# Supplementary material for: Responses of Methanosarcina barkeri to acetate stress
Source: Biotechnol Biofuels. 2019 Dec 16;12:289. doi: 10.1186/s13068-019-1630-5 (PMC6913021; doi:10.1186/s13068-019-1630-5)
Supplement: Supplementary file 7 — Additional file 7: Dataset S1. The detailed information of all DEGs in each comparison. [file 13068_2019_1630_MOESM7_ESM.xls]

## Sheet: Description
Description: The detailed information of all DEGs in each comparison.

## Sheet: 25-I_10-I
Gene_Locus	Log2FC	FDR	Regulation	Annotaiton
MSBRM_0538	-6.63255	4.95e-81	Down	hypothetical protein
MSBRM_0515	5.88231	2.61e-48	Up	putative transporter PduT for various metalloporphyrins
MSBRM_1653	6.55896	1.09e-41	Up	Mg/Co/Ni transporter MgtE
MSBRM_1542	-3.92273	2.58e-34	Down	Methylcobalamin:coenzyme M methyltransferase, methanol-specific
MSBRM_0841	6.57969	2.06e-33	Up	Adenosylcobinamide-phosphate synthase
MSBRM_2546	10.4139	3.42e-27	Up	DNA double-strand break repair protein Mre11
MSBRM_3226	2.34134	7.8e-25	Up	hypothetical protein
MSBRM_3056	-2.24411	3.74e-23	Down	hypothetical protein
MSBRM_2821	5.29072	3.35e-21	Up	hypothetical protein
MSBRM_2725	2.92053	3.35e-21	Up	Glucose-1-phosphate thymidylyltransferase
MSBRM_0922	2.45337	4.76e-18	Up	hypothetical protein
MSBRM_2509	-1.95277	2.33e-17	Down	HSP20 type chaperone
MSBRM_2673	-9.45874	2.69e-17	Down	TPR-domain containing protein
MSBRM_3204	4.084	4.7e-16	Up	Oligopeptide transport system permease protein OppC
MSBRM_1982	1.99813	9.05e-16	Up	hypothetical protein
MSBRM_1121	-2.4112	2.71e-15	Down	Phosphoenolpyruvate carboxylase, archaeal
MSBRM_2835	-4.98512	3.02e-15	Down	polyprenyl synthetase
MSBRM_1944	1.84628	4.75e-15	Up	cell surface protein
MSBRM_1839	9.25925	4.04e-14	Up	hypothetical protein
MSBRM_1441	1.74054	1.95e-13	Up	sensory transduction histidine kinase
MSBRM_0086	-1.69235	2.18e-13	Down	Cell division protein FtsH
MSBRM_1735	-3.82429	1.16e-12	Down	hypothetical protein
MSBRM_3494	-1.50412	1.16e-10	Down	Pyruvate:ferredoxin oxidoreductase, alpha subunit
MSBRM_1442	1.57552	4.98e-10	Up	hypothetical protein
MSBRM_2062	-1.60131	7.41e-10	Down	Phosphoglycerate mutase
MSBRM_1716	8.59504	9.02e-10	Up	hypothetical protein
MSBRM_1988	1.55981	1.38e-09	Up	hypothetical protein
MSBRM_3414	-1.45779	2.21e-09	Down	O-antigen flippase Wzx
MSBRM_3321	-1.38677	3e-09	Down	Methanol:corrinoid methyltransferase
MSBRM_1345	1.51902	5.74e-09	Up	Nitrogen regulatory protein P-II
MSBRM_3010	-4.77857	5.85e-09	Down	hypothetical protein
MSBRM_0084	2.06558	1.63e-08	Up	hypothetical protein
MSBRM_2698	-1.31844	2.29e-08	Down	5,10-methylenetetrahydromethanopterin reductase
MSBRM_1549	1.49059	2.52e-08	Up	hypothetical protein
MSBRM_1650	1.45147	3.31e-08	Up	Transcriptional regulator, AsnC family
MSBRM_1840	-2.72782	4.77e-08	Down	hypothetical protein
MSBRM_2239	-1.30504	5.48e-08	Down	Coenzyme B synthesis from 2-oxoglutarate: steps 1, 6, and 10
MSBRM_1942	1.26423	8.49e-08	Up	cell surface protein
MSBRM_2491	-1.25405	9.91e-08	Down	hypothetical protein
MSBRM_0302	-1.25459	1.23e-07	Down	Methanol:corrinoid methyltransferase
MSBRM_2897	-1.32479	1.33e-07	Down	Formylmethanofuran dehydrogenase (molybdenum) subunit B
MSBRM_3495	-1.23643	2.63e-07	Down	Pyruvate:ferredoxin oxidoreductase, beta subunit
MSBRM_1346	1.35579	4.05e-07	Up	Nitrogen regulatory protein P-II
MSBRM_2896	-1.25696	6.06e-07	Down	Formate dehydrogenase alpha subunit
MSBRM_0628	-1.18174	8.19e-07	Down	CO dehydrogenase/acetyl-CoA synthase subunit alpha, CO dehydrogenase subcomplex
MSBRM_1496	1.23103	1.19e-06	Up	GTPases-Sulfate adenylate transferase subunit 1
MSBRM_0951	1.26602	1.4e-06	Up	Chitin binding protein
MSBRM_0089	-1.15789	1.95e-06	Down	Cation transporter
MSBRM_0395	-1.14261	2.65e-06	Down	Outer membrane protein
MSBRM_0887	-1.12659	3.24e-06	Down	DNA-directed RNA polymerase subunit A'
MSBRM_3398	2.00847	3.55e-06	Up	hypothetical protein
MSBRM_2000	-7.91834	3.55e-06	Down	Vitamin B12 ABC transporter, ATPase component BtuD
MSBRM_0956	1.12273	3.79e-06	Up	Dimethylamine methyltransferase corrinoid protein
MSBRM_0304	-1.40363	4.12e-06	Down	hypothetical protein
MSBRM_3018	-1.11591	4.18e-06	Down	Coenzyme F420 hydrogenase subunit gamma
MSBRM_2796	1.28464	4.74e-06	Up	hypothetical protein
MSBRM_0945	7.8688	8.2e-06	Up	hypothetical protein
MSBRM_3130	1.0847	8.63e-06	Up	hypothetical protein
MSBRM_3017	-1.08307	9.01e-06	Down	Coenzyme F420 hydrogenase subunit beta
MSBRM_0761	-1.1415	9.01e-06	Down	hypothetical protein
MSBRM_1359	2.01137	1e-05	Up	Vitamin B12 ABC transporter, permease component BtuC
MSBRM_0773	-1.72172	1.15e-05	Down	Glycosyl transferase, group 1 family protein
MSBRM_0303	-1.08119	1.16e-05	Down	Methanol methyltransferase corrinoid protein
MSBRM_0993	1.0907	1.24e-05	Up	sensory transduction histidine kinase
MSBRM_3215	1.08287	1.32e-05	Up	hypothetical protein
MSBRM_1306	1.73389	1.42e-05	Up	hypothetical protein
MSBRM_0451	1.07013	1.57e-05	Up	hypothetical protein
MSBRM_3121	1.05746	1.57e-05	Up	hypothetical protein
MSBRM_1943	1.04914	1.67e-05	Up	cell surface protein
MSBRM_2831	1.2916	1.83e-05	Up	GTPases-Sulfate adenylate transferase subunit 1
MSBRM_0860	-1.13526	2.25e-05	Down	Hydrogenase expression/formation protein
MSBRM_0985	-7.6565	2.8e-05	Down	Thioredoxin
MSBRM_0835	-1.01348	4.54e-05	Down	Rhodanese-like domain protein
MSBRM_3302	1.50106	4.95e-05	Up	Transcriptional regulator, ArsR family
MSBRM_2169	-1.13617	5.2e-05	Down	Molybdenum transport system permease protein ModB
MSBRM_1453	-1.16703	5.82e-05	Down	Coenzyme F420 hydrogenase subunit alpha
MSBRM_0962	1.09196	5.82e-05	Up	response regulator receiver
MSBRM_3064	-1.06413	6.32e-05	Down	Molybdopterin biosynthesis MoeA protein
MSBRM_2409	-1.08701	7.16e-05	Down	Thiazole biosynthetic enzyme Thi4
MSBRM_3313	-0.984484	7.3e-05	No change	Methylcobalamin:coenzyme M methyltransferase, methanol-specific
MSBRM_1408	1.03763	8.08e-05	Up	hypothetical protein
MSBRM_1181	1.00146	8.52e-05	Up	hypothetical protein
MSBRM_3019	-0.985953	8.6e-05	No change	hypothetical protein
MSBRM_2094	1.01263	8.6e-05	Up	hypothetical protein
MSBRM_1085	1.18951	9.74e-05	Up	CO dehydrogenase/acetyl-CoA synthase subunit delta, corrinoid iron-sulfur subcomplex small subunit
MSBRM_3020	-0.969413	0.000101122	No change	Coenzyme F420 hydrogenase subunit alpha
MSBRM_2184	1.09811	0.000104402	Up	Nickel responsive regulator NikR
MSBRM_1194	1.95138	0.000114346	Up	Zn-dependent protease
MSBRM_3320	-0.955611	0.000130937	No change	Methanol methyltransferase corrinoid protein
MSBRM_1507	-1.13797	0.000160713	Down	hypothetical protein
MSBRM_1568	-0.99702	0.000187856	No change	7,8-didemethyl-8-hydroxy-5-deazariboflavin synthase subunit 2
MSBRM_2740	-0.960682	0.000193447	No change	Acetolactate synthase large subunit
MSBRM_2258	-0.933056	0.000200989	No change	Glutamine synthetase type I
MSBRM_2560	-0.930202	0.00021309	No change	Methanophenazine hydrogenase large subunit
MSBRM_1991	-1.10509	0.000221104	Down	hypothetical protein
MSBRM_0155	-0.9672	0.000221104	No change	Pyrrolysyl-tRNA synthetase
MSBRM_0226	0.944253	0.000257148	No change	Chitin binding protein
MSBRM_2473	-1.55294	0.000257148	Down	Dipeptide transport ATP-binding protein DppF
MSBRM_3122	0.930395	0.000274622	No change	hypothetical protein
MSBRM_1565	-0.969162	0.000282072	No change	putative oxidoreductase
MSBRM_0787	4.2301	0.000295564	Up	Mobile element protein
MSBRM_0998	0.935877	0.00029685	No change	cell surface protein
MSBRM_1344	0.938862	0.000327728	No change	Nitrogenase (iron-iron) reductase and maturation protein AnfH
MSBRM_1063	0.916952	0.000340839	No change	cell surface protein
MSBRM_3350	-0.90642	0.000340839	No change	F420-dependent methylenetetrahydromethanopterin dehydrogenase
MSBRM_2236	1.01955	0.000340839	Up	dTDP-D-glucose 4,6-dehydratase
MSBRM_2985	1.25919	0.000383314	Up	hypothetical protein
MSBRM_2283	-1.02827	0.000431891	Down	Chitin binding protein
MSBRM_2895	-1.02343	0.000446443	Down	Formate dehydrogenase beta subunit
MSBRM_2531	-1.33362	0.000524916	Down	hypothetical protein
MSBRM_0820	-0.990569	0.000524916	No change	L-Aspartate dehydrogenase
MSBRM_2738	-0.884216	0.000529366	No change	Ketol-acid reductoisomerase
MSBRM_2215	-0.884267	0.000538823	No change	2-oxoglutarate oxidoreductase, alpha subunit
MSBRM_0886	-0.877961	0.000596653	No change	DNA-directed RNA polymerase subunit B'
MSBRM_3292	1.0157	0.000687225	Up	Soluble P-type ATPase-like phosphatase
MSBRM_3322	-0.953138	0.000720273	No change	GPR1/FUN34/yaaH family protein
MSBRM_2345	1.109	0.00072365	Up	cell surface protein
MSBRM_2389	1.17032	0.000730125	Up	hypothetical protein
MSBRM_1547	0.891817	0.000780128	No change	Chitin binding protein
MSBRM_3224	1.24941	0.000782414	Up	Transcriptional regulator, ArsR family
MSBRM_2562	-0.993171	0.000793731	No change	Methanophenazine hydrogenase maturation protease
MSBRM_0735	0.959371	0.000836008	No change	Glycosyltransferase
MSBRM_0610	-1.19379	0.000850298	Down	MFS permease
MSBRM_0983	1.28442	0.000984192	Up	hypothetical protein
MSBRM_3251	0.907843	0.00100183	No change	ferredoxin
MSBRM_3082	-0.941672	0.00115751	No change	hypothetical protein
MSBRM_0212	2.00399	0.00134099	Up	DUF324 domain-containing protein
MSBRM_0957	0.824759	0.00147608	No change	Dimethylamine:corrinoid methyltransferase
MSBRM_2189	-0.87882	0.00168438	No change	Nitrogenase (molybdenum-iron) reductase and maturation protein NifH
MSBRM_0790	2.00542	0.00169837	Up	Mobile element protein
MSBRM_1690	1.20741	0.00179986	Up	hypothetical protein
MSBRM_0950	0.931349	0.00185348	No change	cell surface protein
MSBRM_2261	-0.966787	0.00192066	No change	Ornithine decarboxylase
MSBRM_0667	1.17634	0.00207941	Up	Phosphate transport ATP-binding protein PstB
MSBRM_2459	1.11822	0.00208827	Up	hypothetical protein
MSBRM_3044	0.891483	0.0020944	No change	hypothetical protein
MSBRM_3112	1.10856	0.0022437	Up	hypothetical protein
MSBRM_1445	-1.17078	0.00228842	Down	molybdenum cofactor biosynthesis protein A
MSBRM_1657	0.822791	0.00229151	No change	hypothetical protein
MSBRM_0255	0.840125	0.00229528	No change	Ribosomal protein S6
MSBRM_1327	1.14908	0.00230773	Up	hypothetical protein
MSBRM_1018	1.68228	0.00238821	Up	hypothetical protein
MSBRM_0866	1.78976	0.00240552	Up	hypothetical protein
MSBRM_2097	0.849532	0.00240552	No change	TPR domain protein, putative component of TonB system
MSBRM_1937	0.810171	0.00245903	No change	Cell surface glycoprotein
MSBRM_3310	0.823243	0.0024813	No change	Sensory transduction histidine kinase
MSBRM_1037	1.11777	0.00253654	Up	heavy-metal-associated protein
MSBRM_0217	1.11208	0.00255533	Up	hypothetical protein
MSBRM_2529	2.86766	0.00256175	Up	hypothetical protein
MSBRM_3431	1.38922	0.00257914	Up	hypothetical protein
MSBRM_0072	-0.804265	0.00277796	No change	Shikimate 5-dehydrogenase I alpha
MSBRM_0494	-3.11644	0.00282093	Down	hypothetical protein
MSBRM_0074	-0.789173	0.00290674	No change	3,7-dideoxy-D-threo-hepto-2, 6-diulosonate synthase
MSBRM_2458	1.03562	0.00293102	Up	Macrolide-efflux protein
MSBRM_3070	1.90639	0.00306483	Up	PPE family protein
MSBRM_0699	1.04439	0.00307344	Up	Flagella-related protein FlaI
MSBRM_3225	0.8758	0.00307344	No change	hypothetical protein
MSBRM_2475	1.26709	0.00308646	Up	ATP-dependent 26S proteasome regulatory subunit
MSBRM_0210	0.972485	0.00333632	No change	DUF324 domain-containing protein
MSBRM_2640	0.850791	0.0034394	No change	putative methyltransferase
MSBRM_2143	0.88383	0.00353671	No change	pyridoxal phosphate enzyme, YggS family
MSBRM_0807	-0.79232	0.0036863	No change	Indolepyruvate oxidoreductase subunit IorA
MSBRM_2795	0.881252	0.00370007	No change	hypothetical protein
MSBRM_3445	-0.767589	0.00374225	No change	Heat shock protein 60 family chaperone GroEL
MSBRM_0626	-0.765807	0.00389634	No change	CO dehydrogenase/acetyl-CoA synthase subunit beta, acetyl-CoA synthase
MSBRM_0049	1.05037	0.00395114	Up	hypothetical protein
MSBRM_0757	-0.759729	0.0040264	No change	cell surface protein
MSBRM_2181	1.22767	0.0040532	Up	Methyltransferase
MSBRM_2922	-0.846584	0.0040532	No change	STARP antigen
MSBRM_2987	-1.14204	0.0041298	Down	Digeranylgeranylglyceryl phosphate synthase
MSBRM_3274	1.53456	0.00420864	Up	hypothetical protein
MSBRM_0199	1.12185	0.00427144	Up	Cob(I)alamin adenosyltransferase
MSBRM_0488	-0.754574	0.00439366	No change	Pyruvate,phosphate dikinase
MSBRM_2739	-0.88371	0.00441592	No change	Acetolactate synthase small subunit
MSBRM_0464	-0.908146	0.00453972	No change	Fe-S oxidoreductase
MSBRM_1197	-0.93875	0.00491345	No change	delta 1-pyrroline-5-carboxylate synthetase
MSBRM_0430	-0.800531	0.00491345	No change	Porphobilinogen synthase
MSBRM_0124	-0.781207	0.00491345	No change	Acetylornithine aminotransferase
MSBRM_3227	-0.78044	0.00491345	No change	Coenzyme F420 hydrogenase subunit beta
MSBRM_1585	1.67519	0.00491345	Up	hypothetical protein
MSBRM_3123	0.974171	0.00491345	No change	hypothetical protein
MSBRM_0294	-0.976165	0.00497084	No change	Deoxyuridine 5'-triphosphate nucleotidohydrolase
MSBRM_1509	1.16146	0.00498201	Up	hypothetical protein
MSBRM_1446	1.34599	0.00534946	Up	hypothetical protein
MSBRM_2873	-1.13848	0.00560266	Down	hypothetical protein
MSBRM_1619	0.748656	0.0057568	No change	hypothetical protein
MSBRM_2280	-6.79984	0.0057568	Down	Mobile element protein
MSBRM_1387	6.65461	0.0057568	Up	hypothetical protein
MSBRM_1765	6.65461	0.0057568	Up	Mobile element protein
MSBRM_2830	0.983976	0.00596139	No change	hypothetical protein
MSBRM_0917	1.25639	0.00596139	Up	hypothetical protein
MSBRM_2849	0.803819	0.00617019	No change	hypothetical protein
MSBRM_0396	1.09832	0.00627403	Up	hypothetical protein
MSBRM_0085	-0.784496	0.00631793	No change	Archaeal heat shock regulator, ArsR family
MSBRM_0524	0.773098	0.0064289	No change	sensory transduction histidine kinase
MSBRM_3492	-0.741736	0.00656422	No change	Pyruvate:ferredoxin oxidoreductase, gamma subunit
MSBRM_2276	-1.90282	0.00659194	Down	Mobile element protein
MSBRM_3146	-1.72154	0.00671985	Down	Transmembrane component BioN of energizing module of biotin ECF transporter
MSBRM_2548	1.31323	0.00681454	Up	3'->5' exoribonuclease Bsu YhaM
MSBRM_0102	0.858715	0.00681454	No change	RNA methyltransferase related protein
MSBRM_2095	0.972097	0.00730579	No change	response regulator receiver
MSBRM_3140	-0.735113	0.00743726	No change	Branched-chain amino acid aminotransferase
MSBRM_0439	0.724361	0.00749092	No change	hypothetical protein
MSBRM_0770	-0.915314	0.00750723	No change	polysaccharide biosynthesis protein
MSBRM_0427	-0.819703	0.00779733	No change	Dihydroorotate dehydrogenase, catalytic subunit
MSBRM_1189	1.08617	0.00817082	Up	hypothetical protein
MSBRM_2737	-0.744709	0.0084925	No change	Nitroreductase family protein
MSBRM_1076	-0.802887	0.00854846	No change	Substrate-specific component CbiM of cobalt ECF transporter
MSBRM_2989	2.23147	0.00855865	Up	hypothetical protein
MSBRM_0958	0.717039	0.00857793	No change	Dimethylamine permease
MSBRM_0819	-0.794414	0.00865849	No change	Quinolinate synthetase
MSBRM_2178	1.71789	0.00870365	Up	hypothetical protein
MSBRM_1981	0.835119	0.00870365	No change	hypothetical protein
MSBRM_0580	2.05083	0.00870365	Up	hypothetical protein
MSBRM_1291	-1.412	0.00896487	Down	Nitroreductase family protein
MSBRM_0333	-0.721236	0.0089783	No change	Aconitate hydratase
MSBRM_1686	-6.66363	0.00952982	Down	Mobile element protein
MSBRM_1961	2.53673	0.00956565	Up	hypothetical protein
MSBRM_2139	1.16162	0.00959213	Up	Potassium channel protein
MSBRM_0305	-1.11437	0.00959213	Down	Transcriptional regulator, ArsR family
MSBRM_2552	1.05648	0.00979385	Up	carbonic anhydrase, family 3
MSBRM_3265	-1.25963	0.010072	Down	antitoxin HipB
MSBRM_2573	1.44241	0.0101821	Up	hypothetical protein
MSBRM_2934	0.744085	0.0102841	No change	sensory transduction histidine kinase
MSBRM_0390	-0.697437	0.01044	No change	Polyferredoxin protein MvhB
MSBRM_1687	-2.1552	0.0104656	Down	Mobile element protein
MSBRM_3262	0.946186	0.0104807	No change	Inosine-5'-monophosphate dehydrogenase
MSBRM_0838	1.21755	0.0107167	Up	hypothetical protein
MSBRM_2518	0.701121	0.0111768	No change	hypothetical protein
MSBRM_2195	0.918814	0.0113252	No change	hypothetical protein
MSBRM_2297	0.696104	0.0113252	No change	Ubiquitin-like small archaeal modifier protein SAMP2
MSBRM_1950	-0.816066	0.0114128	No change	Anthranilate synthase, aminase component
MSBRM_0213	0.903021	0.0115768	No change	CRISPR-associated protein Cas10/Cmr2, subtype III-B
MSBRM_2933	-0.903607	0.0117168	No change	Phosphoesterase
MSBRM_0075	-0.692966	0.0117205	No change	2-amino-3,7-dideoxy-D-threo-hept-6-ulosonate synthase
MSBRM_0914	0.998301	0.0117205	No change	Transcriptional regulator, HxlR family
MSBRM_0888	-0.698353	0.0117205	No change	DNA-directed RNA polymerase subunit A''
MSBRM_0518	-0.704143	0.0117205	No change	CobN-like chelatase BtuS for metalloporphyrine salvage
MSBRM_2453	2.92977	0.0119196	Up	hypothetical protein
MSBRM_0164	-2.63672	0.0119196	Down	hypothetical protein
MSBRM_1722	0.69352	0.0119196	No change	hypothetical protein
MSBRM_1469	-0.841891	0.0122188	No change	hypothetical protein
MSBRM_2992	0.844773	0.0122883	No change	Signal-transducing histidine kinase
MSBRM_0073	-0.691651	0.0122883	No change	3-dehydroquinate dehydratase I
MSBRM_2811	-0.697645	0.0123927	No change	Energy-conserving hydrogenase (ferredoxin), subunit F
MSBRM_2489	-0.794635	0.012625	No change	tRNA nucleotidyltransferase, archaeal type
MSBRM_2455	-0.692128	0.012625	No change	Leucyl-tRNA synthetase
MSBRM_0742	0.699299	0.0127331	No change	hypothetical protein
MSBRM_0627	-0.706357	0.0129046	No change	CO dehydrogenase/acetyl-CoA synthase subunit epsilon, CO dehydrogenase subcomplex
MSBRM_3166	1.2345	0.0132858	Up	hypothetical protein
MSBRM_1253	0.774883	0.0133488	No change	hypothetical protein
MSBRM_2006	0.836614	0.0134292	No change	putative oxidoreductase/HEAT repeat-containing protein
MSBRM_1938	0.676097	0.0137394	No change	Cell surface protein
MSBRM_2760	-0.671048	0.013841	No change	5-tetrahydromethanopterin:corrinoid iron-sulfur protein methyltransferase
MSBRM_0209	1.26042	0.0139221	Up	hypothetical protein
MSBRM_2399	-1.4297	0.0139747	Down	hypothetical protein
MSBRM_0813	0.74419	0.0140965	No change	Thioredoxin
MSBRM_2170	-0.68239	0.014886	No change	Molybdenum ABC transporter, periplasmic molybdenum-binding protein ModA
MSBRM_1223	-0.674	0.0151794	No change	Carbamoyl-phosphate synthase large chain
MSBRM_1229	-1.12671	0.0152098	Down	Glycine betaine ABC transport system, glycine betaine-binding protein OpuAC
MSBRM_1566	-0.71769	0.0152098	No change	7,8-didemethyl-8-hydroxy-5-deazariboflavin synthase subunit 1
MSBRM_3084	-0.712893	0.015619	No change	ABC transporter, solute-binding protein
MSBRM_0157	-0.805768	0.0156601	No change	Pyrrolysine synthetase
MSBRM_0623	-0.667939	0.015972	No change	5-tetrahydromethanopterin:corrinoid iron-sulfur protein methyltransferase
MSBRM_0379	-0.806128	0.0160952	No change	hypothetical protein
MSBRM_0252	0.861722	0.016283	No change	hypothetical protein
MSBRM_0318	0.820444	0.016283	No change	cell surface protein
MSBRM_0625	-0.661964	0.0166691	No change	CO dehydrogenase accessory protein CooC (nickel insertion)
MSBRM_0394	-0.658612	0.0167323	No change	Formylmethanofuran dehydrogenase (molybdenum) subunit B
MSBRM_1156	0.734428	0.0177202	No change	hypothetical protein
MSBRM_2454	-0.68106	0.0177202	No change	Threonine synthase
MSBRM_0815	0.698968	0.0177897	No change	hypothetical protein
MSBRM_3236	1.03423	0.0177902	Up	ABC transporter, ATP-binding protein
MSBRM_1340	-0.675711	0.0179636	No change	Dihydroxy-acid dehydratase
MSBRM_1836	0.784022	0.0184254	No change	hypothetical protein
MSBRM_0672	0.729852	0.0186429	No change	Translation initiation factor 1A
MSBRM_2432	0.877595	0.0188912	No change	hypothetical protein
MSBRM_3506	0.743673	0.0189441	No change	Methyl-accepting chemotaxis protein
MSBRM_1745	1.07939	0.0191152	Up	hypothetical protein
MSBRM_3164	0.668894	0.0199329	No change	ABC transporter ATP-binding protein
MSBRM_3053	0.647561	0.0207104	No change	hypothetical protein
MSBRM_1750	-0.947184	0.0207104	No change	Acetolactate synthase large subunit
MSBRM_1386	0.759219	0.0207104	No change	hypothetical protein
MSBRM_3071	0.733018	0.0224319	No change	hypothetical protein
MSBRM_1415	-1.27404	0.0229104	Down	hypothetical protein
MSBRM_3306	0.690564	0.0230087	No change	Diaminohydroxyphosphoribosylaminopyrimidine deaminase
MSBRM_1936	0.715032	0.0230087	No change	ABC transporter, ATP-binding protein
MSBRM_3513	-0.640483	0.0232038	No change	Formylmethanofuran--tetrahydromethanopterin N-formyltransferase
MSBRM_1952	-0.742814	0.0232515	No change	Anthranilate phosphoribosyltransferase
MSBRM_1903	1.30325	0.0232515	Up	hypothetical protein
MSBRM_0885	-0.635225	0.0238864	No change	DNA-directed RNA polymerase subunit B''
MSBRM_2174	-0.664043	0.0241258	No change	Additional substrate-specific component NikN of nickel ECF transporter
MSBRM_1674	0.866264	0.0242764	No change	Succinate-semialdehyde dehydrogenase [NAD]
MSBRM_1259	-1.49225	0.0248337	Down	Transcriptional regulator, Cro/CI family
MSBRM_0422	0.742287	0.0248697	No change	cell surface protein
MSBRM_0486	-0.65045	0.0250133	No change	Putative Zn-dependent hydrolase in polyisoprenoid biosynthetic cluster
MSBRM_2262	-0.655517	0.0253503	No change	Ketoisovalerate oxidoreductase subunit VorA
MSBRM_0644	0.633761	0.0253933	No change	Hemerythrin HHE cation binding domain protein
MSBRM_1242	-0.808592	0.0254512	No change	Transcriptional regulator, TetR family
MSBRM_0071	-0.645545	0.0256092	No change	Prephenate and/or arogenate dehydrogenase (unknown specificity)
MSBRM_1940	0.6969	0.0257982	No change	Transmembrane component of general energizing module of ECF transporters
MSBRM_2583	-0.803979	0.0260189	No change	tRNA pseudouridine 55 synthase
MSBRM_2914	0.824424	0.0264547	No change	hypothetical protein
MSBRM_1628	1.05587	0.0269564	Up	hypothetical protein
MSBRM_2591	-0.643438	0.0270029	No change	LSU ribosomal protein L27Ae (L15p)
MSBRM_0313	-1.26708	0.0270174	Down	Type II secretion system protein
MSBRM_2247	0.652649	0.0274919	No change	sensory transduction histidine kinase
MSBRM_2162	-0.628979	0.0276773	No change	Heat shock protein 60 family chaperone GroEL
MSBRM_2517	0.675386	0.0277389	No change	40-residue YVTN family beta-propeller repeat
MSBRM_1829	-2.06929	0.0278347	Down	Glycogen debranching enzyme
MSBRM_1222	-0.641109	0.0281093	No change	Argininosuccinate synthase
MSBRM_3340	-0.617608	0.0283289	No change	Heat shock protein 60 family chaperone GroEL
MSBRM_2784	0.669454	0.0283289	No change	hypothetical protein
MSBRM_2605	-1.70599	0.0283289	Down	LSU ribosomal protein L35e (L29p)
MSBRM_2521	0.66484	0.0283425	No change	hypothetical protein
MSBRM_2301	-0.634004	0.0284302	No change	Cysteate synthase
MSBRM_3095	-0.939043	0.0286046	No change	DUF378 domain-containing protein
MSBRM_2574	1.07599	0.0287153	Up	ATPase-like protein
MSBRM_1046	-0.657401	0.0288445	No change	Argininosuccinate lyase
MSBRM_2741	-0.626335	0.0288512	No change	(R)-citramalate synthase
MSBRM_1172	1.53405	0.0299526	Up	hypothetical protein
MSBRM_2133	-0.894565	0.0302046	No change	Sodium-transporting ATPase subunit D
MSBRM_0123	-0.681991	0.0307188	No change	Aspartate aminotransferase / Histidinol-phosphate aminotransferase
MSBRM_0326	-0.638708	0.0308911	No change	Zinc metalloprotease
MSBRM_1534	0.977387	0.0308911	No change	Transcriptional regulator, TrmB family
MSBRM_1484	1.3758	0.0308911	Up	Mobile element protein
MSBRM_0267	1.25374	0.0312645	Up	Flavodoxin
MSBRM_0161	1.61759	0.0313803	Up	hypothetical protein
MSBRM_1376	-0.651578	0.0313803	No change	O-methyltransferase
MSBRM_0944	0.78937	0.0320617	No change	hypothetical protein
MSBRM_3440	-0.726945	0.0334015	No change	haloacid dehalogenase superfamily protein
MSBRM_2715	0.631607	0.0334531	No change	Oligosaccharyl transferase
MSBRM_1132	0.735448	0.0334708	No change	putative aminopeptidase
MSBRM_0823	-0.606666	0.033473	No change	Iron(III) dicitrate-binding protein
MSBRM_1580	-0.892352	0.0336631	No change	transmembrane efflux protein
MSBRM_2758	-0.604403	0.03409	No change	CO dehydrogenase accessory protein CooC (nickel insertion)
MSBRM_0982	0.727453	0.03409	No change	photosystem I assembly protein Ycf3
MSBRM_2014	-0.663664	0.0347199	No change	Phenylacetate-coenzyme A ligase
MSBRM_1753	0.713543	0.0353179	No change	Ribosomal-protein-S18p-alanine acetyltransferase
MSBRM_3411	-0.678966	0.0353179	No change	UDP-glucose 4-epimerase
MSBRM_1524	0.651732	0.0355727	No change	hypothetical protein
MSBRM_1569	-0.761193	0.0362818	No change	2-phospho-L-lactate guanylyltransferase
MSBRM_1333	0.894034	0.0362818	No change	hypothetical protein
MSBRM_2222	-0.637291	0.0366433	No change	hypothetical protein
MSBRM_1849	0.618532	0.0366433	No change	hypothetical protein
MSBRM_2237	0.660137	0.0366433	No change	hypothetical protein
MSBRM_0716	1.03432	0.0371082	Up	Cytosine deaminase
MSBRM_0409	1.20921	0.03743	Up	Pentapeptide repeat family protein
MSBRM_1987	0.755154	0.0375307	No change	hypothetical protein
MSBRM_1019	-0.627228	0.0376178	No change	ATP-dependent DNA ligase
MSBRM_1567	-0.637227	0.0379035	No change	7,8-didemethyl-8-hydroxy-5-deazariboflavin synthase subunit 2
MSBRM_0825	-0.603343	0.0380039	No change	Iron(III) dicitrate transport system permease protein
MSBRM_2814	-1.08709	0.0380039	Down	hypothetical protein
MSBRM_0811	1.07162	0.0380662	Up	Methionine ABC transporter ATP-binding protein
MSBRM_0219	0.600644	0.038105	No change	Dipeptide-binding ABC transporter, periplasmic substrate-binding component
MSBRM_0393	-0.615637	0.0383684	No change	Formylmethanofuran dehydrogenase (molybdenum) subunit D
MSBRM_1213	0.833799	0.0383684	No change	nucleotidyltransferase
MSBRM_2374	-1.79939	0.0383684	Down	Seryl-tRNA synthetase, archaeal
MSBRM_0803	0.813217	0.0383684	No change	hypothetical protein
MSBRM_2779	-0.618267	0.0385189	No change	Prolyl-tRNA synthetase, archaeal/eukaryal type
MSBRM_0926	0.624129	0.0385688	No change	Dimethylamine:corrinoid methyltransferase
MSBRM_2787	0.674931	0.0385688	No change	Nitrogen regulatory protein P-II
MSBRM_2755	-0.58665	0.038834	No change	CO dehydrogenase/acetyl-CoA synthase subunit alpha, CO dehydrogenase subcomplex
MSBRM_2137	0.736961	0.0395462	No change	hypothetical protein
MSBRM_2757	-0.58588	0.0401818	No change	CO dehydrogenase/acetyl-CoA synthase subunit beta, acetyl-CoA synthase
MSBRM_3458	-0.684795	0.0406983	No change	DNA mismatch repair protein
MSBRM_1006	-0.604464	0.0412827	No change	Serine hydroxymethyltransferase / L-threonine aldolase / L-allo-threonine aldolase
MSBRM_2735	0.805644	0.0412939	No change	hypothetical protein
MSBRM_0674	-0.740953	0.0412968	No change	hypothetical protein
MSBRM_2697	-0.602943	0.0412968	No change	Coenzyme F420 hydrogenase subunit beta
MSBRM_1077	-0.688657	0.0412968	No change	Additional substrate-specific component CbiN of cobalt ECF transporter
MSBRM_1747	6.21235	0.0412968	Up	MoxR-related protein
MSBRM_2759	-0.581659	0.0414009	No change	CO dehydrogenase/acetyl-CoA synthase subunit delta, corrinoid iron-sulfur subcomplex small subunit
MSBRM_2786	0.610292	0.0425457	No change	Nitrogenase (molybdenum-iron) reductase and maturation protein NifH
MSBRM_3323	-0.658697	0.0430027	No change	Cation efflux system protein
MSBRM_1980	0.785086	0.0430027	No change	hypothetical protein
MSBRM_3206	0.644703	0.0430174	No change	Oligopeptide ABC transporter, periplasmic oligopeptide-binding protein OppA
MSBRM_1133	-0.918954	0.0430962	No change	hypothetical protein
MSBRM_0109	-0.594963	0.0431702	No change	Aspartyl-tRNA(Asn) amidotransferase subunit B / Glutamyl-tRNA(Gln) amidotransferase subunit B
MSBRM_0624	-0.580411	0.0431702	No change	CO dehydrogenase/acetyl-CoA synthase subunit delta, corrinoid iron-sulfur subcomplex small subunit
MSBRM_0331	0.776076	0.0431702	No change	Glycosyltransferase
MSBRM_2854	0.988793	0.0433041	No change	hypothetical protein
MSBRM_1358	1.12151	0.0437284	Up	Iron(III) ABC transporter, ATP-binding protein
MSBRM_1262	-0.697709	0.0438992	No change	Histidinol dehydrogenase
MSBRM_2188	1.43015	0.0441714	Up	Iron-sulfur cluster-binding protein
MSBRM_1678	-0.586863	0.0459727	No change	N(5),N(10)-methenyltetrahydromethanopterin cyclohydrolase
MSBRM_1182	0.58969	0.0465222	No change	Carbonic anhydrase
MSBRM_3413	0.636449	0.0465501	No change	dolichyl-phosphate beta-D-mannosyltransferase
MSBRM_3447	1.67201	0.0466251	Up	hypothetical protein
MSBRM_1135	0.611155	0.0467913	No change	hypothetical protein
MSBRM_2115	1.02117	0.0471772	Up	hypothetical protein
MSBRM_1260	-0.967968	0.0471772	No change	hypothetical protein
MSBRM_1372	1.46717	0.0471772	Up	hypothetical protein
MSBRM_0459	-0.690988	0.0473255	No change	Choline permease LicB
MSBRM_3317	0.567451	0.0475751	No change	Putative metal chaperone, involved in Zn homeostasis, GTPase of COG0523 family
MSBRM_2688	0.797396	0.0475751	No change	Long-chain-fatty-acid--CoA ligase
MSBRM_3214	0.586848	0.0484729	No change	Transcriptional regulator, ArsR family
MSBRM_1004	0.892151	0.0502037	No change	metal-dependent phosphohydrolase
MSBRM_0642	-0.589779	0.0503364	No change	Formylmethanofuran dehydrogenase (molybdenum) subunit D
MSBRM_0372	0.646698	0.0509098	No change	Type I restriction-modification system, restriction subunit R
MSBRM_3307	0.835847	0.0514548	No change	Putative methyltransferase YodH
MSBRM_0806	-0.641144	0.0520059	No change	Indolepyruvate oxidoreductase subunit IorB
MSBRM_1738	1.16748	0.0520059	No change	hypothetical protein
MSBRM_1497	0.774988	0.0520059	No change	hypothetical protein
MSBRM_0105	-0.564739	0.0521988	No change	Peptidase M48, Ste24p precursor
MSBRM_2185	-0.58569	0.052932	No change	Excinuclease ABC subunit A
MSBRM_0082	0.667896	0.0539157	No change	Xanthine-guanine phosphoribosyltransferase
MSBRM_1059	-1.85195	0.0541663	No change	hypothetical protein
MSBRM_1331	0.924394	0.0541663	No change	hypothetical protein
MSBRM_3505	0.924394	0.0541663	No change	Positive regulator of CheA protein activity (CheW)
MSBRM_0618	-0.565413	0.0541663	No change	Catalase
MSBRM_0147	0.736514	0.0552862	No change	Monomethylamine permease
MSBRM_3165	0.604986	0.0554227	No change	hypothetical protein
MSBRM_0492	-0.724236	0.0554227	No change	tRNA (Guanine37-N1)-methyltransferase
MSBRM_2798	-0.675364	0.0554227	No change	hypothetical protein
MSBRM_0150	0.55632	0.0554479	No change	Monomethylamine:corrinoid methyltransferase
MSBRM_3168	-0.742042	0.0554554	No change	hypothetical protein
MSBRM_2030	-0.760405	0.0559467	No change	Imp4 family protein
MSBRM_0415	0.826271	0.0561039	No change	hypothetical protein
MSBRM_2606	-0.559697	0.0566371	No change	SSU ribosomal protein S3e (S3p)
MSBRM_1546	1.11845	0.0570507	No change	putative IS1648 transposase
MSBRM_1062	0.863886	0.0585366	No change	hypothetical protein
MSBRM_2214	-0.562762	0.0585366	No change	2-oxoglutarate oxidoreductase, beta subunit
MSBRM_3104	-0.558802	0.0585366	No change	Phosphoribosylformylglycinamidine synthase, synthetase subunit
MSBRM_2502	0.609422	0.0592475	No change	Nucleoside 2-deoxyribosyltransferase
MSBRM_3174	-0.5583	0.0592475	No change	LSU ribosomal protein L12a (P1/P2)
MSBRM_2773	-0.557371	0.0604544	No change	Pyrophosphate-energized proton pump
MSBRM_2328	-2.67529	0.0616951	No change	hypothetical protein
MSBRM_2800	-0.607933	0.0629409	No change	Ammonium transporter
MSBRM_3068	0.556085	0.0639376	No change	Cation-transporting ATPase, E1-E2 family
MSBRM_2050	1.23653	0.0639376	No change	Transcriptional regulator, TetR family
MSBRM_2295	1.23653	0.0639376	No change	hypothetical protein
MSBRM_1084	-1.34078	0.0644248	No change	Mobile element protein
MSBRM_2559	-0.54547	0.064466	No change	Methanophenazine hydrogenase small subunit precursor
MSBRM_0654	-0.640485	0.064466	No change	hypothetical protein
MSBRM_2613	-0.567406	0.064466	No change	hypothetical protein
MSBRM_2984	-1.5142	0.0644707	No change	Tungsten-containing aldehyde ferredoxin oxidoreductase cofactor modifying protein
MSBRM_1512	0.87004	0.0654777	No change	Methyltransferase
MSBRM_0215	0.866827	0.0654852	No change	hypothetical protein
MSBRM_0971	-0.653684	0.0656467	No change	ABC transporter, ATP-binding protein
MSBRM_0647	-0.600522	0.066151	No change	Formylmethanofuran dehydrogenase subunit B
MSBRM_2586	-0.571586	0.0666309	No change	hypothetical protein
MSBRM_0391	-0.53996	0.0670788	No change	Formylmethanofuran dehydrogenase subunit A
MSBRM_1866	0.598093	0.0673564	No change	Cell surface lipoprotein
MSBRM_1814	6.07679	0.0673564	No change	Mobile element protein
MSBRM_0559	0.568904	0.0674766	No change	Exonuclease SbcC
MSBRM_2249	0.834322	0.06883	No change	hypothetical protein
MSBRM_1544	-0.546806	0.0691643	No change	Methylcobalamin:coenzyme M methyltransferase, methanol-specific
MSBRM_3264	-0.704111	0.0707704	No change	hypothetical protein
MSBRM_3229	-0.554283	0.071048	No change	Glutamate synthase [NADPH] large chain
MSBRM_3113	0.794823	0.0713042	No change	hypothetical protein
MSBRM_1579	0.79114	0.0714311	No change	hypothetical protein
MSBRM_1930	2.02294	0.0714311	No change	hypothetical protein
MSBRM_0148	0.597002	0.0718502	No change	Monomethylamine permease
MSBRM_3375	-0.626945	0.0729866	No change	UTP--glucose-1-phosphate uridylyltransferase
MSBRM_0253	0.873738	0.0733777	No change	hypothetical protein
MSBRM_1146	-0.761429	0.0736326	No change	multidrug ABC transporter, permease protein
MSBRM_1101	-1.76501	0.0742199	No change	Arylsulfatase
MSBRM_0915	0.674907	0.0744071	No change	Acetyl-CoA synthetase (ADP-forming) alpha chain
MSBRM_0989	-0.536085	0.074741	No change	Isoleucyl-tRNA synthetase
MSBRM_2598	-0.556031	0.074741	No change	SSU ribosomal protein S15Ae (S8p)
MSBRM_2561	-0.533271	0.074768	No change	Methanophenazine hydrogenase cytochrome b subunit
MSBRM_3120	1.39704	0.074768	No change	RecB family exonuclease
MSBRM_0710	0.562062	0.074768	No change	hypothetical protein
MSBRM_1243	-0.556115	0.0750237	No change	molybdenum cofactor biosynthesis protein A
MSBRM_2165	-0.570989	0.0750464	No change	3',5'-cyclic-nucleotide phosphodiesterase
MSBRM_0980	-0.658469	0.0757484	No change	Amino acid permease
MSBRM_2267	-0.6557	0.076388	No change	Transcriptional regulator, Hth-3 family
MSBRM_2243	-0.629379	0.076388	No change	hypothetical protein
MSBRM_1896	-0.535335	0.0785651	No change	Phosphoserine aminotransferase
MSBRM_2859	-0.524819	0.0786343	No change	CoB--CoM heterodisulfide reductase 2 iron-sulfur subunit D
MSBRM_1162	-0.556403	0.078762	No change	hypothetical protein
MSBRM_1625	0.626713	0.0791528	No change	Putative heme iron utilization protein
MSBRM_2421	0.680392	0.0794951	No change	Methyltransferase domain protein
MSBRM_0312	0.731019	0.0796514	No change	integral membrane protein
MSBRM_0643	-0.553501	0.0797151	No change	Formylmethanofuran dehydrogenase (molybdenum) subunit B
MSBRM_1939	0.537067	0.0799186	No change	Cell surface glycoprotein
MSBRM_2756	-0.523115	0.0801297	No change	CO dehydrogenase/acetyl-CoA synthase subunit epsilon, CO dehydrogenase subcomplex
MSBRM_0809	-0.54202	0.0801685	No change	Orotidine 5'-phosphate decarboxylase
MSBRM_0629	1.43542	0.0802501	No change	Mobile element protein
MSBRM_1212	0.96957	0.0812907	No change	hypothetical protein
MSBRM_1860	-0.764815	0.0812932	No change	hypothetical protein
MSBRM_3368	-0.568402	0.0812932	No change	hypothetical protein
MSBRM_2344	0.92527	0.0818398	No change	Signal peptidase I
MSBRM_1726	-0.691461	0.0818398	No change	glycosyltransferase (group I)
MSBRM_2424	-0.704435	0.0824646	No change	FMN adenylyltransferase, type 3 archaeal
MSBRM_1615	0.700753	0.0826543	No change	hypothetical protein
MSBRM_0713	-0.55369	0.0827911	No change	CoB--CoM heterodisulfide reductase subunit A
MSBRM_0468	0.624185	0.0827911	No change	cell surface protein
MSBRM_0205	-0.521357	0.0827911	No change	Alanyl-tRNA synthetase
MSBRM_3184	0.626583	0.083148	No change	hypothetical protein
MSBRM_1536	-1.57971	0.083148	No change	Methyltransferase
MSBRM_0969	-0.560064	0.083148	No change	Cell division protein FtsX
MSBRM_2636	-0.803319	0.0842549	No change	hypothetical protein
MSBRM_2503	0.823698	0.0847172	No change	hypothetical protein
MSBRM_0137	0.535676	0.0848713	No change	Small heat shock protein HSP16.5
MSBRM_1336	0.641611	0.0848713	No change	Ribonuclease HII
MSBRM_0178	0.712654	0.085155	No change	hypothetical protein
MSBRM_1499	0.597876	0.0854229	No change	hypothetical protein
MSBRM_3488	-0.5787	0.0854662	No change	Fe-S OXIDOREDUCTASE Wyeosine biosynthesis
MSBRM_0254	-0.527316	0.0864189	No change	cell surface protein
MSBRM_0479	-0.546949	0.0880558	No change	DNA-directed RNA polymerase subunit N
MSBRM_2588	0.62647	0.0880558	No change	hypothetical protein
MSBRM_2065	0.81958	0.0883781	No change	Ferredoxin
MSBRM_1360	0.81958	0.0883781	No change	hypothetical protein
MSBRM_0230	1.3057	0.0893725	No change	azoreductase
MSBRM_1052	-0.54928	0.0901621	No change	acetyl-CoA decarbonylase/synthase complex subunit alpha
MSBRM_2701	0.520604	0.091699	No change	hypothetical protein
MSBRM_1005	-0.543583	0.0918451	No change	Methylenetetrahydrofolate dehydrogenase (NADP+)
MSBRM_2635	-1.25411	0.0921985	No change	hypothetical protein
MSBRM_1334	-0.51774	0.0937853	No change	Phenylalanyl-tRNA synthetase beta chain
MSBRM_2988	-0.504227	0.0939497	No change	hypothetical protein
MSBRM_1915	1.96441	0.0939497	No change	Mobile element protein
MSBRM_2528	0.556422	0.0939497	No change	hypothetical protein
MSBRM_3212	0.560306	0.0947506	No change	GTPases-Sulfate adenylate transferase subunit 1
MSBRM_3230	-0.523251	0.0948657	No change	Glutamine amidotransferase, class-II
MSBRM_2575	1.12126	0.0968007	No change	putative cytoplasmic protein
MSBRM_2720	0.629503	0.0973739	No change	hypothetical protein
MSBRM_1416	-0.841626	0.0981518	No change	SAM-dependent methyltransferase
MSBRM_3373	0.753718	0.098745	No change	hypothetical protein
MSBRM_1617	-0.865056	0.0991284	No change	hypothetical protein
MSBRM_2304	1.77305	0.0991284	No change	hypothetical protein
MSBRM_2637	0.533127	0.0996667	No change	Mannose-6-phosphate isomerase
MSBRM_0342	0.658132	0.0996667	No change	Alkyl hydroperoxide reductase subunit C-like protein
MSBRM_1106	-0.652026	0.0996667	No change	Cytochrome c-type biogenesis protein
MSBRM_2625	-0.574731	0.0996667	No change	protein F12M16.25
MSBRM_0693	-0.52655	0.0996667	No change	Hydroxymethylglutaryl-CoA reductase
MSBRM_0705	0.549655	0.0996667	No change	sensory transduction histidine kinase
MSBRM_2419	0.566659	0.0996667	No change	hypothetical protein
MSBRM_2630	0.610696	0.099935	No change	Eukaryotic peptide chain release factor subunit 1
MSBRM_3124	-0.534327	0.0999675	No change	PUA-PAPS reductase like fusion
MSBRM_3455	0.588133	0.0999714	No change	hypothetical protein
MSBRM_2950	0.514736	0.100679	No change	Chromosome segregation ATPase
MSBRM_2225	0.519782	0.100814	No change	Cell surface protein
MSBRM_2296	0.496603	0.100814	No change	hypothetical protein
MSBRM_2103	0.702837	0.102039	No change	hypothetical protein
MSBRM_2809	-0.508416	0.102748	No change	Energy-conserving hydrogenase (ferredoxin), subunit D
MSBRM_0174	0.871137	0.102808	No change	hypothetical protein
MSBRM_1455	-0.850493	0.103535	No change	hypothetical protein
MSBRM_3372	2.43597	0.103535	No change	hypothetical protein
MSBRM_0986	-2.13772	0.103535	No change	hypothetical protein
MSBRM_1588	0.697482	0.103812	No change	Mobile element protein
MSBRM_2810	-0.495304	0.103812	No change	Energy-conserving hydrogenase (ferredoxin), subunit E
MSBRM_1471	1.26083	0.103812	No change	Calcium-binding acidic-repeat protein precursor (ARP)
MSBRM_1192	-0.493023	0.104629	No change	hypothetical protein
MSBRM_1381	0.497532	0.104919	No change	Twin-arginine translocation protein TatA
MSBRM_1158	-0.643111	0.105891	No change	putative transport protein
MSBRM_1350	0.570193	0.105891	No change	hypothetical protein
MSBRM_1663	0.561622	0.106058	No change	hypothetical protein
MSBRM_1645	5.76019	0.106293	No change	hypothetical protein
MSBRM_1410	-0.535167	0.106293	No change	hypothetical protein
MSBRM_3220	0.572335	0.106545	No change	hypothetical protein
MSBRM_3091	-1.17301	0.107329	No change	hypothetical protein
MSBRM_2199	-0.769653	0.107511	No change	hypothetical protein
MSBRM_2593	-0.499849	0.107511	No change	SSU ribosomal protein S2e (S5p)
MSBRM_0640	-0.492231	0.107533	No change	Formylmethanofuran dehydrogenase subunit A
MSBRM_2860	-0.492478	0.107533	No change	CoB--CoM heterodisulfide reductase 2 subunit E
MSBRM_1583	0.674424	0.10832	No change	Fumarate hydratase class I, aerobic
MSBRM_2379	0.793521	0.108374	No change	Type I restriction-modification system, DNA-methyltransferase subunit M
MSBRM_1871	-0.695771	0.108942	No change	Acetylornithine aminotransferase
MSBRM_2601	-0.500145	0.109213	No change	SSU ribosomal protein S4e
MSBRM_1282	-0.490962	0.109881	No change	Amidophosphoribosyltransferase
MSBRM_1558	-0.661602	0.109881	No change	FPO subunit H
MSBRM_1417	-0.559429	0.110299	No change	hypothetical protein
MSBRM_1791	-0.499908	0.1113	No change	Threonyl-tRNA synthetase
MSBRM_2093	0.838617	0.111782	No change	hypothetical protein
MSBRM_0633	-0.488822	0.111782	No change	hypothetical protein
MSBRM_1039	0.696567	0.111982	No change	hypothetical protein
MSBRM_0064	1.06893	0.111982	No change	hypothetical protein
MSBRM_0449	0.550269	0.112173	No change	hypothetical protein
MSBRM_0041	0.571258	0.112173	No change	Glutamine--fructose-6-phosphate aminotransferase (isomerizing)
MSBRM_2331	1.01217	0.112173	No change	Uncharacterized protein ygiD
MSBRM_1858	-0.559664	0.112822	No change	hypothetical protein
MSBRM_2235	-1.57813	0.113033	No change	hypothetical protein
MSBRM_0718	-0.533073	0.113033	No change	collagen triple helix repeat domain protein
MSBRM_1198	-0.527942	0.113593	No change	putative H4MPT-linked C1 transfer pathway protein
MSBRM_2592	-0.491158	0.113593	No change	LSU ribosomal protein L7e (L30p)
MSBRM_1608	0.638373	0.113593	No change	Serine/threonine protein phosphatase BSU1
MSBRM_2986	0.732209	0.114594	No change	Arginine deiminase
MSBRM_0706	0.561998	0.11537	No change	Nitroreductase family protein
MSBRM_1470	0.561716	0.11537	No change	hypothetical protein
MSBRM_2190	-0.610901	0.11537	No change	hypothetical protein
MSBRM_2947	0.552563	0.11537	No change	hypothetical protein
MSBRM_0290	-0.593679	0.11537	No change	Biotin synthase-related enzyme
MSBRM_2806	-0.480342	0.11537	No change	Energy-conserving hydrogenase (ferredoxin), subunit A
MSBRM_2807	-0.484121	0.11537	No change	Energy-conserving hydrogenase (ferredoxin), subunit B
MSBRM_1240	-0.487812	0.116499	No change	Glutamyl-tRNA(Gln) amidotransferase transferase subunit
MSBRM_2524	-0.476884	0.116928	No change	Acetate kinase
MSBRM_1677	-0.610801	0.117806	No change	putative protease
MSBRM_2317	-0.524142	0.119923	No change	Carbon monoxide dehydrogenase CooS subunit
MSBRM_0028	0.587405	0.120536	No change	Sugar phosphate isomerase/epimerase
MSBRM_1700	0.546664	0.120536	No change	Cell surface protein
MSBRM_2534	0.681681	0.120536	No change	hypothetical protein
MSBRM_3094	-1.17152	0.120742	No change	hypothetical protein
MSBRM_1596	-0.948364	0.120849	No change	hypothetical protein
MSBRM_2579	-0.483699	0.121044	No change	SSU ribosomal protein S9e (S4p)
MSBRM_0136	-0.506522	0.121147	No change	hypothetical protein
MSBRM_0702	0.540567	0.122844	No change	hypothetical protein
MSBRM_2167	0.494325	0.125017	No change	Nitrogen regulatory protein P-II
MSBRM_2487	0.472162	0.125017	No change	S-layer family duplication domain protein
MSBRM_3149	-1.17235	0.125238	No change	Substrate-specific component BioY of biotin ECF transporter
MSBRM_2024	0.744922	0.125433	No change	Mobile element protein
MSBRM_1605	-0.723315	0.125433	No change	LrgA-associated membrane protein LrgB
MSBRM_0810	-0.49912	0.125433	No change	Deoxyhypusine synthase
MSBRM_0808	0.588135	0.125597	No change	Nickel insertion protein
MSBRM_3441	-0.494471	0.125597	No change	O-phosphoseryl-tRNA(Cys) synthetase
MSBRM_2867	0.480696	0.125597	No change	hypothetical protein
MSBRM_2163	-0.524765	0.125732	No change	Ribose 5-phosphate isomerase A
MSBRM_2863	-0.481801	0.126397	No change	Rubrerythrin
MSBRM_3179	-0.475936	0.126397	No change	Preprotein translocase subunit SecE
MSBRM_3493	-1.05439	0.127361	No change	Pyruvate:ferredoxin oxidoreductase, delta subunit
MSBRM_1407	-1.05439	0.127361	No change	Energy-conserving hydrogenase (ferredoxin), subunit C
MSBRM_2284	0.515424	0.127592	No change	sensory transduction histidine kinase
MSBRM_0438	0.525469	0.127629	No change	hypothetical protein
MSBRM_1672	0.685171	0.127629	No change	O-antigen flippase Wzx
MSBRM_2056	0.57901	0.127629	No change	hypothetical protein
MSBRM_1426	0.489643	0.129658	No change	O-linked N-acetylglucosamine transferase
MSBRM_2352	0.466075	0.129806	No change	Methanol methyltransferase corrinoid protein
MSBRM_1535	-0.976998	0.129806	No change	Methyltransferase
MSBRM_1706	-0.643143	0.130031	No change	Cell division protein FtsH
MSBRM_1864	-0.602874	0.130493	No change	RNA-binding proteins (RRM domain)
MSBRM_2059	0.867635	0.130889	No change	ABC transporter, permease protein
MSBRM_1066	0.516621	0.131239	No change	hypothetical protein
MSBRM_1166	0.687951	0.131239	No change	cell surface protein
MSBRM_3507	0.751461	0.131239	No change	Two-component response regulator
MSBRM_0605	-0.486422	0.131991	No change	Proteasome-activating AAA-ATPase (PAN), archaeal
MSBRM_2607	-0.478901	0.132026	No change	LSU ribosomal protein L17e (L22p)
MSBRM_1552	-0.543969	0.132247	No change	hypothetical protein
MSBRM_1298	-0.602818	0.132974	No change	hypothetical protein
MSBRM_1748	-2.50734	0.132974	No change	hypothetical protein
MSBRM_0719	1.50597	0.132974	No change	sensory transduction histidine kinase
MSBRM_1399	-0.630249	0.132974	No change	hypothetical protein
MSBRM_2319	-0.473467	0.133218	No change	CTP synthase
MSBRM_1744	0.461296	0.134601	No change	Phosphoenolpyruvate synthase
MSBRM_2994	0.64626	0.134601	No change	phosphinothricin acetyltransferase
MSBRM_0831	1.24564	0.134601	No change	hypothetical protein
MSBRM_0489	0.470952	0.13484	No change	gar1-like small nucleolar rnp
MSBRM_0204	0.546725	0.13492	No change	RNA-binding protein YhbY
MSBRM_0207	0.587142	0.135188	No change	hypothetical protein
MSBRM_0590	-0.458601	0.135321	No change	V-type ATP synthase subunit A
MSBRM_3316	0.524775	0.135321	No change	Transcriptional regulator, ArsR family
MSBRM_0869	0.732763	0.135321	No change	hypothetical protein
MSBRM_2425	-0.472709	0.137566	No change	Aspartate aminotransferase
MSBRM_2972	1.12577	0.138913	No change	transcriptional regulator
MSBRM_0369	-1.03649	0.138913	No change	Ribonuclease P protein component 4
MSBRM_2966	0.525426	0.138913	No change	Mobile element protein
MSBRM_0817	0.522623	0.138913	No change	(S)-2,3-di-O-geranylgeranylglyceryl phosphate synthase
MSBRM_0265	-2.01327	0.138913	No change	Alcohol dehydrogenase
MSBRM_0655	-0.475129	0.138913	No change	CobN component of cobalt chelatase involved in B12 biosynthesis
MSBRM_1289	-0.491501	0.139291	No change	LL-diaminopimelate aminotransferase, methanococcal
MSBRM_2192	2.98595	0.139291	No change	hypothetical protein
MSBRM_0330	-2.12436	0.139291	No change	putative aminotransferase, class-II
MSBRM_2107	-2.12436	0.139291	No change	hypothetical protein
MSBRM_3152	-0.469458	0.139291	No change	Ferrous iron transport protein B
MSBRM_1354	0.657539	0.139291	No change	Iron(III) ABC transporter, solute-binding protein
MSBRM_0051	-0.703989	0.1394	No change	hypothetical protein
MSBRM_0151	0.458131	0.140011	No change	Monomethylamine methyltransferase corrinoid protein
MSBRM_2442	0.533077	0.140088	No change	Transcriptional regulator, ArsR family
MSBRM_2012	-0.802478	0.140354	No change	hypothetical protein
MSBRM_2577	-0.461364	0.140746	No change	DNA-directed RNA polymerase subunit D
MSBRM_2936	0.627692	0.141123	No change	Sensory transduction histidine kinase
MSBRM_1756	0.726618	0.141539	No change	Nickel responsive regulator NikR
MSBRM_2522	0.490718	0.141584	No change	hypothetical protein
MSBRM_2511	1.64951	0.141957	No change	hypothetical protein
MSBRM_1361	0.575457	0.143119	No change	hypothetical protein
MSBRM_2727	-0.502136	0.144794	No change	dTDP-glucose 4,6-dehydratase
MSBRM_1383	-0.509129	0.144833	No change	Twin-arginine translocation protein TatC
MSBRM_2408	-0.530176	0.144977	No change	B12-binding domain/radical SAM domain protein, family
MSBRM_1533	0.475899	0.144977	No change	Pyridoxamine 5'-phosphate oxidase
MSBRM_0482	-0.466516	0.145001	No change	hypothetical protein
MSBRM_0295	0.506767	0.145093	No change	hypothetical protein
MSBRM_0101	-0.448247	0.14529	No change	Methyl coenzyme M reductase alpha subunit
MSBRM_1786	-0.460571	0.14628	No change	cell surface protein
MSBRM_2140	0.574077	0.146366	No change	Potassium channel protein
MSBRM_2627	-0.499071	0.146576	No change	Cytochrome d ubiquinol oxidase subunit II
MSBRM_3402	0.544895	0.14719	No change	hypothetical protein
MSBRM_2650	0.537822	0.147563	No change	CRISPR-associated protein, Csh1 family
MSBRM_3362	0.482817	0.148332	No change	hypothetical protein
MSBRM_1377	0.486043	0.148332	No change	sensory transduction histidine kinase
MSBRM_2706	-0.534179	0.14865	No change	Coenzyme B synthesis from 2-oxoglutarate: steps 5, 9, and 13
MSBRM_0127	-0.952904	0.149128	No change	hypothetical protein
MSBRM_1732	0.872904	0.149128	No change	Transcriptional regulator, MarR family
MSBRM_2457	-0.814241	0.149128	No change	hypothetical protein
MSBRM_0392	-0.452022	0.149128	No change	Formylmethanofuran dehydrogenase (molybdenum) subunit C
MSBRM_1000	1.17187	0.149128	No change	hypothetical protein
MSBRM_2187	-0.516121	0.149128	No change	Excinuclease ABC subunit B
MSBRM_0981	1.08501	0.149584	No change	hypothetical protein
MSBRM_0554	0.757932	0.150539	No change	hypothetical protein
MSBRM_3503	1.39327	0.151747	No change	putative permease
MSBRM_1986	-1.24662	0.151747	No change	hypothetical protein
MSBRM_2822	-0.574625	0.151747	No change	Queuosine Biosynthesis QueE Radical SAM
MSBRM_1337	-0.462658	0.152492	No change	Phosphoribosylformylglycinamidine synthase, glutamine amidotransferase subunit
MSBRM_2370	-0.475701	0.152641	No change	Thiamin biosynthesis protein ThiC
MSBRM_1328	0.46333	0.152769	No change	Aminoacyl-histidine dipeptidase (Peptidase D)
MSBRM_0170	0.640154	0.153428	No change	Universal stress protein
MSBRM_3369	-0.730142	0.154269	No change	glycosyltransferase (group I)
MSBRM_1909	-0.474583	0.15428	No change	Phosphopantothenoylcysteine decarboxylase
MSBRM_3102	0.448645	0.155127	No change	Translation initiation factor SUI1-related protein
MSBRM_2609	-0.449982	0.155208	No change	LSU ribosomal protein L8e (L2p)
MSBRM_0509	0.467467	0.157611	No change	hypothetical protein
MSBRM_1338	-0.470054	0.157611	No change	Phosphoribosylformylglycinamidine synthase, PurS subunit
MSBRM_2106	1.34925	0.158174	No change	phosphoribosyltransferase
MSBRM_0863	-1.23726	0.158174	No change	hypothetical protein
MSBRM_0184	-0.658738	0.158322	No change	Tetracycline resistance protein
MSBRM_0785	-0.470861	0.159106	No change	hypothetical protein
MSBRM_2825	-0.472942	0.159106	No change	Ferredoxin
MSBRM_0128	0.695657	0.159943	No change	hypothetical protein
MSBRM_0405	-0.688525	0.159943	No change	hypothetical protein
MSBRM_1378	0.462763	0.16005	No change	glycine radical enzyme activase, YjjW family
MSBRM_1434	-0.492036	0.16005	No change	Inosine-guanosine kinase
MSBRM_1476	0.463722	0.16005	No change	hypothetical protein
MSBRM_2594	-0.453081	0.16005	No change	LSU ribosomal protein L5e (L18p)
MSBRM_2708	-5.67779	0.16005	No change	hypothetical protein
MSBRM_1335	1.01776	0.161301	No change	hypothetical protein
MSBRM_1414	-0.747143	0.16202	No change	Glycosyltransferase
MSBRM_2843	-0.605427	0.16287	No change	Indolepyruvate oxidoreductase subunit IorA
MSBRM_3049	0.434463	0.163763	No change	putative peroxiredoxin
MSBRM_3252	-1.29294	0.164718	No change	hypothetical protein
MSBRM_0397	0.502264	0.165421	No change	Mobile element protein
MSBRM_1237	-0.551113	0.165428	No change	4-aminobutyrate aminotransferase
MSBRM_2485	-0.458249	0.165428	No change	hypothetical protein
MSBRM_2820	-0.70293	0.165428	No change	Queuosine Biosynthesis QueC ATPase
MSBRM_1467	0.526666	0.165428	No change	hypothetical protein
MSBRM_3376	0.595876	0.165677	No change	UDP-glucose 4-epimerase
MSBRM_2971	-0.641553	0.166484	No change	Transporter
MSBRM_3247	-0.447652	0.166625	No change	putative ABC transporter ATP-binding protein
MSBRM_1965	0.537069	0.1667	No change	Phosphopantetheine adenylyltransferase, type II eukaryotic
MSBRM_3243	0.482447	0.167181	No change	Sensory transduction histidine kinase
MSBRM_1232	0.51289	0.16728	No change	hypothetical protein
MSBRM_1424	0.590463	0.168413	No change	hypothetical protein
MSBRM_1234	0.515124	0.168635	No change	hypothetical protein
MSBRM_3449	0.759677	0.169179	No change	hypothetical protein
MSBRM_0648	-0.470045	0.169381	No change	Formylmethanofuran dehydrogenase subunit A
MSBRM_2536	-0.483175	0.169797	No change	hypothetical protein
MSBRM_1516	0.513746	0.169815	No change	Peptide methionine sulfoxide reductase MsrA
MSBRM_2909	-0.551614	0.170796	No change	diptheria toxin resistance protein required for diphthamide biosynthesis (Saccharomyces)-like 1
MSBRM_2713	-1.20614	0.171502	No change	hypothetical protein
MSBRM_1202	-0.429532	0.171902	No change	Chaperone protein DnaK
MSBRM_0936	0.986706	0.171902	No change	hypothetical protein
MSBRM_2054	-0.772649	0.17212	No change	Lipoprotein releasing system transmembrane protein LolC
MSBRM_2792	-0.452046	0.17212	No change	Nitrogenase FeMo-cofactor scaffold and assembly protein NifN
MSBRM_0055	0.650073	0.172854	No change	hypothetical protein
MSBRM_0764	0.552359	0.172854	No change	hypothetical protein
MSBRM_2949	-0.459961	0.173249	No change	Tyrosyl-tRNA synthetase
MSBRM_2482	-0.44135	0.17346	No change	Phosphomannomutase
MSBRM_3190	-0.470261	0.174175	No change	Cobalamin biosynthesis protein CbiG
MSBRM_2385	0.453245	0.174175	No change	Type I restriction-modification system, restriction subunit R
MSBRM_0789	1.27107	0.174437	No change	Mobile element protein
MSBRM_0194	-1.20259	0.174437	No change	hypothetical protein
MSBRM_2202	-1.82629	0.174684	No change	hypothetical protein
MSBRM_2856	1.0527	0.174684	No change	hypothetical protein
MSBRM_2931	-0.446417	0.174684	No change	putative ATP-dependent protease
MSBRM_0824	-0.428716	0.175573	No change	Iron(III) dicitrate-binding protein
MSBRM_0919	-0.493346	0.176659	No change	RNA-binding proteins (RRM domain)
MSBRM_1994	-0.429189	0.177349	No change	Hydantoinase
MSBRM_0046	-0.479054	0.178197	No change	FAD/FMN-containing dehydrogenase
MSBRM_3139	-0.452543	0.178556	No change	Molybdopterin biosynthesis protein MoeA
MSBRM_3436	-0.440639	0.178556	No change	Glycyl-tRNA synthetase
MSBRM_2293	-0.449514	0.178556	No change	hypothetical protein
MSBRM_1149	0.439748	0.178574	No change	Dihydrolipoamide dehydrogenase
MSBRM_3485	0.522658	0.178942	No change	hypothetical protein
MSBRM_3096	0.679853	0.178942	No change	Deoxyribodipyrimidine photolyase, type II
MSBRM_0934	0.465716	0.178942	No change	UvsW helicase
MSBRM_2504	0.793777	0.178942	No change	Acetyltransferase
MSBRM_1139	-0.440972	0.179805	No change	LSU ribosomal protein L24e
MSBRM_0481	-0.425695	0.179805	No change	SSU ribosomal protein SAe (S2p)
MSBRM_2134	0.430738	0.180516	No change	hypothetical protein
MSBRM_0691	-0.430993	0.180516	No change	Valyl-tRNA synthetase
MSBRM_2694	0.558181	0.181367	No change	hypothetical protein
MSBRM_1288	0.818373	0.182272	No change	hypothetical protein
MSBRM_1481	0.446608	0.182909	No change	Tungsten-containing formylmethanofuran dehydrogenase 2 subunit G
MSBRM_2285	-0.430479	0.182909	No change	Cobyric acid synthase
MSBRM_0156	-0.45461	0.183239	No change	Proline 2-methylase for pyrrolysine biosynthesis
MSBRM_1764	0.512898	0.183959	No change	Universal stress protein
MSBRM_0599	0.429722	0.184627	No change	Metallo-beta-lactamase family protein
MSBRM_1341	-1.87706	0.184627	No change	hypothetical protein
MSBRM_1754	-1.87706	0.184627	No change	hypothetical protein
MSBRM_0557	0.448548	0.185348	No change	hypothetical protein
MSBRM_1324	-0.644358	0.185484	No change	hypothetical protein
MSBRM_1799	1.28694	0.186371	No change	hypothetical protein
MSBRM_1631	-0.5007	0.186371	No change	hypothetical protein
MSBRM_1668	0.811634	0.187399	No change	hypothetical protein
MSBRM_2883	-0.417535	0.187416	No change	hypothetical protein
MSBRM_1224	-0.441396	0.187691	No change	Carbamoyl-phosphate synthase small chain
MSBRM_2790	-0.423006	0.187691	No change	Nitrogenase (molybdenum-iron) beta chain
MSBRM_1898	-2.31723	0.187691	No change	Mobile element protein
MSBRM_1083	-2.31723	0.187691	No change	Mobile element protein
MSBRM_0260	0.502872	0.187823	No change	ABC transporter, permease protein
MSBRM_0968	0.524678	0.188011	No change	Transcriptional regulator, MarR family
MSBRM_2070	0.462937	0.189138	No change	hypothetical protein
MSBRM_1042	0.448392	0.189374	No change	ABC1 family protein
MSBRM_0495	-1.17045	0.189374	No change	hypothetical protein
MSBRM_1138	-0.421749	0.189483	No change	Nucleoside diphosphate kinase
MSBRM_1261	0.451572	0.189483	No change	hypothetical protein
MSBRM_2684	-1.04073	0.189621	No change	Acetyltransferase
MSBRM_2554	-0.431721	0.189621	No change	[NiFe] hydrogenase metallocenter assembly protein HypE
MSBRM_1321	0.450664	0.189621	No change	iron-sulfur flavoprotein
MSBRM_2799	-0.625629	0.189621	No change	Nitrogen regulatory protein P-II
MSBRM_1057	1.16353	0.189621	No change	hypothetical protein
MSBRM_1822	1.16353	0.189621	No change	hypothetical protein
MSBRM_0144	-0.417024	0.189621	No change	Protein-export membrane protein SecD
MSBRM_1543	-0.421386	0.190772	No change	Methylthiol:coenzyme M methyltransferase corrinoid protein
MSBRM_2654	0.717977	0.191358	No change	hypothetical protein
MSBRM_1398	0.655838	0.191478	No change	hypothetical protein
MSBRM_2142	0.882462	0.191478	No change	Periplasmic divalent cation tolerance protein CutA
MSBRM_3491	0.452114	0.191714	No change	tRNA dihydrouridine synthase B
MSBRM_0907	0.468064	0.191714	No change	Protein-disulfide reductase
MSBRM_2886	0.573409	0.192359	No change	serine/threonine kinase
MSBRM_0374	0.477399	0.192359	No change	hypothetical protein
MSBRM_1102	-0.73249	0.192505	No change	Arylsulfatase
MSBRM_0027	-0.774505	0.193595	No change	DUF54 conserved in archaea
MSBRM_0708	0.424398	0.19395	No change	hypothetical protein
MSBRM_2728	-0.52953	0.19395	No change	dTDP-4-dehydrorhamnose 3,5-epimerase
MSBRM_1227	-0.651873	0.19395	No change	Glycine betaine ABC transport system, glycine betaine-binding protein OpuAC
MSBRM_3338	-0.415933	0.19395	No change	CoB--CoM heterodisulfide reductase 2 iron-sulfur subunit D
MSBRM_0283	-0.421973	0.19395	No change	Aspartate-semialdehyde dehydrogenase
MSBRM_1622	0.436054	0.194036	No change	Glycogen phosphorylase
MSBRM_2689	0.958222	0.194514	No change	hypothetical protein
MSBRM_1634	0.617143	0.194514	No change	Acetyltransferase
MSBRM_1541	0.548683	0.196073	No change	Methylthiol:coenzyme M methyltransferase corrinoid protein
MSBRM_0639	-0.432287	0.196073	No change	Polyferredoxin protein MvhB
MSBRM_2817	0.466792	0.196212	No change	hypothetical protein
MSBRM_2493	-0.535133	0.196281	No change	Glycosyltransferase
MSBRM_0916	0.535176	0.196281	No change	Glutamate dehydrogenase 2
MSBRM_1589	0.464888	0.196734	No change	Xanthine-guanine phosphoribosyltransferase
MSBRM_2675	-0.433326	0.196734	No change	YgjD/Kae1/Qri7 family, required for N6-threonylcarbamoyl adenosine t(6)A37 modification in tRNA
MSBRM_0197	0.463763	0.196871	No change	hypothetical protein
MSBRM_2915	-0.453163	0.201154	No change	Diaminopimelate decarboxylase
MSBRM_1649	-0.445098	0.201731	No change	DNA topoisomerase VI subunit B
MSBRM_2164	-0.419284	0.201731	No change	Aspartyl-tRNA synthetase / Aspartyl-tRNA(Asn) synthetase
MSBRM_0389	-0.407195	0.202317	No change	FmdE, Molybdenum formylmethanofuran dehydrogenase operon
MSBRM_1971	-0.924039	0.202317	No change	Mobile element protein
MSBRM_0198	-0.535919	0.203616	No change	hypothetical protein
MSBRM_0653	-0.48466	0.203616	No change	ATPase component of general energizing module of ECF transporters
MSBRM_1048	-0.404403	0.203616	No change	Sodium/proline symporter
MSBRM_3486	-0.429711	0.203616	No change	Arginyl-tRNA synthetase
MSBRM_1739	-0.489184	0.203616	No change	hypothetical protein
MSBRM_3153	-0.413473	0.203724	No change	hypothetical protein
MSBRM_0067	-0.412231	0.204227	No change	Formaldehyde activating enzyme
MSBRM_2879	-1.02154	0.204362	No change	Iron-sulfur cluster-binding protein
MSBRM_0143	-0.410903	0.204401	No change	Protein-export membrane protein SecF
MSBRM_1295	-0.665449	0.204501	No change	Acetyltransferase
MSBRM_3289	0.450337	0.20455	No change	putative methanogenesis marker protein 6
MSBRM_1317	-0.579303	0.20455	No change	ATP-dependent protease La Type I
MSBRM_1396	-0.420029	0.20503	No change	tRNA pseudouridine 55 synthase Archaea
MSBRM_1783	-0.421182	0.20507	No change	cellulose synthase subunit BcsC
MSBRM_0457	0.417674	0.20507	No change	Dimethylamine:corrinoid methyltransferase
MSBRM_1640	-0.425123	0.20507	No change	CobN-like chelatase BtuS for metalloporphyrine salvage
MSBRM_1392	-0.538284	0.20507	No change	putative ribosomal RNA small subunit methyltransferase A
MSBRM_1904	-0.434203	0.20507	No change	N-methylhydantoinase A/acetone carboxylase, beta subunit
MSBRM_2144	1.06896	0.20507	No change	DDE superfamily endonuclease
MSBRM_2254	-0.447219	0.20507	No change	TPR domain protein, putative component of TonB system
MSBRM_2898	-0.408073	0.205442	No change	Molybdenum ABC transporter, periplasmic molybdenum-binding protein ModA
MSBRM_3147	1.1813	0.205486	No change	ATPase component BioM of energizing module of biotin ECF transporter
MSBRM_0378	-1.13874	0.205486	No change	hypothetical protein
MSBRM_2750	0.489175	0.207418	No change	hypothetical protein
MSBRM_0274	-0.506763	0.207675	No change	Fe-S oxidoreductase
MSBRM_0508	0.422168	0.20859	No change	hypothetical protein
MSBRM_2963	0.662573	0.20893	No change	carboxymuconolactone decarboxylase
MSBRM_3125	0.47203	0.20893	No change	DNA polymerase IV
MSBRM_2746	0.409437	0.20893	No change	Prefoldin beta subunit
MSBRM_1607	0.499059	0.20893	No change	cellulose synthase subunit BcsC
MSBRM_2426	-0.430031	0.20893	No change	6,7-dimethyl-8-ribityllumazine synthase
MSBRM_1642	0.474121	0.20893	No change	hypothetical protein
MSBRM_3356	-0.421376	0.20893	No change	duf556 family protein
MSBRM_1620	-0.482522	0.20893	No change	hypothetical protein
MSBRM_1586	0.635661	0.20893	No change	phosphorylase
MSBRM_3416	-0.409539	0.20893	No change	UDP-glucose dehydrogenase
MSBRM_1974	0.512474	0.20893	No change	hypothetical protein
MSBRM_1680	0.408904	0.208935	No change	4-carboxymuconolactone decarboxylase
MSBRM_2808	-0.406833	0.208935	No change	Energy-conserving hydrogenase (ferredoxin), subunit C
MSBRM_2428	-0.403404	0.208935	No change	Serine--glyoxylate aminotransferase
MSBRM_2730	0.522032	0.209194	No change	polysaccharide biosynthesis protein
MSBRM_2619	0.460196	0.209194	No change	hypothetical protein
MSBRM_1833	0.484621	0.209194	No change	hypothetical protein
MSBRM_2733	-0.414554	0.209694	No change	Glutamate synthase [NADPH] small chain
MSBRM_2672	-0.470274	0.209716	No change	SSU ribosomal protein S27Ae
MSBRM_1311	0.475677	0.210167	No change	hypothetical protein
MSBRM_3175	-0.397244	0.210167	No change	LSU ribosomal protein P0 (L10p)
MSBRM_0256	0.564192	0.210694	No change	Putative serine/threonine protein phosphatase
MSBRM_0723	0.426579	0.211507	No change	FKBP-type peptidyl-prolyl cis-trans isomerase SlyD
MSBRM_1239	0.440292	0.211666	No change	Response regulator receiver
MSBRM_2576	0.953839	0.212252	No change	hypothetical protein
MSBRM_1859	-0.487407	0.212577	No change	Cell division protein FtsX
MSBRM_0335	0.644651	0.212758	No change	Phage T7 exclusion protein
MSBRM_2979	-0.497519	0.213543	No change	hypothetical protein
MSBRM_1767	0.454329	0.214798	No change	Ferredoxin domain containing protein
MSBRM_2705	-0.554993	0.215044	No change	Metal-dependent hydrolase
MSBRM_0883	0.855059	0.215044	No change	Multi antimicrobial extrusion protein (Na(+)/drug antiporter), MATE family of MDR efflux pumps
MSBRM_1515	0.419131	0.215044	No change	Phospholipid-binding protein
MSBRM_1514	0.476063	0.216174	No change	hypothetical protein
MSBRM_0193	0.530347	0.217122	No change	Putative glycogen debranching enzyme, archaeal type, TIGR01561
MSBRM_1532	-1.31668	0.217874	No change	putative NTPase
MSBRM_3133	0.420439	0.219056	No change	Endonuclease III
MSBRM_1142	-0.593149	0.219771	No change	radical SAM domain protein
MSBRM_0911	0.421647	0.22015	No change	hypothetical protein
MSBRM_1564	-0.564524	0.220211	No change	Ferredoxin
MSBRM_3172	0.46287	0.222179	No change	radical SAM domain protein
MSBRM_0696	-1.70183	0.224003	No change	hypothetical protein
MSBRM_0036	0.405879	0.225352	No change	hypothetical protein
MSBRM_2903	0.448137	0.225352	No change	hypothetical protein
MSBRM_1347	0.394895	0.228224	No change	Nitrogenase (vanadium-iron) alpha chain
MSBRM_3233	-0.534643	0.228991	No change	hypothetical protein
MSBRM_2596	-0.40107	0.228991	No change	LSU ribosomal protein L32e
MSBRM_1873	-0.50376	0.229307	No change	hypothetical protein
MSBRM_1824	0.505082	0.229307	No change	Mobile element protein
MSBRM_1107	-0.402833	0.229307	No change	Biosynthetic Aromatic amino acid aminotransferase alpha / Aspartate aminotransferase
MSBRM_3127	-0.563922	0.232246	No change	Transmembrane component NikQ of energizing module of nickel ECF transporter
MSBRM_2159	-0.428535	0.23241	No change	Mobile element protein
MSBRM_2995	0.502583	0.23241	No change	cell surface protein
MSBRM_1206	0.627193	0.232633	No change	sulfur oxidation V protein
MSBRM_3007	-0.437668	0.232633	No change	Putative ski2-type helicase
MSBRM_2290	0.618455	0.232633	No change	hypothetical protein
MSBRM_1163	-0.593172	0.232633	No change	hypothetical protein
MSBRM_0802	0.393476	0.233041	No change	glycosyltransferase (family 2)
MSBRM_1045	0.951175	0.233466	No change	hypothetical protein
MSBRM_2067	0.801693	0.233466	No change	Mobile element protein
MSBRM_0604	0.542828	0.23433	No change	hypothetical protein
MSBRM_3379	0.451206	0.234378	No change	hypothetical protein
MSBRM_0320	0.43882	0.234378	No change	Chitin binding protein
MSBRM_2628	-0.414467	0.234378	No change	Cytochrome d ubiquinol oxidase subunit I
MSBRM_2220	-0.516775	0.234665	No change	Translation initiation factor 1A
MSBRM_0821	-0.516775	0.234665	No change	Quinolinate phosphoribosyltransferase (decarboxylating)
MSBRM_2794	0.427283	0.235029	No change	40-residue YVTN family beta-propeller repeat
MSBRM_2676	-0.451526	0.235368	No change	Xanthosine/inosine triphosphate pyrophosphatase
MSBRM_3063	-0.564226	0.235544	No change	CrcB protein
MSBRM_2771	0.443936	0.23793	No change	hypothetical protein
MSBRM_3137	-0.615266	0.23793	No change	Arsenic efflux pump protein
MSBRM_1582	-0.613195	0.238217	No change	Fumarate hydratase class I, aerobic
MSBRM_2221	0.484208	0.238217	No change	acetolactate synthase
MSBRM_2902	-0.437393	0.238412	No change	Valine--pyruvate aminotransferase
MSBRM_1556	-0.723284	0.238781	No change	NADH dehydrogenase subunit J
MSBRM_2039	-0.40896	0.238781	No change	Ribonuclease P protein component 3
MSBRM_2461	-0.431312	0.238781	No change	hypothetical protein
MSBRM_0660	-0.390432	0.238781	No change	ChlI component of cobalt chelatase involved in B12 biosynthesis
MSBRM_2691	-0.47957	0.239126	No change	hypothetical protein
MSBRM_2138	0.430539	0.240443	No change	hypothetical protein
MSBRM_0125	0.405855	0.240443	No change	hypothetical protein
MSBRM_0579	0.462097	0.24048	No change	hypothetical protein
MSBRM_1425	0.473963	0.240719	No change	Hydrolase, HAD superfamily
MSBRM_3397	2.05283	0.240719	No change	hypothetical protein
MSBRM_1071	2.05283	0.240719	No change	Retron-type RNA-directed DNA polymerase
MSBRM_0758	0.392711	0.240719	No change	Flavoprotein wrbA
MSBRM_1251	-0.377675	0.241014	No change	Cysteine synthase
MSBRM_2439	-0.941944	0.241113	No change	hypothetical protein
MSBRM_2679	-0.941944	0.241113	No change	hypothetical protein
MSBRM_1766	0.403182	0.241113	No change	universal archaeal KH-domain/beta-lactamase-domain protein
MSBRM_0840	-0.400168	0.241403	No change	L-threonine 3-O-phosphate decarboxylase
MSBRM_0928	0.691893	0.241527	No change	hypothetical protein
MSBRM_1297	0.654488	0.242282	No change	Glyoxalase family protein
MSBRM_1847	0.384871	0.245217	No change	5'-methylthioadenosine phosphorylase
MSBRM_2158	1.13422	0.245401	No change	hypothetical protein
MSBRM_1914	-0.729427	0.245401	No change	Mobile element protein
MSBRM_1431	-0.547557	0.245669	No change	Diphthine synthase
MSBRM_0548	-0.560114	0.247465	No change	O-antigen export system permease protein RfbD
MSBRM_1073	-0.651327	0.249531	No change	Corrinoid methyltransferase protein
MSBRM_2744	-0.536843	0.249609	No change	hypothetical protein
MSBRM_1662	0.663707	0.250493	No change	Transposase
MSBRM_1171	0.410046	0.251818	No change	Thiamin-phosphate pyrophosphorylase
MSBRM_2427	-0.400426	0.251818	No change	Riboflavin synthase archaeal
MSBRM_0037	0.397748	0.251818	No change	hypothetical protein
MSBRM_3150	0.471204	0.251818	No change	GCN5-related N-acetyltransferase
MSBRM_1845	-0.464262	0.251818	No change	Type I restriction-modification system, DNA-methyltransferase subunit M
MSBRM_1998	0.537417	0.252216	No change	Vitamin B12 ABC transporter, B12-binding component BtuF
MSBRM_3099	-0.378739	0.253177	No change	Phosphoribosylaminoimidazole-succinocarboxamide synthase
MSBRM_1466	0.558377	0.253177	No change	Nitrogen regulatory protein P-II
MSBRM_2415	-0.429115	0.253588	No change	Sodium/calcium exchanger protein
MSBRM_1886	0.372382	0.254526	No change	hypothetical protein
MSBRM_1821	-0.464713	0.255052	No change	DNA polymerase IV
MSBRM_2991	-0.491284	0.256175	No change	Methylcobamide:CoM methyltransferase MtaA
MSBRM_0603	0.370146	0.256393	No change	hypothetical protein
MSBRM_0475	0.495674	0.256707	No change	Pyruvate decarboxylase
MSBRM_2851	2.74794	0.256707	No change	Yolk protein 1
MSBRM_3022	-0.378099	0.256707	No change	DNA-binding protein
MSBRM_1908	-0.394408	0.257186	No change	Pantoate kinase, archaeal
MSBRM_2968	-0.615599	0.258055	No change	hypothetical protein
MSBRM_1572	-0.643307	0.258554	No change	Phosphomethylpyrimidine kinase
MSBRM_1675	0.535161	0.258946	No change	Mobile element protein
MSBRM_1885	0.420725	0.259802	No change	4-carboxymuconolactone decarboxylase
MSBRM_1366	0.828272	0.262986	No change	hypothetical protein
MSBRM_0292	0.539159	0.263363	No change	Mobile element protein
MSBRM_2005	-0.514059	0.263363	No change	ubiquinone/menaquinone biosynthesis methyltransferase
MSBRM_0431	-0.38447	0.263416	No change	Glutamyl-tRNA reductase
MSBRM_1118	0.447765	0.263416	No change	Type I restriction-modification system, specificity subunit S
MSBRM_2611	-0.370386	0.263416	No change	LSU ribosomal protein L1e (L4p)
MSBRM_1707	-2.0982	0.263416	No change	hypothetical protein
MSBRM_1268	0.417508	0.263416	No change	hypothetical protein
MSBRM_2256	-0.503392	0.263416	No change	hypothetical protein
MSBRM_1020	-0.396893	0.263416	No change	Homoserine dehydrogenase
MSBRM_0636	0.44364	0.263416	No change	Molybdenum transport ATP-binding protein ModC
MSBRM_3371	-1.57029	0.263416	No change	hypothetical protein
MSBRM_1576	1.4706	0.263416	No change	hypothetical protein
MSBRM_0211	0.463549	0.263725	No change	DUF324 domain-containing protein
MSBRM_2068	0.467505	0.264041	No change	Transcriptional regulator, ArsR family
MSBRM_2520	0.38265	0.264041	No change	Phycocyanin alpha phycocyanobilin lyase
MSBRM_1656	0.395527	0.264041	No change	hypothetical protein
MSBRM_0707	0.715049	0.264041	No change	hypothetical protein
MSBRM_2578	-0.376518	0.264107	No change	SSU ribosomal protein S14e (S11p)
MSBRM_1831	1.03087	0.264474	No change	3-hydroxyisobutyrate dehydrogenase and related beta-hydroxyacid dehydrogenase
MSBRM_0829	0.656768	0.264973	No change	hypothetical protein
MSBRM_1249	-0.777374	0.265692	No change	hypothetical protein
MSBRM_1593	-0.557147	0.265895	No change	ABC transporter ATP-binding protein
MSBRM_3154	0.370681	0.267694	No change	hypothetical protein
MSBRM_0506	0.373504	0.267694	No change	cell surface protein
MSBRM_0565	0.365945	0.26785	No change	Chitin binding protein
MSBRM_0403	-0.505304	0.26876	No change	hypothetical protein
MSBRM_0048	0.418206	0.269223	No change	Radical SAM domain heme biosynthesis protein
MSBRM_1573	0.498569	0.269223	No change	hypothetical protein
MSBRM_2380	0.498569	0.269223	No change	Type I restriction-modification system, DNA-methyltransferase subunit M
MSBRM_1342	0.38998	0.269223	No change	Thioredoxin
MSBRM_3466	-0.468186	0.26974	No change	Ribonucleotide reductase of class III (anaerobic), activating protein
MSBRM_0327	0.474572	0.270818	No change	Aconitate hydratase X, predicted
MSBRM_0641	-0.367752	0.270818	No change	Formylmethanofuran dehydrogenase (molybdenum) subunit C
MSBRM_2175	-0.361989	0.270858	No change	Substrate-specific component NikM of nickel ECF transporter
MSBRM_0360	-0.35975	0.270968	No change	N5-methyltetrahydromethanopterin:coenzyme M methyltransferase subunit E
MSBRM_0578	-0.368302	0.270968	No change	Ammonium transporter
MSBRM_2868	0.365824	0.270968	No change	Phosphoserine phosphatase
MSBRM_1616	0.483515	0.270968	No change	hypothetical protein
MSBRM_1385	1.17216	0.270968	No change	ATP-binding protein
MSBRM_2152	-0.37955	0.272479	No change	Sodium-dependent transporter
MSBRM_1989	-0.789999	0.273786	No change	Transcriptional regulator, TetR family
MSBRM_3498	-0.483437	0.273786	No change	Zinc ABC transporter, inner membrane permease protein ZnuB
MSBRM_2645	0.519098	0.273786	No change	CRISPR-associated protein Cas1
MSBRM_0879	0.414991	0.275282	No change	hypothetical protein
MSBRM_2033	-0.365545	0.276738	No change	putative exosome complex exonuclease 2
MSBRM_1072	0.355302	0.279644	No change	cell surface protein
MSBRM_1432	0.57806	0.279736	No change	hypothetical protein
MSBRM_3271	0.555927	0.280284	No change	hypothetical protein
MSBRM_1235	0.519287	0.281101	No change	Cell division transporter, ATP-binding protein FtsE
MSBRM_0070	-0.395832	0.281134	No change	hypothetical protein
MSBRM_1203	-0.370367	0.281809	No change	Chaperone protein DnaJ
MSBRM_2721	-0.399213	0.282014	No change	hypothetical protein
MSBRM_0992	0.479872	0.282014	No change	Inorganic pyrophosphatase
MSBRM_0448	-0.619613	0.282014	No change	Protein-L-isoaspartate O-methyltransferase
MSBRM_0324	-0.368212	0.282014	No change	Phosphomannomutase
MSBRM_2105	0.701303	0.282311	No change	3-oxoacyl-[acyl-carrier protein] reductase
MSBRM_2348	0.478752	0.282311	No change	cell surface protein
MSBRM_2265	-0.464695	0.285048	No change	hypothetical protein
MSBRM_2186	0.400524	0.286819	No change	Excinuclease ABC subunit C
MSBRM_0541	-0.479047	0.287078	No change	Glycosyltransferase
MSBRM_0715	-0.413315	0.287573	No change	hypothetical protein
MSBRM_2069	0.535861	0.28815	No change	hypothetical protein
MSBRM_1187	0.604534	0.290795	No change	hypothetical protein
MSBRM_2245	-1.56563	0.290949	No change	putative membrane associated protein
MSBRM_1913	-1.56563	0.290949	No change	hypothetical protein
MSBRM_2135	0.435413	0.291854	No change	hypothetical protein
MSBRM_1724	0.57124	0.29318	No change	hypothetical protein
MSBRM_1684	-0.486605	0.29384	No change	tRNA methylase Trm12p Wyeosine biosynthesis
MSBRM_2233	-0.378724	0.29384	No change	Indolepyruvate oxidoreductase subunit IorA
MSBRM_0852	-0.446085	0.29384	No change	hypothetical protein
MSBRM_1010	-0.378835	0.295965	No change	NAD synthetase
MSBRM_2961	0.590586	0.297617	No change	Iron-sulfur cluster-binding protein
MSBRM_2745	-0.357324	0.298697	No change	Tetrahedral aminopeptidase
MSBRM_0974	-0.44261	0.299048	No change	ABC transporter, ATP-binding protein
MSBRM_1406	-0.362478	0.299048	No change	Protein-disulfide reductase
MSBRM_2597	-0.358086	0.300563	No change	LSU ribosomal protein L9e (L6p)
MSBRM_1492	-0.355442	0.300651	No change	CoB--CoM heterodisulfide reductase subunit A
MSBRM_0712	-0.457163	0.300651	No change	CoB--CoM heterodisulfide reductase subunit C
MSBRM_2180	-0.804495	0.302112	No change	MutT-like protein
MSBRM_3425	-0.360224	0.302285	No change	hypothetical protein
MSBRM_2086	-0.348367	0.305295	No change	Adenosylhomocysteinase
MSBRM_2176	-1.16705	0.305338	No change	hypothetical protein
MSBRM_1538	-0.345895	0.306081	No change	Pyridoxine biosynthesis glutamine amidotransferase, synthase subunit
MSBRM_0671	0.356251	0.308014	No change	Serine/threonine protein kinase
MSBRM_0452	-0.377902	0.308014	No change	Protease
MSBRM_2118	-0.343742	0.308514	No change	Enolase
MSBRM_2077	-0.406702	0.308966	No change	hypothetical protein
MSBRM_0182	0.35633	0.309115	No change	hypothetical protein
MSBRM_0920	-0.378531	0.309301	No change	Kup system potassium uptake protein
MSBRM_2665	-0.36531	0.309715	No change	5-formaminoimidazole-4-carboxamide-1-(beta)-D-ribofuranosyl 5'-monophosphate synthetase
MSBRM_1495	0.440663	0.310531	No change	Universal stress protein
MSBRM_2685	-0.445624	0.311464	No change	Iron-sulfur cluster-binding protein
MSBRM_2589	-0.348065	0.312253	No change	Adenylate kinase
MSBRM_2075	-0.506912	0.313704	No change	tetratricopeptide repeat family protein
MSBRM_2224	-0.382808	0.313704	No change	hypothetical protein
MSBRM_1225	0.427342	0.313704	No change	Glycine betaine ABC transport system, ATP-binding protein OpuAA
MSBRM_1310	0.567085	0.314229	No change	3',5'-cyclic-nucleotide phosphodiesterase
MSBRM_3349	-0.34149	0.315233	No change	Phosphoserine phosphatase
MSBRM_1882	0.352059	0.316115	No change	hypothetical protein
MSBRM_2153	-0.433281	0.316768	No change	Fibrillarin-like rRNA/tRNA 2'-O-methyltransferase
MSBRM_0964	-0.979723	0.318314	No change	Transcriptional regulator, MarR family
MSBRM_1852	-0.368802	0.318518	No change	Phytoene dehydrogenase
MSBRM_1064	0.347848	0.318518	No change	hypothetical protein
MSBRM_1364	-0.368032	0.318518	No change	Nickel insertion protein
MSBRM_1660	-0.796988	0.318533	No change	Universal stress protein
MSBRM_0535	0.474148	0.318533	No change	hypothetical protein
MSBRM_2315	0.487782	0.318533	No change	Universal stress protein
MSBRM_2932	0.680688	0.318855	No change	Histone acetyltransferase HPA2 and related acetyltransferase
MSBRM_0276	-0.536627	0.319402	No change	nodulation protein L
MSBRM_1545	-0.665966	0.31991	No change	hypothetical protein
MSBRM_1510	0.739929	0.31991	No change	Glutamate-rich protein grpB
MSBRM_2002	0.48442	0.320466	No change	hypothetical protein
MSBRM_1393	0.350037	0.320466	No change	hypothetical protein
MSBRM_2302	0.449035	0.321132	No change	hypothetical protein
MSBRM_0321	0.34857	0.321132	No change	Chitin binding protein
MSBRM_0774	-0.402008	0.322077	No change	hypothetical protein
MSBRM_2476	1.93873	0.322077	No change	hypothetical protein
MSBRM_0781	0.338405	0.324538	No change	UDP-N-acetylglucosamine 2-epimerase
MSBRM_2600	-0.344482	0.325811	No change	LSU ribosomal protein L11e (L5p)
MSBRM_2955	-0.623447	0.328336	No change	Homocysteine desulfhydrase
MSBRM_2943	0.366248	0.328582	No change	Transcriptional repressor of nif and glnA operons
MSBRM_1255	-0.335581	0.33037	No change	scaffold protein
MSBRM_3039	-0.364872	0.33037	No change	Oligopeptide transport ATP-binding protein OppD
MSBRM_2122	-0.515215	0.330432	No change	integral membrane protein
MSBRM_2612	-0.334552	0.330432	No change	LSU ribosomal protein L3e (L3p)
MSBRM_0502	-0.427947	0.331128	No change	Nitroreductase family protein
MSBRM_2260	0.59718	0.332121	No change	Amino acid transporter
MSBRM_3422	-0.358229	0.332332	No change	hypothetical protein
MSBRM_0884	-0.342504	0.33303	No change	DNA-directed RNA polymerase subunit H
MSBRM_0195	-0.464666	0.33303	No change	Molybdenum cofactor biosynthesis protein MoaB
MSBRM_0031	0.351908	0.33303	No change	RNA ligase, family
MSBRM_0243	0.467963	0.334941	No change	Imidazoleglycerol-phosphate dehydratase
MSBRM_2003	0.380358	0.336632	No change	hypothetical protein
MSBRM_3170	-1.0001	0.336782	No change	hypothetical protein
MSBRM_2330	-0.459872	0.336906	No change	homospermidine synthase
MSBRM_2015	-0.399408	0.337624	No change	Indolepyruvate oxidoreductase subunit IorB
MSBRM_0091	-0.364595	0.337624	No change	Cation transporter
MSBRM_0891	-0.334968	0.337624	No change	SSU ribosomal protein S23e (S12p)
MSBRM_1729	0.647052	0.337624	No change	hypothetical protein
MSBRM_0159	0.626631	0.337624	No change	hypothetical protein
MSBRM_0139	0.499849	0.337624	No change	hypothetical protein
MSBRM_3052	-0.367984	0.337624	No change	Gamma-glutamyl phosphate reductase
MSBRM_0282	-0.372136	0.337624	No change	hypothetical protein
MSBRM_1137	-0.330594	0.338024	No change	Translation initiation factor 2
MSBRM_1880	0.34286	0.338113	No change	hypothetical protein
MSBRM_0695	1.38393	0.338113	No change	hypothetical protein
MSBRM_2845	0.388318	0.338113	No change	Oligopeptide transport system permease protein OppB
MSBRM_0398	0.57454	0.338113	No change	hypothetical protein
MSBRM_2019	-0.566821	0.338113	No change	Methyltransferase
MSBRM_0227	-0.331754	0.338113	No change	3-isopropylmalate dehydrogenase
MSBRM_0549	-0.388633	0.338113	No change	Mannosyltransferase WbkA
MSBRM_2341	0.641124	0.338396	No change	hypothetical protein
MSBRM_2123	1.31484	0.338899	No change	hypothetical protein
MSBRM_1184	-0.368075	0.338899	No change	Nicotinate phosphoribosyltransferase
MSBRM_2373	-0.488754	0.339391	No change	Seryl-tRNA synthetase, archaeal
MSBRM_3178	-0.328494	0.340586	No change	Putative transcription antitermination protein NusG
MSBRM_0336	0.443787	0.340654	No change	hypothetical protein
MSBRM_1890	0.36664	0.340731	No change	NPCBM-associated, NEW3 domain of alpha-galactosidase
MSBRM_0675	-0.363189	0.341452	No change	Ribonuclease Z
MSBRM_1760	0.46427	0.342242	No change	Fructokinase
MSBRM_1250	-0.327073	0.342242	No change	Serine acetyltransferase
MSBRM_0417	-0.35936	0.342242	No change	Cobalt-precorrin-6 synthase, anaerobic
MSBRM_1777	0.324548	0.342757	No change	Superoxide dismutase (Mn/Fe)
MSBRM_0816	-0.384449	0.342757	No change	Archaeal S-adenosylmethionine synthetase
MSBRM_0527	0.508229	0.342905	No change	antigen
MSBRM_0893	-0.324038	0.345479	No change	Translation elongation factor 2
MSBRM_0606	0.759805	0.345479	No change	hypothetical protein
MSBRM_2129	0.756309	0.345795	No change	Sodium-transporting ATPase subunit B
MSBRM_0909	-0.466757	0.345795	No change	iron-sulfur cluster-binding protein
MSBRM_1669	0.527054	0.347412	No change	putative metalloprotease
MSBRM_0043	0.322263	0.347412	No change	hypothetical protein
MSBRM_1613	0.332887	0.347729	No change	Aldo/keto reductase
MSBRM_2648	0.461262	0.347729	No change	CRISPR-associated protein, Cas5h family
MSBRM_2125	-0.592452	0.347729	No change	Sodium-transporting ATPase subunit G
MSBRM_2398	-0.592452	0.347729	No change	hypothetical protein
MSBRM_3298	-0.362055	0.347729	No change	beta-ribofuranosylaminobenzene 5'-phosphate synthase
MSBRM_1095	-0.405525	0.347729	No change	O-methyltransferase
MSBRM_1578	1.0352	0.347729	No change	putative membrane protein
MSBRM_2754	0.42683	0.347729	No change	hypothetical protein
MSBRM_2864	0.426232	0.347729	No change	tRNA:Cm32/Um32 methyltransferase
MSBRM_1935	0.558578	0.347729	No change	hypothetical protein
MSBRM_1912	2.61238	0.347729	No change	hypothetical protein
MSBRM_3448	2.46275	0.347729	No change	Mobile element protein
MSBRM_1773	2.46275	0.347729	No change	hypothetical protein
MSBRM_3282	-0.382669	0.347729	No change	cell surface protein
MSBRM_2402	0.489746	0.347729	No change	Mg(2+) transport ATPase, P-type
MSBRM_0337	0.391199	0.350561	No change	hypothetical protein
MSBRM_2363	0.512015	0.351154	No change	sensory transduction histidine kinase
MSBRM_0979	0.651678	0.352549	No change	hypothetical protein
MSBRM_1391	0.651678	0.352549	No change	putative methyltransferase
MSBRM_3390	-0.343031	0.352833	No change	GMP synthase (glutamine-hydrolyzing), ATP pyrophosphatase subunit
MSBRM_2692	0.33615	0.352911	No change	Undecaprenyl diphosphate synthase
MSBRM_2390	0.428612	0.353531	No change	hypothetical protein
MSBRM_3219	0.320368	0.354176	No change	hypothetical protein
MSBRM_0586	0.434403	0.354176	No change	Ribosomal protein S6
MSBRM_2206	0.859989	0.354176	No change	hypothetical protein
MSBRM_0999	-0.52378	0.355364	No change	hypothetical protein
MSBRM_1299	-0.381258	0.355945	No change	Cell division protein FtsJ
MSBRM_1475	0.340344	0.357308	No change	secondary thiamine-phosphate synthase enzyme
MSBRM_1211	0.841967	0.357326	No change	hypothetical protein
MSBRM_1283	0.841967	0.357326	No change	secondary thiamine-phosphate synthase enzyme
MSBRM_2852	0.841967	0.357326	No change	Yolk protein 1
MSBRM_2329	-0.767067	0.357326	No change	hypothetical protein
MSBRM_0918	-0.332069	0.357326	No change	hypothetical protein
MSBRM_1813	0.328179	0.357326	No change	Rubredoxin
MSBRM_2595	-0.326316	0.358379	No change	LSU ribosomal protein L19e
MSBRM_2887	0.349251	0.359182	No change	DNA primase small subunit
MSBRM_0279	-0.592376	0.359182	No change	Membrane protein
MSBRM_1041	-0.592376	0.359182	No change	hypothetical protein
MSBRM_1009	-0.356678	0.359775	No change	OB-fold nucleic acid binding domain protein
MSBRM_3385	-0.328294	0.359977	No change	GTP cyclohydrolase I type 2
MSBRM_2334	0.569565	0.360034	No change	Lipid A export ATP-binding/permease protein MsbA
MSBRM_2013	0.361675	0.360784	No change	Small-conductance mechanosensitive channel
MSBRM_0570	-0.355378	0.360784	No change	tRNA-intron endonuclease
MSBRM_1319	0.352517	0.365351	No change	ABC1 family protein
MSBRM_2087	-0.325751	0.365709	No change	S-adenosylhomocysteine deaminase
MSBRM_1883	0.336651	0.366355	No change	hypothetical protein
MSBRM_2538	-0.318127	0.366355	No change	Cobalt-zinc-cadmium resistance protein
MSBRM_3396	0.385655	0.366355	No change	hypothetical protein
MSBRM_1154	-0.348307	0.366355	No change	Ancient conserved domain protein 4
MSBRM_0931	0.370665	0.366355	No change	hypothetical protein
MSBRM_1592	5.09801	0.366355	No change	Mobile element protein
MSBRM_2680	0.405644	0.366355	No change	Metal-dependent hydrolase
MSBRM_0870	0.514016	0.366355	No change	Cobalt-zinc-cadmium resistance protein
MSBRM_3276	0.514016	0.366355	No change	Polysaccharide deacetylase
MSBRM_1493	-0.331339	0.366355	No change	Polyferredoxin protein MvhB
MSBRM_2110	1.12994	0.366355	No change	transposase
MSBRM_2130	1.12994	0.366355	No change	ATP synthase protein I
MSBRM_2150	-1.0682	0.366355	No change	amino acid transporter
MSBRM_1796	0.935139	0.366355	No change	NAD-specific glutamate dehydrogenase
MSBRM_3365	-0.909675	0.366355	No change	hypothetical protein
MSBRM_1435	-0.348732	0.366355	No change	hypothetical protein
MSBRM_1933	0.619149	0.366355	No change	hypothetical protein
MSBRM_1508	0.596833	0.366355	No change	hypothetical protein
MSBRM_2414	0.596833	0.366355	No change	hypothetical protein
MSBRM_2008	-0.681639	0.366355	No change	Small-conductance mechanosensitive channel
MSBRM_1124	0.666305	0.366355	No change	hypothetical protein
MSBRM_2038	-0.376416	0.366355	No change	Ribonuclease P protein component 2
MSBRM_2201	-0.509507	0.366355	No change	hypothetical protein
MSBRM_0560	0.339241	0.366355	No change	Exonuclease SbcD
MSBRM_2091	0.45744	0.366355	No change	Cytosolic Fe-S cluster assembling factor NBP35
MSBRM_0697	-2.74236	0.366355	No change	hypothetical protein
MSBRM_2658	-2.74236	0.366355	No change	hypothetical protein
MSBRM_0946	2.10694	0.366355	No change	hypothetical protein
MSBRM_2092	-1.83987	0.366355	No change	ATP synthase A chain
MSBRM_1931	0.349031	0.366355	No change	transcriptional regulator, ArsR family
MSBRM_2294	0.552788	0.366355	No change	hypothetical protein
MSBRM_0762	-0.427661	0.366355	No change	Glycosyltransferase
MSBRM_2870	0.317707	0.366355	No change	Biotin operon repressor
MSBRM_1838	-1.4152	0.366355	No change	hypothetical protein
MSBRM_0068	-0.34624	0.366355	No change	Triosephosphate isomerase
MSBRM_1129	0.78044	0.366355	No change	Mobile element protein
MSBRM_0930	0.78044	0.366355	No change	Quaternary ammonium compound-resistance protein SugE
MSBRM_2353	0.308612	0.366355	No change	Methanol:corrinoid methyltransferase
MSBRM_2541	-0.367126	0.36661	No change	(dimethylallyl)adenosine tRNA methylthiotransferase
MSBRM_0493	-0.562897	0.366942	No change	hypothetical protein
MSBRM_1487	-1.1641	0.367292	No change	Iron(III) dicitrate transport system permease protein FecD
MSBRM_1134	-1.1641	0.367292	No change	Hypothetical protein
MSBRM_0924	-1.1641	0.367292	No change	hypothetical protein
MSBRM_2717	0.350527	0.367493	No change	Glycosyl transferase, group 1
MSBRM_3432	0.343485	0.367851	No change	hypothetical protein
MSBRM_0376	0.412696	0.367851	No change	Type I restriction-modification system, DNA-methyltransferase subunit M
MSBRM_1087	-0.40507	0.367851	No change	Cobyrinic acid A,C-diamide synthase
MSBRM_0153	0.333349	0.369408	No change	hypothetical protein
MSBRM_2881	0.328019	0.372384	No change	hypothetical protein
MSBRM_1067	0.316115	0.373945	No change	ABC transporter, permease protein
MSBRM_1843	-0.542277	0.373945	No change	cell surface protein
MSBRM_1848	0.31052	0.374243	No change	Conserved transmembrane protein
MSBRM_3501	-0.472363	0.374284	No change	putative zinc-dependent repressor ZntR, DtxR superfamily
MSBRM_2193	0.461444	0.375173	No change	cell surface protein
MSBRM_1681	0.3627	0.37574	No change	hypothetical protein
MSBRM_3205	0.523042	0.375933	No change	Dipeptide transport system permease protein DppB
MSBRM_1787	0.654969	0.37601	No change	hypothetical protein
MSBRM_0539	-0.306595	0.377053	No change	Chitin binding protein
MSBRM_3367	-0.370495	0.377053	No change	O-antigen flippase Wzx
MSBRM_1368	0.515369	0.37709	No change	hypothetical protein
MSBRM_2411	0.634258	0.37787	No change	hypothetical protein
MSBRM_2841	-0.323188	0.378411	No change	Triphosphoribosyl-dephospho-CoA synthetase
MSBRM_2423	-0.317518	0.380462	No change	Inosine-5'-monophosphate dehydrogenase
MSBRM_3429	-0.324193	0.382339	No change	Molybdenum cofactor biosynthesis protein MoaA
MSBRM_2723	-0.354585	0.382339	No change	hypothetical protein
MSBRM_1500	0.724313	0.383196	No change	hypothetical protein
MSBRM_2767	-0.308048	0.383196	No change	universal archaeal KH-domain/beta-lactamase-domain protein
MSBRM_2448	-0.305994	0.383957	No change	hypothetical protein
MSBRM_1147	-0.341421	0.386407	No change	ABC transporter, ATP-binding protein
MSBRM_3383	-0.334549	0.386407	No change	putative methanogenesis marker protein 14
MSBRM_1901	0.31912	0.386846	No change	hypothetical protein
MSBRM_1016	0.357117	0.387757	No change	GTP-binding protein EngB
MSBRM_3111	-0.305273	0.38859	No change	Methionyl-tRNA synthetase
MSBRM_3430	-0.377829	0.388876	No change	5-nucleotidase SurE
MSBRM_0690	0.398709	0.389022	No change	Oligopeptide transport system permease protein OppC
MSBRM_3387	-0.370383	0.389606	No change	Acetylglutamate kinase
MSBRM_3459	-0.323465	0.390829	No change	alpha/beta superfamily
MSBRM_2659	0.303396	0.391867	No change	hypothetical protein
MSBRM_2687	-0.40834	0.392446	No change	hypothetical protein
MSBRM_1209	0.398777	0.392873	No change	Huntingtin interacting protein E-like protein
MSBRM_0445	-0.487845	0.392873	No change	pyridoxamine 5'-phosphate oxidase, FMN-binding family
MSBRM_3016	0.48139	0.392873	No change	hypothetical protein
MSBRM_2657	0.375323	0.392873	No change	Galactose-1-phosphate uridylyltransferase
MSBRM_2263	-0.322553	0.394393	No change	Ketoisovalerate oxidoreductase subunit VorB
MSBRM_0388	0.392439	0.395936	No change	ABC transporter, solute-binding protein
MSBRM_1637	0.526624	0.396935	No change	Pentapeptide repeat family protein
MSBRM_1888	0.355809	0.398798	No change	hypothetical protein
MSBRM_0214	0.422181	0.398798	No change	hypothetical protein
MSBRM_1945	0.325186	0.398798	No change	Aminoacyl-histidine dipeptidase (Peptidase D)
MSBRM_2219	-0.298933	0.39906	No change	hypothetical protein
MSBRM_0259	0.450402	0.39906	No change	ABC transporter, ATP-binding protein
MSBRM_0567	-0.436521	0.39906	No change	hypothetical protein
MSBRM_2566	-0.454238	0.400158	No change	Methanophenazine hydrogenase large subunit
MSBRM_1440	0.297701	0.400158	No change	phosphatidylethanolamine N-methyltransferase
MSBRM_0589	-0.294301	0.400158	No change	V-type ATP synthase subunit B
MSBRM_0307	-0.385959	0.400158	No change	Ferredoxin
MSBRM_3327	-0.559324	0.400675	No change	hypothetical protein
MSBRM_0970	-0.317023	0.402117	No change	hypothetical protein
MSBRM_3093	0.928879	0.402117	No change	hypothetical protein
MSBRM_0547	0.342894	0.402117	No change	ABC transporter
MSBRM_3161	0.362933	0.402117	No change	hypothetical protein
MSBRM_2542	-0.298516	0.402117	No change	Fructose-1,6-bisphosphatase, GlpX type
MSBRM_2366	-0.710704	0.402704	No change	hypothetical protein
MSBRM_2802	-0.396923	0.402717	No change	Magnesium and cobalt transport protein CorA
MSBRM_3301	0.558766	0.40277	No change	UbiA prenyltransferase family protein
MSBRM_1015	0.333297	0.40381	No change	Phosphoesterase
MSBRM_2651	0.414361	0.40381	No change	Transcriptional regulator
MSBRM_0343	0.452587	0.404481	No change	hypothetical protein
MSBRM_0434	-0.352876	0.405402	No change	Heme biosynthesis protein related to NirD and NirG
MSBRM_1411	1.23746	0.405852	No change	hypothetical protein
MSBRM_0585	0.307157	0.406755	No change	Exonuclease SbcC
MSBRM_3479	-0.307542	0.406929	No change	5-methyltetrahydropteroyltriglutamate--homocysteine methyltransferase
MSBRM_2748	-0.305221	0.406929	No change	Phenylacetate-coenzyme A ligase
MSBRM_2099	-0.348598	0.407542	No change	lysyl-tRNA synthetase
MSBRM_2274	0.323377	0.407628	No change	GTP-binding protein, gtp1/obg family
MSBRM_1837	0.303972	0.407675	No change	Sensory transduction histidine kinase
MSBRM_3345	0.325794	0.407675	No change	Digeranylgeranylglyceryl phosphate synthase
MSBRM_1916	0.636027	0.407675	No change	Mobile element protein
MSBRM_1413	-1.55869	0.410673	No change	hypothetical protein
MSBRM_1287	-1.55869	0.410673	No change	Mobile element protein
MSBRM_2362	0.380766	0.410673	No change	hypothetical protein
MSBRM_1540	-0.405735	0.410887	No change	Methyltransferase corrinoid activation protein
MSBRM_2865	0.297818	0.411703	No change	DNA replication helicase protein MCM
MSBRM_3057	0.29888	0.412673	No change	Pyrimidine deaminase archaeal predicted
MSBRM_1789	-0.316464	0.412673	No change	Metallo-beta-lactamase family protein
MSBRM_0542	-0.371431	0.412673	No change	hypothetical protein
MSBRM_2226	0.379395	0.412673	No change	hypothetical protein
MSBRM_2624	-0.463939	0.412673	No change	dolichyl-phosphate beta-D-mannosyltransferase
MSBRM_1712	-0.493492	0.412673	No change	Methyltransferase
MSBRM_1877	0.741335	0.412709	No change	Mobile element protein
MSBRM_2336	-1.30963	0.412816	No change	Signal peptidase I
MSBRM_3266	-0.292448	0.412816	No change	hypothetical protein
MSBRM_0516	-0.318063	0.413138	No change	hypothetical protein
MSBRM_0867	-0.433018	0.413138	No change	Acetyltransferase (GNAT) family protein
MSBRM_2395	-0.336332	0.413138	No change	Single-stranded-DNA-specific exonuclease RecJ
MSBRM_0208	0.335407	0.413138	No change	DUF324 domain-containing protein
MSBRM_2360	0.441504	0.414637	No change	membrane protein, putative
MSBRM_3209	0.405501	0.414854	No change	hypothetical protein
MSBRM_1525	-0.305283	0.414854	No change	hypothetical protein
MSBRM_2443	0.318383	0.414854	No change	Ribosomal protein S6
MSBRM_1384	0.586284	0.414964	No change	hypothetical protein
MSBRM_3400	0.391232	0.414964	No change	hypothetical protein
MSBRM_3487	-0.310019	0.415144	No change	Eukaryotic peptide chain release factor subunit 1
MSBRM_3442	-0.381661	0.415144	No change	Protein clustered with O-phosphoseryl-tRNA(Cys) synthetase
MSBRM_3004	0.303684	0.415144	No change	hypothetical protein
MSBRM_0235	-0.404369	0.415171	No change	hypothetical protein
MSBRM_0323	0.335737	0.416004	No change	ATP-utilizing enzyme of the PP-loop superfamily
MSBRM_0531	-0.288059	0.416004	No change	Heat shock protein 60 family chaperone GroEL
MSBRM_1079	0.476891	0.416004	No change	Transmembrane component CbiQ of energizing module of cobalt ECF transporter
MSBRM_2407	0.921035	0.416004	No change	hypothetical protein
MSBRM_0832	-0.885997	0.416004	No change	hypothetical protein
MSBRM_2702	0.290183	0.416465	No change	bifunctional phosphopantothenoylcysteine decarboxylase/phosphopantothenate synthase
MSBRM_3203	0.466463	0.416797	No change	Oligopeptide transport ATP-binding protein OppD
MSBRM_0344	-0.591864	0.41732	No change	Molybdenum cofactor sulfurase
MSBRM_0040	0.355265	0.418952	No change	RNA 3'-terminal phosphate cyclase
MSBRM_3119	0.310235	0.419177	No change	hypothetical protein
MSBRM_3151	0.303744	0.419177	No change	Iron-dependent repressor IdeR/DtxR
MSBRM_3267	-0.288026	0.419177	No change	hypothetical protein
MSBRM_0556	-0.316112	0.419177	No change	Ribose-phosphate pyrophosphokinase
MSBRM_2652	0.373359	0.419177	No change	putative DNA alkylation repair enzyme
MSBRM_0414	-0.749378	0.419177	No change	Signal peptidase, type IV-prepilin/preflagellin
MSBRM_1269	-0.355866	0.419242	No change	putative exonuclease, DNA ligase-associated
MSBRM_0062	-0.284414	0.419916	No change	2-isopropylmalate synthase
MSBRM_3213	0.323663	0.419916	No change	hypothetical protein
MSBRM_0039	0.300564	0.420276	No change	RNA:NAD 2'-phosphotransferase
MSBRM_2266	-0.308403	0.420295	No change	Acyl-coenzyme A synthetase/AMP-(fatty) acid ligase
MSBRM_1705	0.397007	0.420396	No change	Glycogen debranching enzyme
MSBRM_0892	-0.28875	0.420396	No change	SSU ribosomal protein S5e (S7p)
MSBRM_1924	0.316955	0.420396	No change	hypothetical protein
MSBRM_1561	0.389789	0.420396	No change	putative membrane-bound hydrogenase subunit mbhJ
MSBRM_1887	0.41659	0.420396	No change	Endonuclease III
MSBRM_3427	-0.346329	0.420396	No change	Glycosyltransferase
MSBRM_3465	-0.285044	0.420438	No change	Ribonucleotide reductase of class III (anaerobic), large subunit
MSBRM_2533	0.692392	0.422293	No change	Mannose-6-phosphate isomerase
MSBRM_2431	-0.640305	0.422293	No change	hypothetical protein
MSBRM_3408	-0.49684	0.423918	No change	hypothetical protein
MSBRM_2826	-0.334684	0.424797	No change	thiamine monophosphate kinase
MSBRM_3319	-0.386483	0.424797	No change	hypothetical protein
MSBRM_3401	0.351081	0.425264	No change	hypothetical protein
MSBRM_0666	0.330382	0.425815	No change	Phosphate transport system permease protein PstA
MSBRM_1112	-0.330892	0.425815	No change	transcriptional regulator PhoU
MSBRM_1504	0.287953	0.425815	No change	antigen
MSBRM_0272	-0.390485	0.426464	No change	Alcohol dehydrogenase
MSBRM_2539	-0.284332	0.426647	No change	putative transcriptional regulator
MSBRM_0287	-0.330897	0.42745	No change	Putative metal chaperone, involved in Zn homeostasis, GTPase of COG0523 family
MSBRM_1825	0.440353	0.42759	No change	GTP cyclohydrolase III (methanopterin)
MSBRM_2359	-0.431207	0.42759	No change	hypothetical protein
MSBRM_2437	-0.287032	0.428693	No change	Dihydroxy-acid dehydratase
MSBRM_1456	-0.439629	0.429726	No change	hypothetical protein
MSBRM_2550	0.34473	0.429726	No change	hypothetical protein
MSBRM_0145	-0.28739	0.432147	No change	Replication factor C small subunit
MSBRM_1892	0.496747	0.432994	No change	Transcriptional regulator, Hth-3 family
MSBRM_2976	0.286678	0.432994	No change	hypothetical protein
MSBRM_1574	1.05651	0.433197	No change	Mobile element protein
MSBRM_2634	-0.37133	0.435769	No change	hypothetical protein
MSBRM_1762	0.285434	0.435769	No change	Phage shock protein A
MSBRM_3105	0.290808	0.436547	No change	Alpha-amylase
MSBRM_2286	-0.411064	0.438257	No change	hypothetical protein
MSBRM_3272	0.387586	0.438755	No change	Uncharacterized protein involved in the oxidation of intracellular sulfur
MSBRM_3471	-0.279966	0.43917	No change	ABC-type nitrate/sulfonate/bicarbonate transport systems, periplasmic components
MSBRM_0614	0.293472	0.439726	No change	TPR repeat containing protein
MSBRM_0469	0.301919	0.440316	No change	collagen triple helix repeat domain protein
MSBRM_0894	-0.27539	0.440693	No change	Translation elongation factor 1 alpha subunit
MSBRM_0301	0.405423	0.440808	No change	Beta-phosphoglucomutase
MSBRM_3437	-0.305372	0.441021	No change	ATP-dependent RNA helicase, EIF-4A family
MSBRM_1226	-0.423468	0.441021	No change	Glycine betaine ABC transport system, permease protein OpuAB
MSBRM_2519	0.280945	0.441021	No change	hypothetical protein
MSBRM_0371	0.616649	0.441021	No change	hypothetical protein
MSBRM_0709	0.330031	0.441127	No change	hypothetical protein
MSBRM_3354	-0.303322	0.441374	No change	hypothetical protein
MSBRM_1711	0.329288	0.44239	No change	hypothetical protein
MSBRM_0513	-0.555815	0.442735	No change	Transcriptional regulator, ArsR family
MSBRM_1316	0.318925	0.445259	No change	Transcriptional regulator, MarR family
MSBRM_2571	0.405376	0.445289	No change	putative nucleotide-binding protein
MSBRM_0116	-0.342306	0.445289	No change	hypothetical protein
MSBRM_3223	0.637375	0.445567	No change	hypothetical protein
MSBRM_3033	0.327398	0.4457	No change	Iron(III) dicitrate transport ATP-binding protein FecE
MSBRM_0242	-0.319023	0.4457	No change	Phosphoribosylformimino-5-aminoimidazole carboxamide ribotide isomerase
MSBRM_3393	0.347459	0.446737	No change	Methyl-accepting chemotaxis protein
MSBRM_2346	0.445469	0.446737	No change	hypothetical protein
MSBRM_0446	0.309699	0.446737	No change	hypothetical protein
MSBRM_2311	-0.28092	0.446737	No change	TldE protein, part of TldE/TldD proteolytic complex
MSBRM_1505	0.429156	0.446737	No change	Mobile element protein
MSBRM_0925	0.429156	0.446737	No change	Dimethylamine permease
MSBRM_1623	0.28438	0.446737	No change	Sensory transduction histidine kinase
MSBRM_1771	0.301151	0.447093	No change	Ferritin-like di-iron-carboxylate protein
MSBRM_2563	0.328423	0.447951	No change	hypothetical protein
MSBRM_1958	0.433749	0.44861	No change	hypothetical protein
MSBRM_1820	0.29667	0.449618	No change	membrane protein, putative
MSBRM_0942	-0.407122	0.449654	No change	Sodium/glycine symporter GlyP
MSBRM_0163	-1.03965	0.449931	No change	hypothetical protein
MSBRM_1303	-0.327469	0.450743	No change	cell surface protein
MSBRM_0083	0.357167	0.450928	No change	Zn-ribbon containing protein
MSBRM_3480	-0.321939	0.45109	No change	5-methyltetrahydropteroyltriglutamate--homocysteine methyltransferase
MSBRM_0673	0.276347	0.451286	No change	Cell division protein FtsH
MSBRM_3456	0.580734	0.451286	No change	hypothetical protein
MSBRM_0833	0.43171	0.451286	No change	Mobile element protein
MSBRM_2368	0.417111	0.451286	No change	hypothetical protein
MSBRM_2643	0.72381	0.451286	No change	CRISPR-associated RecB family exonuclease Cas4b
MSBRM_3221	0.309253	0.451286	No change	hypothetical protein
MSBRM_1460	0.497638	0.451286	No change	hypothetical protein
MSBRM_2208	0.561685	0.451479	No change	Fructose-bisphosphate aldolase/6-deoxy-5-ketofructose 1-phosphate synthase
MSBRM_0828	-0.276042	0.451479	No change	SSU ribosomal protein S13e (S15p)
MSBRM_2743	0.315512	0.451562	No change	hypothetical protein
MSBRM_0165	0.338166	0.451562	No change	hypothetical protein
MSBRM_2112	0.326173	0.451984	No change	hypothetical protein
MSBRM_1911	0.386628	0.454505	No change	hypothetical protein
MSBRM_1537	-0.324302	0.454505	No change	Pyridoxine biosynthesis glutamine amidotransferase, glutaminase subunit
MSBRM_3287	-0.281698	0.45485	No change	putative methanogenesis marker protein 15
MSBRM_3476	-0.273362	0.455318	No change	translation initiation factor IF-2 subunit beta
MSBRM_0704	-0.304872	0.456684	No change	Coenzyme B synthesis from 2-oxoglutarate: steps 4, 7, 8, 11, and 12 (large subunit)
MSBRM_2418	0.416932	0.456684	No change	Small-conductance mechanosensitive channel
MSBRM_1921	0.480774	0.457197	No change	NAD(P)-dependent glyceraldehyde 3-phosphate dehydrogenase archaeal
MSBRM_3473	-0.315736	0.457876	No change	ABC-type nitrate/sulfonate/bicarbonate transport system, ATPase component
MSBRM_2655	-0.344909	0.458795	No change	ABC transporter, ATP-binding protein
MSBRM_0364	-0.271595	0.4593	No change	hypothetical protein
MSBRM_0126	-0.459937	0.4593	No change	tRNA-guanine(15) transglycosylase
MSBRM_0266	1.37676	0.4593	No change	putative transmembrane efflux protein
MSBRM_0720	1.37676	0.4593	No change	sensory transduction histidine kinase
MSBRM_1920	1.37676	0.4593	No change	Universal stress protein
MSBRM_2232	-0.3037	0.4593	No change	OB-fold nucleic acid binding domain protein
MSBRM_2040	-0.304091	0.4593	No change	hypothetical protein
MSBRM_2375	0.565978	0.459872	No change	Seryl-tRNA synthetase, archaeal
MSBRM_0408	0.980795	0.459872	No change	Sensory transduction histidine kinase
MSBRM_2145	0.910919	0.459872	No change	hypothetical protein
MSBRM_1809	-0.808729	0.459872	No change	hypothetical protein
MSBRM_0536	0.362994	0.46002	No change	UbiX family decarboxylase associated with menaquinone via futalosine
MSBRM_1457	-0.522117	0.460389	No change	hypothetical protein
MSBRM_1983	0.336981	0.460863	No change	Mobile element protein
MSBRM_2828	0.287067	0.460863	No change	COG4004 family
MSBRM_2500	0.289054	0.461186	No change	CBS domain protein
MSBRM_3490	-0.287083	0.461186	No change	Signal peptidase I
MSBRM_2813	-0.275941	0.461621	No change	Cold-shock DEAD-box protein A
MSBRM_2116	-0.270485	0.463944	No change	hypothetical protein
MSBRM_2393	0.395245	0.463994	No change	Cell surface protein
MSBRM_1388	-0.649694	0.466724	No change	transport protein
MSBRM_0584	0.37785	0.466798	No change	V-type ATP synthase subunit K
MSBRM_0739	-0.285704	0.466798	No change	DNA polymerase, beta-like region
MSBRM_1022	0.271466	0.46683	No change	hypothetical protein
MSBRM_3454	0.271746	0.46692	No change	Exopolyphosphatase
MSBRM_3314	-0.264889	0.46692	No change	ferredoxin
MSBRM_1551	-0.309727	0.46692	No change	NADH:ubiquinone oxidoreductase subunit N
MSBRM_2499	0.271381	0.467375	No change	Glutamate N-acetyltransferase
MSBRM_0453	-0.499642	0.468395	No change	deoxynucleoside 5'-monophosphate N-glycosidase
MSBRM_0568	-0.342274	0.468395	No change	GTP-binding protein HflX
MSBRM_1881	0.285567	0.469884	No change	hypothetical protein
MSBRM_1274	0.28923	0.469884	No change	Zinc-finger protein
MSBRM_0473	-0.26226	0.469884	No change	D-3-phosphoglycerate dehydrogenase
MSBRM_3324	-0.274342	0.469884	No change	Hydantoinase
MSBRM_3514	-0.523826	0.469884	No change	hypothetical protein
MSBRM_0978	-0.325682	0.469884	No change	membrane protein, putative
MSBRM_2452	-0.26737	0.47052	No change	Membrane alanine aminopeptidase N
MSBRM_3518	0.314634	0.47052	No change	L-tyrosine decarboxylase
MSBRM_1128	-0.344284	0.470695	No change	Cell surface protein
MSBRM_2213	-0.516453	0.470933	No change	Integral membrane protein
MSBRM_1715	-0.362392	0.471505	No change	High-affnity carbon uptake protein Hat/HatR
MSBRM_3304	-0.288675	0.471615	No change	hypothetical protein
MSBRM_0110	-0.269395	0.471615	No change	Aspartyl-tRNA(Asn) amidotransferase subunit A / Glutamyl-tRNA(Gln) amidotransferase subunit A
MSBRM_3177	-0.262483	0.471615	No change	LSU ribosomal protein L12e (L11p)
MSBRM_3026	-0.263244	0.472999	No change	Eukaryotic translation initiation factor 6
MSBRM_1418	-0.396483	0.47356	No change	hypothetical protein
MSBRM_3218	0.262165	0.47356	No change	Transcriptional regulator, ArsR family
MSBRM_3417	-0.271813	0.47356	No change	Myo-inositol 2-dehydrogenase
MSBRM_2333	0.65565	0.473718	No change	Transcriptional regulator, MarR family
MSBRM_3002	-0.431474	0.47377	No change	ABC transporter, ATP-binding protein
MSBRM_0359	-0.259001	0.476623	No change	N5-methyltetrahydromethanopterin:coenzyme M methyltransferase subunit D
MSBRM_1679	-0.284732	0.476958	No change	hypothetical protein
MSBRM_0952	0.257482	0.47719	No change	hypothetical protein
MSBRM_2300	-0.264964	0.477227	No change	Sulfopyruvate decarboxylase-alpha subunit
MSBRM_1008	0.280338	0.477399	No change	HTH DNA-binding protein
MSBRM_1329	0.287583	0.479051	No change	Glutamate decarboxylase
MSBRM_3515	-0.26854	0.479051	No change	Pheromone shutdown protein
MSBRM_0229	-0.493143	0.479298	No change	Bipolar DNA helicase
MSBRM_2919	-0.353679	0.479298	No change	surface layer protein B
MSBRM_3114	0.280646	0.480509	No change	Orotate phosphoribosyltransferase
MSBRM_1044	-0.647523	0.480626	No change	hypothetical protein
MSBRM_1185	0.308659	0.480626	No change	Methionine gamma-lyase
MSBRM_2819	0.312657	0.480626	No change	Phosphodiesterase
MSBRM_0202	-0.518437	0.480626	No change	Mannose-6-phosphate isomerase
MSBRM_2956	-0.458091	0.480626	No change	scaffold protein
MSBRM_2791	-0.263523	0.480626	No change	Nitrogenase FeMo-cofactor scaffold and assembly protein NifE
MSBRM_2401	0.273714	0.480626	No change	hypothetical protein
MSBRM_3129	1.1557	0.480626	No change	hypothetical protein
MSBRM_1155	-0.997133	0.480626	No change	hypothetical protein
MSBRM_2644	-0.997133	0.480626	No change	CRISPR-associated protein Cas2
MSBRM_2818	-0.591644	0.480791	No change	hypothetical protein
MSBRM_1584	0.393067	0.480791	No change	TPR domain protein, putative component of TonB system
MSBRM_2622	-0.258967	0.480791	No change	hypothetical protein
MSBRM_1007	-0.325214	0.480791	No change	Phosphoribosylglycinamide formyltransferase
MSBRM_1031	-0.280351	0.480791	No change	hypothetical protein
MSBRM_3360	0.302575	0.481707	No change	hypothetical protein
MSBRM_2136	0.304255	0.481707	No change	Response regulator receiver
MSBRM_0443	-0.274956	0.481707	No change	DNA-binding HTH domain in riboflavin kinase
MSBRM_1040	0.278292	0.481707	No change	hypothetical protein
MSBRM_2016	-0.272949	0.481854	No change	Indolepyruvate oxidoreductase subunit IorA
MSBRM_0232	-0.296087	0.483079	No change	putative transcriptional regulator
MSBRM_2079	-0.793482	0.483079	No change	hypothetical protein
MSBRM_0912	0.264824	0.483487	No change	hypothetical protein
MSBRM_0859	0.258625	0.483665	No change	signal peptide peptidase SppA, 36K type
MSBRM_1036	0.392376	0.484466	No change	Transcriptional regulator, HxlR family
MSBRM_0090	0.262637	0.484551	No change	Cation transporter
MSBRM_1131	0.324491	0.485788	No change	cell surface protein
MSBRM_3270	0.28148	0.485788	No change	aldehyde ferredoxin oxidoreductase
MSBRM_2670	-0.263991	0.48651	No change	hypothetical protein
MSBRM_1757	-0.261509	0.486982	No change	Putative FKBP-type peptidyl-prolyl cis-trans isomerase
MSBRM_0861	-0.273026	0.487104	No change	Imidazole glycerol phosphate synthase amidotransferase subunit
MSBRM_0929	0.303222	0.487153	No change	anaerobic ribonucleoside-triphosphate reductase activating protein
MSBRM_1627	0.349045	0.487263	No change	Secreted and surface protein containing fasciclin-like repeats
MSBRM_2259	0.27503	0.4874	No change	Flavodoxin
MSBRM_0078	0.361957	0.4874	No change	hypothetical protein
MSBRM_1412	-0.657412	0.487733	No change	hypothetical protein
MSBRM_2719	0.309693	0.487733	No change	Dolichol-phosphate mannosyltransferase in lipid-linked oligosaccharide synthesis cluster
MSBRM_2615	-0.266979	0.487733	No change	hypothetical protein
MSBRM_1972	0.53666	0.487733	No change	cell surface protein
MSBRM_1513	0.552801	0.491296	No change	methylase
MSBRM_2394	0.552801	0.491296	No change	hypothetical protein
MSBRM_3015	0.4368	0.491747	No change	Mobile element protein
MSBRM_1826	-0.352704	0.491747	No change	hypothetical protein
MSBRM_2681	-0.353743	0.491747	No change	Ferredoxin
MSBRM_1221	0.326699	0.492483	No change	hypothetical protein
MSBRM_2780	0.269965	0.49281	No change	Nicotinate-nucleotide--dimethylbenzimidazole phosphoribosyltransferase
MSBRM_2320	0.265222	0.492905	No change	protein identified by proteomics in Methanosarcina acetivorans (1)
MSBRM_1652	0.271189	0.493177	No change	Mg/Co/Ni transporter MgtE
MSBRM_1068	0.267363	0.493767	No change	Cell surface protein
MSBRM_1962	0.298304	0.493767	No change	hypothetical protein
MSBRM_2417	0.267739	0.493767	No change	hypothetical protein
MSBRM_2337	-0.330755	0.493767	No change	hypothetical protein
MSBRM_2358	0.25501	0.493767	No change	hypothetical protein
MSBRM_2664	-0.287935	0.494405	No change	Integral membrane protein
MSBRM_0645	-0.265338	0.494471	No change	hypothetical protein
MSBRM_3185	-0.25932	0.494471	No change	3-isopropylmalate dehydrogenase
MSBRM_1844	0.286246	0.494471	No change	Type I restriction-modification system, restriction subunit R
MSBRM_1606	0.393489	0.494471	No change	FxsA protein
MSBRM_1256	-0.252103	0.495025	No change	Quinolinate synthetase
MSBRM_3132	0.255335	0.495025	No change	Additional substrate-specific component NikN of nickel ECF transporter
MSBRM_1704	-0.25811	0.495025	No change	Phenylacetate-coenzyme A ligase
MSBRM_0564	-2.42746	0.495025	No change	hypothetical protein
MSBRM_1779	-2.42746	0.495025	No change	putative IS1648 transposase
MSBRM_1695	1.88959	0.495025	No change	ATP-dependent DNA helicase
MSBRM_2025	1.88959	0.495025	No change	putative membrane associated protein
MSBRM_1058	-1.52497	0.495025	No change	sensory transduction histidine kinase
MSBRM_1520	-1.52497	0.495025	No change	hypothetical protein
MSBRM_0569	-0.397787	0.495025	No change	hypothetical protein
MSBRM_2465	0.251917	0.495025	No change	MarR family protein
MSBRM_2240	-0.273341	0.495025	No change	NAD kinase
MSBRM_1026	0.267773	0.495025	No change	hypothetical protein
MSBRM_1997	0.74857	0.495025	No change	Chromosomal protein MC1
MSBRM_0206	-0.303066	0.495256	No change	hypothetical protein
MSBRM_3157	0.297772	0.496064	No change	Segregation and condensation protein B
MSBRM_3508	0.360869	0.496688	No change	Chemotaxis regulator-transmits chemoreceptor signals to flagelllar motor components CheY
MSBRM_1315	-0.941861	0.496933	No change	Mobile element protein
MSBRM_0850	-0.252981	0.496933	No change	Leucine responsive regulatory protein
MSBRM_2714	0.27135	0.496933	No change	Oligosaccharyl transferase
MSBRM_3167	0.294754	0.496933	No change	hypothetical protein
MSBRM_2590	-0.249537	0.496933	No change	Preprotein translocase secY subunit
MSBRM_0172	0.274169	0.496933	No change	hypothetical protein
MSBRM_3259	-0.3066	0.496933	No change	hypothetical protein
MSBRM_1929	0.314006	0.497256	No change	hypothetical protein
MSBRM_2248	-0.258822	0.497256	No change	Chemotaxis protein methyltransferase CheR
MSBRM_2083	0.296071	0.497256	No change	Sensory transduction histidine kinase
MSBRM_1110	0.264524	0.497803	No change	hypothetical protein
MSBRM_2558	0.260431	0.497803	No change	[NiFe] hydrogenase metallocenter assembly protein HypC
MSBRM_0497	-0.345166	0.498043	No change	Formate dehydrogenase chain D
MSBRM_2166	0.248789	0.499972	No change	Ammonium transporter
MSBRM_1635	-0.654612	0.499988	No change	Pentapeptide repeat family protein
MSBRM_2218	-0.307406	0.499988	No change	Translation initiation factor 1A
MSBRM_0800	0.251754	0.501452	No change	UDP-glucose 4-epimerase
MSBRM_1188	-0.539193	0.501452	No change	hypothetical protein
MSBRM_1144	-0.266779	0.501452	No change	hypothetical protein
MSBRM_2324	-0.259431	0.501635	No change	Phosphoribosylamine--glycine ligase
MSBRM_0826	-0.257074	0.501643	No change	Iron(III) dicitrate transport ATP-binding protein
MSBRM_1755	0.465336	0.501643	No change	Ribosomal-protein-S18p-alanine acetyltransferase
MSBRM_2456	0.753083	0.501745	No change	hypothetical protein
MSBRM_1153	0.314688	0.502105	No change	Glutamine amidotransferase class-I
MSBRM_3069	0.347024	0.502105	No change	Phytoene dehydrogenase
MSBRM_1433	-0.259614	0.50278	No change	hypothetical protein
MSBRM_2653	0.305887	0.504271	No change	N-acetyltransferase
MSBRM_0429	-0.254493	0.504689	No change	Glutamate-1-semialdehyde aminotransferase
MSBRM_0941	-0.376683	0.507644	No change	putative carboxyl-terminal-processing protease, deltaproteobacterial
MSBRM_2580	-0.248081	0.507863	No change	SSU ribosomal protein S18e (S13p)
MSBRM_1553	-0.278905	0.50828	No change	hypothetical protein
MSBRM_2751	-0.277187	0.509016	No change	putative methanogenesis marker protein 12
MSBRM_1953	-0.328805	0.509071	No change	Tryptophan synthase alpha chain
MSBRM_2842	-0.293936	0.509215	No change	DUF447 family protein
MSBRM_3312	0.27974	0.510011	No change	Sodium/potassium-transporting ATPase, alpha subunit
MSBRM_1193	0.331597	0.510011	No change	Hemolysins and related protein containing CBS domains
MSBRM_1708	-1.36857	0.510011	No change	hypothetical protein
MSBRM_0404	-1.36857	0.510011	No change	Acetoacetate decarboxylase
MSBRM_2872	-0.24975	0.51066	No change	Pyruvate carboxyl transferase subunit B
MSBRM_2623	0.240248	0.511155	No change	hypothetical protein
MSBRM_2316	0.4214	0.511669	No change	CO dehydrogenase iron-sulfur protein CooF
MSBRM_0338	0.267701	0.511669	No change	hypothetical protein
MSBRM_3475	-0.245177	0.511731	No change	translation initiation factor IF-2 subunit beta
MSBRM_0250	-0.320758	0.511731	No change	hypothetical protein
MSBRM_2775	-0.285582	0.512188	No change	putative permease
MSBRM_2801	-0.307931	0.512838	No change	Ammonium transporter
MSBRM_2569	0.296365	0.512928	No change	putative cytoplasmic protein
MSBRM_0801	0.249201	0.51355	No change	UDP-N-acetylglucosamine 2-epimerase
MSBRM_0670	0.253888	0.514464	No change	putative RNA-processing protein
MSBRM_0355	-0.243502	0.515992	No change	N5-methyltetrahydromethanopterin:coenzyme M methyltransferase subunit F
MSBRM_2271	-0.241825	0.516069	No change	3-isopropylmalate dehydratase large subunit
MSBRM_3188	-0.27126	0.516606	No change	Cobalt-precorrin-2 C20-methyltransferase
MSBRM_1604	0.443372	0.516606	No change	Antiholin-like protein LrgA
MSBRM_0537	-0.283803	0.517987	No change	hypothetical protein
MSBRM_2287	-0.246294	0.519681	No change	AMP phosphohydrolase
MSBRM_0186	-0.359954	0.519681	No change	hypothetical protein
MSBRM_3258	0.328453	0.519998	No change	Nitrogen regulatory protein P-II
MSBRM_2853	0.297294	0.520544	No change	Succinate-semialdehyde dehydrogenase [NAD]
MSBRM_2351	-0.36356	0.522491	No change	hypothetical protein
MSBRM_2768	-0.327002	0.522655	No change	Beta-phosphoglucomutase
MSBRM_1115	-0.267291	0.522858	No change	Phosphoribosylaminoimidazole carboxylase catalytic subunit
MSBRM_0711	-0.302828	0.523384	No change	CoB--CoM heterodisulfide reductase subunit B
MSBRM_3103	0.252488	0.523913	No change	Mn-dependent transcriptional regulator
MSBRM_1397	-0.269252	0.524072	No change	protein of unknown function DUF358
MSBRM_0588	-0.237208	0.524072	No change	V-type ATP synthase subunit D
MSBRM_3300	0.239808	0.524269	No change	Putative regulatory protein
MSBRM_2132	-0.768685	0.524269	No change	ATP synthase epsilon chain
MSBRM_3089	-0.279616	0.524931	No change	hypothetical protein
MSBRM_2977	-0.243031	0.524931	No change	hypothetical protein
MSBRM_2556	-0.256212	0.524931	No change	[NiFe] hydrogenase nickel incorporation protein HypA
MSBRM_2028	0.246951	0.52503	No change	hypothetical protein
MSBRM_1325	-0.288736	0.525577	No change	TPR domain protein, putative component of TonB system
MSBRM_2198	-0.262511	0.52576	No change	Putative arylsulfatase regulatory protein
MSBRM_3305	0.304109	0.526077	No change	ABC transporter, ATP-binding protein
MSBRM_3500	-0.263398	0.526077	No change	Zinc ABC transporter, periplasmic-binding protein ZnuA
MSBRM_0478	-0.23842	0.526077	No change	SSU ribosomal protein S16e (S9p)
MSBRM_1369	4.78657	0.526077	No change	chloramphenicol O-acetyltransferase
MSBRM_1490	4.78657	0.526077	No change	Periplasmic binding protein
MSBRM_3470	4.38885	0.526077	No change	hypothetical protein
MSBRM_1815	4.38885	0.526077	No change	Mobile element protein
MSBRM_1775	-0.46448	0.52815	No change	hypothetical protein
MSBRM_2515	0.388263	0.529914	No change	Ferredoxin
MSBRM_2196	0.280979	0.529914	No change	hypothetical protein
MSBRM_2929	0.265111	0.530514	No change	Cysteinyl-tRNA synthetase
MSBRM_1854	0.31011	0.531575	No change	hypothetical protein
MSBRM_1053	0.524317	0.531671	No change	hypothetical protein
MSBRM_3176	-0.233381	0.531671	No change	LSU ribosomal protein L10Ae (L1p)
MSBRM_1468	-0.274446	0.531671	No change	hypothetical protein
MSBRM_3163	0.36618	0.532448	No change	Iron-sulfur cluster-binding protein
MSBRM_0897	0.878304	0.532448	No change	hypothetical protein
MSBRM_0135	-0.242156	0.535187	No change	Aspartokinase
MSBRM_2827	-0.261538	0.535187	No change	hypothetical protein
MSBRM_2018	-0.304347	0.535187	No change	hypothetical protein
MSBRM_2376	-0.38084	0.535187	No change	Nucleotidyltransferase
MSBRM_1894	0.273424	0.535187	No change	hypothetical protein
MSBRM_2582	0.324078	0.535187	No change	ABC transporter, ATP binding protein
MSBRM_1170	-0.286345	0.535187	No change	Hydroxyethylthiazole kinase
MSBRM_1494	0.272975	0.535636	No change	hypothetical protein
MSBRM_2151	-0.23453	0.535667	No change	Chitin binding protein
MSBRM_0528	-0.255784	0.536045	No change	Iron-sulfur cluster-binding protein
MSBRM_1671	0.450486	0.536045	No change	hypothetical protein
MSBRM_1160	-0.237483	0.536349	No change	hypothetical protein
MSBRM_2481	-0.235794	0.536495	No change	Glucosamine--fructose-6-phosphate aminotransferase (isomerizing)
MSBRM_2347	-0.252982	0.537128	No change	sensory transduction histidine kinase
MSBRM_0218	0.281787	0.53715	No change	hypothetical protein
MSBRM_0487	-0.239331	0.537663	No change	Geranylfarnesyl diphosphate synthase
MSBRM_0839	-0.256793	0.537849	No change	Histidyl-tRNA synthetase
MSBRM_3407	-0.294863	0.538878	No change	hypothetical protein
MSBRM_2901	0.353013	0.541412	No change	hypothetical protein
MSBRM_2027	0.290247	0.541412	No change	Mov34 family protein
MSBRM_2514	-0.512153	0.54152	No change	Heat shock protein
MSBRM_0994	-0.512153	0.54152	No change	Multiple antibiotic resistance protein
MSBRM_1850	-0.230386	0.541989	No change	Monomethylamine:corrinoid methyltransferase
MSBRM_2273	-0.241483	0.54206	No change	inosine 5'-monophosphate dehydrogenase
MSBRM_0512	-0.268556	0.542449	No change	Fibrillarin
MSBRM_3250	-0.243176	0.542449	No change	Adenylosuccinate lyase
MSBRM_0988	-0.39393	0.542449	No change	Ribonucleotide reductase of class II (coenzyme B12-dependent)
MSBRM_1996	0.455164	0.542449	No change	hypothetical protein
MSBRM_3433	0.455164	0.542449	No change	hypothetical protein
MSBRM_1802	0.235169	0.542449	No change	Deacetylase
MSBRM_2525	-0.227152	0.542449	No change	Phosphate acetyltransferase
MSBRM_2498	0.234474	0.542449	No change	ADP-dependent phosphofructokinase
MSBRM_0973	0.274934	0.542449	No change	hypothetical protein
MSBRM_1180	0.294698	0.542449	No change	hypothetical protein
MSBRM_2051	0.449119	0.542449	No change	Transcriptional regulator, TetR family
MSBRM_1761	0.449119	0.542449	No change	Transposase
MSBRM_3510	0.27675	0.543449	No change	Signal transduction histidine kinase CheA
MSBRM_1946	-0.251519	0.545183	No change	hypothetical protein
MSBRM_0425	0.244132	0.546066	No change	Fumarylacetoacetate hydrolase family protein
MSBRM_2486	-0.335618	0.546104	No change	SNARE associated Golgi protein
MSBRM_3391	-0.243626	0.546411	No change	ATP-dependent DNA helicase RecQ
MSBRM_3295	0.244179	0.546462	No change	hypothetical protein
MSBRM_1595	0.389051	0.546633	No change	hypothetical protein
MSBRM_2479	0.389051	0.546633	No change	hypothetical protein
MSBRM_3404	-0.23343	0.546633	No change	Dihydrodipicolinate reductase
MSBRM_2082	-0.277891	0.547482	No change	hypothetical protein
MSBRM_0044	0.230683	0.55079	No change	Ribosomal-protein-S18p-alanine acetyltransferase
MSBRM_3076	0.404975	0.55079	No change	Dolichol-P-glucose synthetase
MSBRM_1463	-0.280526	0.551238	No change	cell surface protein
MSBRM_2127	-0.371043	0.551238	No change	ATP synthase B chain
MSBRM_1186	-0.29879	0.551238	No change	ThiJ/PfpI family protein
MSBRM_1751	-0.412445	0.551238	No change	hypothetical protein
MSBRM_0087	0.229248	0.552435	No change	putative heat shock protein
MSBRM_1506	-0.484949	0.554005	No change	Mobile element protein
MSBRM_0657	-0.238936	0.556361	No change	PQQ enzyme repeat domain protein
MSBRM_1266	-0.378292	0.557059	No change	hypothetical protein
MSBRM_0416	-0.278136	0.558345	No change	Cobalt-precorrin-6y C5-methyltransferase
MSBRM_1521	-0.266001	0.558926	No change	Transcriptional regulator, MerR family
MSBRM_1374	-0.261202	0.558926	No change	Ferredoxin
MSBRM_2223	-0.250167	0.558926	No change	n-type ATP pyrophosphatase superfamily
MSBRM_2633	-0.258574	0.558926	No change	Amino acid permease
MSBRM_0949	0.639295	0.558926	No change	MuT/NUDIX protein
MSBRM_0112	-0.590765	0.558926	No change	Coenzyme F420 hydrogenase subunit beta
MSBRM_3452	-0.52706	0.558926	No change	Mobile element protein
MSBRM_2549	0.468247	0.558926	No change	hypothetical protein
MSBRM_0857	-0.226722	0.559382	No change	hypothetical protein
MSBRM_0129	-0.279637	0.559382	No change	hypothetical protein
MSBRM_2171	0.352901	0.56023	No change	Inner membrane protein YihY, formerly thought to be RNase BN
MSBRM_0847	0.27588	0.562511	No change	hypothetical protein
MSBRM_3100	-0.240892	0.563543	No change	hypothetical protein
MSBRM_0731	0.245648	0.56381	No change	hypothetical protein
MSBRM_1666	-0.232109	0.564099	No change	Alcohol dehydrogenase
MSBRM_0616	0.261248	0.564341	No change	hypothetical protein
MSBRM_2969	0.272174	0.564958	No change	hypothetical protein
MSBRM_1049	0.258362	0.566294	No change	Transcriptional regulator
MSBRM_2474	-0.386773	0.566294	No change	ATP-dependent 26S proteasome regulatory subunit
MSBRM_1872	-0.488832	0.568038	No change	hypothetical protein
MSBRM_0167	0.244333	0.568038	No change	hypothetical protein
MSBRM_2718	0.260976	0.569367	No change	Glycosyltransferase
MSBRM_3023	-0.223799	0.569367	No change	ATP-utilizing enzymes of the PP-loop superfamily protein
MSBRM_2507	-0.327744	0.569367	No change	Restriction endonuclease
MSBRM_2777	0.225289	0.569367	No change	hypothetical protein
MSBRM_3050	-0.231029	0.569367	No change	Pyrroline-5-carboxylate reductase
MSBRM_2429	-0.231051	0.569367	No change	putative Cro-like protein
MSBRM_1122	0.277147	0.569367	No change	hypothetical protein
MSBRM_0566	-0.430612	0.569367	No change	hypothetical protein
MSBRM_2298	0.321863	0.569367	No change	Metallo-beta-lactamase superfamily hydrolase
MSBRM_2975	0.529451	0.569367	No change	Arsenical-resistance protein ACR3
MSBRM_2445	0.499173	0.569367	No change	hypothetical protein
MSBRM_1563	0.499173	0.569367	No change	hypothetical protein
MSBRM_3461	-0.243504	0.569367	No change	Methylthioribose-1-phosphate isomerase
MSBRM_2834	-0.257728	0.569367	No change	polyprenyl synthetase
MSBRM_1519	0.267815	0.570601	No change	2,4-dienoyl-CoA reductase [NADPH]
MSBRM_0314	0.261613	0.572034	No change	Biotin synthesis protein BioC
MSBRM_2553	0.333894	0.572034	No change	hypothetical protein
MSBRM_0054	-0.262187	0.572548	No change	hypothetical protein
MSBRM_2035	-0.221387	0.572548	No change	putative exosome complex RNA-binding protein 1
MSBRM_2383	0.235315	0.572548	No change	hypothetical protein
MSBRM_3296	-0.237666	0.574316	No change	Flap structure-specific endonuclease
MSBRM_2471	-0.259757	0.574552	No change	Dipeptide transport system permease protein DppC
MSBRM_2917	0.305427	0.574875	No change	DNA polymerase X family
MSBRM_0848	-0.297393	0.575143	No change	archaeosine tRNA-ribosyltransferase type 2 short
MSBRM_2840	-0.219917	0.575143	No change	hypothetical protein
MSBRM_1245	-0.224675	0.575143	No change	Digeranylgeranylglycerophospholipid reductase
MSBRM_2292	0.388666	0.575194	No change	Phosphoserine phosphatase
MSBRM_1906	0.264057	0.576021	No change	metal-dependent phosphohydrolase
MSBRM_0280	-0.31565	0.576021	No change	Aldo/keto reductase
MSBRM_1832	-0.31565	0.576021	No change	hypothetical protein
MSBRM_0026	-0.31565	0.576021	No change	Dephospho-CoA kinase archaeal, predicted
MSBRM_2709	-0.319485	0.576716	No change	hypothetical protein
MSBRM_3043	0.318045	0.576716	No change	hypothetical protein
MSBRM_2981	-0.277999	0.576838	No change	Radical SAM domain protein
MSBRM_0436	-0.590245	0.577617	No change	hypothetical protein
MSBRM_0600	-0.590245	0.577617	No change	Endonuclease III
MSBRM_0200	0.267235	0.577617	No change	FeoA domain protein
MSBRM_3482	0.513287	0.577617	No change	hypothetical protein
MSBRM_0299	0.386933	0.577617	No change	Peptide methionine sulfoxide reductase MsrB
MSBRM_0278	0.456949	0.578092	No change	Conserved domain protein precursor
MSBRM_0504	0.372777	0.581543	No change	Transcriptional regulator, HxlR family
MSBRM_0450	-0.237175	0.581671	No change	Imidazole glycerol phosphate synthase cyclase subunit
MSBRM_1710	0.404949	0.582002	No change	Transcriptional regulator, ArsR family
MSBRM_0545	0.276095	0.582002	No change	putative glycosyltransferase
MSBRM_3211	0.23503	0.58306	No change	transcriptional regulator, ArsR family
MSBRM_0966	-0.26512	0.58398	No change	hypothetical protein
MSBRM_1164	-0.251653	0.58398	No change	Pentapeptide repeat family protein
MSBRM_0751	0.263105	0.584725	No change	CRISPR-associated protein, Cas5e family
MSBRM_1382	0.247277	0.584725	No change	Twin-arginine translocation protein TatC
MSBRM_0865	0.427143	0.584725	No change	Transcriptional regulator, PadR family
MSBRM_0749	-0.370901	0.584725	No change	CRISPR-associated protein, Cse3 family
MSBRM_0412	0.233373	0.584725	No change	cell surface protein
MSBRM_0114	-0.252923	0.584725	No change	DNA primase large subunit
MSBRM_3135	-0.21888	0.584725	No change	IMP cyclohydrolase
MSBRM_2397	-0.29678	0.584725	No change	Cell surface protein
MSBRM_1285	-0.263146	0.585961	No change	hypothetical protein
MSBRM_2416	-0.28489	0.585961	No change	Ser-tRNA(Ala) deacylase
MSBRM_1721	0.254659	0.586197	No change	hypothetical protein
MSBRM_1380	-0.213076	0.589436	No change	Twin-arginine translocation protein TatA
MSBRM_0776	0.243702	0.589436	No change	hypothetical protein
MSBRM_2357	0.316281	0.589436	No change	RNase III inhibitor
MSBRM_0553	-0.225034	0.589436	No change	NAD(P)HX epimerase
MSBRM_3504	-0.495825	0.589526	No change	putative permease
MSBRM_2663	-0.23882	0.589642	No change	hypothetical protein
MSBRM_2020	0.27565	0.592062	No change	hypothetical protein
MSBRM_2168	-0.239653	0.59255	No change	hypothetical protein
MSBRM_3066	-0.280431	0.59255	No change	hypothetical protein
MSBRM_1231	-0.247864	0.59255	No change	Putative ankyrin repeat protein
MSBRM_2229	0.226443	0.59255	No change	Molybdopterin-guanine dinucleotide biosynthesis protein MobB
MSBRM_1793	-0.214793	0.59255	No change	PUA-PAPS reductase like fusion
MSBRM_3143	0.226143	0.59255	No change	Transcriptional regulator
MSBRM_2200	-0.285283	0.59255	No change	Inorganic pyrophosphatase
MSBRM_3286	-0.229217	0.59255	No change	putative methanogenesis marker protein 17
MSBRM_0216	-0.847503	0.592683	No change	hypothetical protein
MSBRM_2009	-0.847503	0.592683	No change	hypothetical protein
MSBRM_1603	0.286617	0.592683	No change	Cysteine desulfurase
MSBRM_0440	-0.227071	0.592745	No change	Chorismate synthase
MSBRM_0203	-0.320559	0.592745	No change	Transcriptional regulator, ArsR family
MSBRM_1215	0.270777	0.593852	No change	hypothetical protein
MSBRM_0121	-0.227947	0.593852	No change	CDP-diacylglycerol--serine O-phosphatidyltransferase
MSBRM_0608	0.249896	0.593928	No change	sensory transduction histidine kinase
MSBRM_0107	0.429313	0.594416	No change	hypothetical protein
MSBRM_3378	-0.263948	0.595051	No change	hypothetical protein
MSBRM_2440	-0.243828	0.595285	No change	Sensory transduction histidine kinase
MSBRM_0097	-0.205691	0.595285	No change	Methyl coenzyme M reductase beta subunit
MSBRM_2058	0.353973	0.595632	No change	ABC transporter, ATP-binding protein
MSBRM_1465	-0.304193	0.596119	No change	Undecaprenyl diphosphate synthase
MSBRM_2964	0.433005	0.597668	No change	tRNA (adenine57/58-N1)-methyltransferase
MSBRM_2413	-0.293379	0.59813	No change	hypothetical protein
MSBRM_0747	0.525338	0.598789	No change	CRISPR-associated protein, Cas2
MSBRM_0602	0.236675	0.599942	No change	hypothetical protein
MSBRM_3496	-0.251053	0.599942	No change	hypothetical protein
MSBRM_1459	0.242328	0.599942	No change	hypothetical protein
MSBRM_1560	-0.307078	0.599942	No change	NADH-quinone oxidoreductase subunit C/D
MSBRM_0281	-0.257223	0.599942	No change	Circadian phase modifier
MSBRM_2726	-0.229766	0.599942	No change	dTDP-4-dehydrorhamnose reductase
MSBRM_0798	-0.382999	0.599942	No change	hypothetical protein
MSBRM_2545	0.973364	0.599942	No change	hypothetical protein
MSBRM_0620	0.973364	0.599942	No change	hypothetical protein
MSBRM_3469	0.226548	0.600753	No change	putative transcriptional regulator with an HTH domain protein
MSBRM_1200	-0.227688	0.601161	No change	Heat shock protein
MSBRM_3464	0.29735	0.601271	No change	Glutaredoxin-like protein
MSBRM_1720	0.214328	0.601271	No change	hypothetical protein
MSBRM_0991	-0.338205	0.601271	No change	hypothetical protein
MSBRM_1925	0.349847	0.601271	No change	Dihydrolipoyl dehydrogenase
MSBRM_2044	0.404754	0.601325	No change	sensory transduction histidine kinase
MSBRM_3478	-0.206427	0.601607	No change	translation initiation factor IF-2 subunit beta
MSBRM_1528	-0.223836	0.602064	No change	Putative ski2-type helicase
MSBRM_0965	-0.231948	0.602064	No change	MoxR-related protein
MSBRM_1857	-0.251332	0.602064	No change	ABC transporter, ATP-binding protein
MSBRM_3291	-0.209394	0.603532	No change	Methyl coenzyme M reductase system component A2
MSBRM_3235	-0.388749	0.604706	No change	putative small heat shock protein
MSBRM_0291	0.213254	0.605384	No change	2-amino-3,7-dideoxy-D-threo-hept-6-ulosonate synthase
MSBRM_2649	0.248412	0.605384	No change	CRISPR-associated protein, Csh2 family
MSBRM_2890	-0.217296	0.606051	No change	SSU ribosomal protein S27e
MSBRM_2034	-0.203824	0.606051	No change	Exosome complex exonuclease 1
MSBRM_3160	0.203616	0.606051	No change	Thiamin biosynthesis protein ThiC
MSBRM_0630	0.345181	0.606051	No change	hypothetical protein
MSBRM_1736	-0.322854	0.606051	No change	transporter, RND superfamily
MSBRM_2912	-0.240599	0.606051	No change	DNA-directed RNA polymerase subunit L
MSBRM_2910	-0.232506	0.606114	No change	ribosomal protein L11 methyltransferase
MSBRM_1811	-0.26217	0.606821	No change	Mobile element protein
MSBRM_0190	-0.2057	0.607885	No change	Eukaryotic translation initiation factor 2 beta subunit
MSBRM_1884	0.215312	0.60893	No change	nitroreductase
MSBRM_3158	0.205591	0.610683	No change	TATA-box binding protein
MSBRM_0689	-0.238361	0.610875	No change	Oligopeptide transport system permease protein OppB
MSBRM_2537	-0.21736	0.610875	No change	Heterodisulfide reductase subunit A-like protein
MSBRM_0306	-0.253351	0.611062	No change	G:T/U mismatch-specific uracil/thymine DNA-glycosylase
MSBRM_2403	-0.392818	0.611062	No change	Mg(2+) transport ATPase, P-type
MSBRM_2604	-0.21307	0.611666	No change	Ribonuclease P protein component 1
MSBRM_2410	0.66367	0.615878	No change	hypothetical protein
MSBRM_0179	0.205365	0.615936	No change	Lead, cadmium, zinc and mercury transporting ATPase
MSBRM_2372	-0.199749	0.615936	No change	SSU ribosomal protein S3Ae
MSBRM_1731	0.253744	0.615936	No change	cell surface protein
MSBRM_3228	-0.210865	0.615936	No change	Glutamate synthase [NADPH] putative GlxC chain
MSBRM_3248	-0.199261	0.615936	No change	(S)-3-O-geranylgeranylglyceryl phosphate synthase
MSBRM_1698	0.760111	0.615936	No change	hypothetical protein
MSBRM_3134	0.760111	0.615936	No change	thioredoxin and glutathione reductase
MSBRM_1818	0.760111	0.615936	No change	Mobile element protein
MSBRM_3060	-0.216021	0.616079	No change	5-amino-6-(5-phosphoribosylamino)uracil reductase
MSBRM_0961	0.225282	0.616079	No change	response regulator receiver
MSBRM_0612	0.404792	0.616104	No change	N5-methyltetrahydromethanopterin:coenzyme M methyltransferase subunit A
MSBRM_1353	0.332833	0.616104	No change	NifB-domain protein, type 2
MSBRM_0680	0.384813	0.617448	No change	Phosphotransferase enzyme family protein
MSBRM_0763	-0.213213	0.617448	No change	hypothetical protein
MSBRM_0995	-0.288091	0.620259	No change	Flagella-related protein FlaI
MSBRM_0663	-0.220877	0.620903	No change	Archaeal DNA polymerase I
MSBRM_3074	0.518992	0.621515	No change	transporter
MSBRM_1910	0.222862	0.622037	No change	hypothetical protein
MSBRM_1312	0.225088	0.622037	No change	haloacid dehalogenase-like hydrolase
MSBRM_0122	-0.256855	0.623092	No change	Dihydroneopterin aldolase
MSBRM_2908	0.268929	0.623341	No change	Adenine phosphoribosyltransferase
MSBRM_0088	0.196849	0.6247	No change	putative heat shock protein
MSBRM_3299	-0.20483	0.624937	No change	2,3-bisphosphoglycerate-independent phosphoglycerate mutase
MSBRM_0990	-0.236735	0.62495	No change	6-hydroxymethyl-7,8-dihydropterin pyrophosphokinase
MSBRM_3275	0.352716	0.62495	No change	transcriptional regulator
MSBRM_2712	0.365528	0.625102	No change	Oligosaccharyl transferase
MSBRM_2323	-0.345337	0.625102	No change	carboxymuconolactone decarboxylase family protein
MSBRM_0523	0.215465	0.625273	No change	Phosphoribosyl transferase domain protein
MSBRM_3085	-0.226388	0.62619	No change	hypothetical protein
MSBRM_0646	-0.238467	0.62619	No change	Formylmethanofuran dehydrogenase (tungsten) subunit D
MSBRM_0812	0.262742	0.628646	No change	YbbM seven transmembrane helix protein
MSBRM_0474	0.283589	0.628646	No change	hypothetical protein
MSBRM_1089	0.213233	0.628868	No change	hypothetical protein
MSBRM_2847	0.206073	0.628868	No change	Oligopeptide transport system permease protein OppB
MSBRM_0480	-0.204008	0.628868	No change	DNA-directed RNA polymerase subunit K
MSBRM_0684	0.198276	0.628868	No change	hypothetical protein
MSBRM_2833	0.291637	0.629702	No change	Cell surface protein
MSBRM_0526	-0.414478	0.632168	No change	hypothetical protein
MSBRM_2022	-0.263473	0.632255	No change	Conserved membrane protein, possible 4-hydroxybenzoate octaprenyltransferase
MSBRM_0849	-0.198172	0.632535	No change	Aspartate aminotransferase
MSBRM_1371	0.585995	0.632598	No change	putative GTPase related to EngC
MSBRM_0411	-0.508039	0.632598	No change	hypothetical protein
MSBRM_1926	0.217846	0.632743	No change	Transcriptional regulator, MerR family
MSBRM_0632	-0.190975	0.632881	No change	hypothetical protein
MSBRM_3028	-0.196335	0.635348	No change	Prefoldin alpha subunit (GimC alpha subunit)
MSBRM_1099	0.540439	0.635408	No change	hypothetical protein
MSBRM_0724	0.211532	0.635408	No change	Peptidyl-prolyl cis-trans isomerase
MSBRM_1597	-0.267016	0.635862	No change	Multi antimicrobial extrusion protein (Na(+)/drug antiporter), MATE family of MDR efflux pumps
MSBRM_2046	-0.286251	0.637652	No change	Lipoprotein releasing system ATP-binding protein LolD
MSBRM_0358	-0.190145	0.637735	No change	N5-methyltetrahydromethanopterin:coenzyme M methyltransferase subunit C
MSBRM_0458	0.298627	0.637735	No change	hypothetical protein
MSBRM_1061	1.36266	0.637735	No change	hypothetical protein
MSBRM_2742	1.36266	0.637735	No change	hypothetical protein
MSBRM_3003	-1.14955	0.637735	No change	hypothetical protein
MSBRM_1803	-1.14955	0.637735	No change	hypothetical protein
MSBRM_1609	0.361919	0.637944	No change	hypothetical protein
MSBRM_2449	-0.386491	0.637944	No change	hypothetical protein
MSBRM_3216	-0.588495	0.637944	No change	Glutamate synthase [NADPH] putative GlxC chain
MSBRM_0094	-0.318878	0.637984	No change	hypothetical protein
MSBRM_1279	0.224187	0.637984	No change	Phosphomethylpyrimidine kinase
MSBRM_3118	0.200354	0.640268	No change	Hydroxymethylglutaryl-CoA synthase
MSBRM_0380	0.203175	0.640424	No change	hypothetical protein
MSBRM_2677	0.225022	0.640555	No change	hypothetical protein
MSBRM_2113	0.188371	0.642648	No change	Chitin binding protein
MSBRM_3325	-0.191814	0.643625	No change	N-methylhydantoinase (ATP-hydrolyzing)
MSBRM_0316	0.341866	0.646465	No change	Uncharacterized protein conserved in archaea (DUF531)
MSBRM_0746	0.238319	0.646465	No change	hypothetical protein
MSBRM_3399	-0.280962	0.647025	No change	hypothetical protein
MSBRM_2438	0.199716	0.647927	No change	hypothetical protein
MSBRM_0264	-0.317818	0.647927	No change	Ferredoxin
MSBRM_1907	-0.220508	0.647927	No change	Phosphopantothenate synthetase, archaeal
MSBRM_0688	-0.199903	0.647927	No change	Oligopeptide ABC transporter, periplasmic oligopeptide-binding protein OppA
MSBRM_3460	0.217988	0.647927	No change	hypothetical protein
MSBRM_1594	0.571936	0.647927	No change	hypothetical protein
MSBRM_2001	-0.512661	0.647927	No change	Vitamin B12 ABC transporter, permease component BtuC
MSBRM_0837	-0.512661	0.647927	No change	putative membrane protein
MSBRM_0678	-0.21675	0.648296	No change	Uroporphyrinogen-III synthase
MSBRM_3145	-0.217024	0.648296	No change	transcriptional regulator
MSBRM_2072	0.28197	0.648296	No change	cation-transporting P-type ATPase
MSBRM_0246	-0.248756	0.648296	No change	Tungstate ABC transporter, permease protein WtpB
MSBRM_1308	0.281841	0.648301	No change	Alkaline phosphatase
MSBRM_1785	0.195513	0.648301	No change	Ornithine cyclodeaminase
MSBRM_2253	0.235859	0.648301	No change	High-affnity carbon uptake protein Hat/HatR
MSBRM_3051	0.217269	0.648301	No change	Glutamate 5-kinase
MSBRM_2647	0.22822	0.648301	No change	CRISPR-associated helicase Cas3
MSBRM_1518	0.35001	0.648301	No change	hypothetical protein
MSBRM_0461	-0.197663	0.650115	No change	Trimethylamine:corrinoid methyltransferase
MSBRM_2555	-0.197231	0.650115	No change	[NiFe] hydrogenase nickel incorporation-associated protein HypB
MSBRM_3392	-0.1924	0.650115	No change	D-arabino-3-hexulose 6-phosphate formaldehyde lyase
MSBRM_0236	0.197477	0.650253	No change	hypothetical protein
MSBRM_3109	-0.189649	0.650345	No change	Seryl-tRNA synthetase
MSBRM_1742	0.187108	0.650345	No change	hypothetical protein
MSBRM_0799	0.190472	0.651499	No change	Glycosyltransferase
MSBRM_0551	-0.187477	0.652629	No change	Kef-type K+ transport systems (NAD-binding component fused to domain related to exopolyphosphatase)
MSBRM_3098	-0.200686	0.654761	No change	AAA family ATPase
MSBRM_2764	-0.192397	0.655465	No change	Archaeal transcription factor E
MSBRM_2041	-0.184053	0.655465	No change	LSU ribosomal protein L15e
MSBRM_2100	0.286216	0.655465	No change	hypothetical protein
MSBRM_0728	-0.230375	0.656717	No change	hypothetical protein
MSBRM_3326	0.203024	0.656937	No change	Transcriptional regulator, ArsR family
MSBRM_1612	0.186629	0.656937	No change	hypothetical protein
MSBRM_2703	0.185289	0.656937	No change	Rubrerythrin
MSBRM_0858	0.185615	0.657157	No change	FtsH protease regulator HflK
MSBRM_1571	0.364393	0.657491	No change	Exodeoxyribonuclease III
MSBRM_0522	0.343679	0.657491	No change	hypothetical protein
MSBRM_3238	-0.476253	0.657491	No change	ABC transporter, ATP-binding protein
MSBRM_1290	-0.476253	0.657491	No change	hypothetical protein
MSBRM_2540	0.182032	0.657491	No change	hypothetical protein
MSBRM_3281	0.622731	0.657491	No change	putative IS1648 transposase
MSBRM_1749	-0.58889	0.657491	No change	hypothetical protein
MSBRM_0296	-0.58889	0.657491	No change	hypothetical protein
MSBRM_3344	-0.201153	0.657491	No change	archaeosine tRNA-ribosyltransferase type 1
MSBRM_0353	-0.18106	0.657491	No change	N5-methyltetrahydromethanopterin:coenzyme M methyltransferase subunit H
MSBRM_1150	-0.190952	0.657491	No change	hypothetical protein
[truncated: 1,495 more rows]

## Sheet: 50-I_10-I
Gene_Locus	Log2FC	FDR	Regulation	Annotaiton
MSBRM_2383	-5.25599	2.84e-43	Down	hypothetical protein
MSBRM_1653	6.33176	3.77e-36	Up	Mg/Co/Ni transporter MgtE
MSBRM_1345	2.73812	6.05e-28	Up	Nitrogen regulatory protein P-II
MSBRM_1234	-5.47677	1.55e-27	Down	hypothetical protein
MSBRM_2725	3.16954	4.53e-24	Up	Glucose-1-phosphate thymidylyltransferase
MSBRM_3204	4.7027	1.51e-22	Up	Oligopeptide transport system permease protein OppC
MSBRM_1344	2.27156	3.65e-22	Up	Nitrogenase (iron-iron) reductase and maturation protein AnfH
MSBRM_2546	9.61826	3.27e-20	Up	DNA double-strand break repair protein Mre11
MSBRM_1346	2.28643	1.25e-19	Up	Nitrogen regulatory protein P-II
MSBRM_2786	2.06594	2.28e-18	Up	Nitrogenase (molybdenum-iron) reductase and maturation protein NifH
MSBRM_1839	9.44673	2.28e-18	Up	hypothetical protein
MSBRM_0591	4.33619	4.12e-13	Up	V-type ATP synthase subunit F
MSBRM_1359	2.84726	7.76e-12	Up	Vitamin B12 ABC transporter, permease component BtuC
MSBRM_2787	1.75267	2.32e-11	Up	Nitrogen regulatory protein P-II
MSBRM_3300	-1.60618	3.15e-11	Down	Putative regulatory protein
MSBRM_1347	1.5633	3.53e-11	Up	Nitrogenase (vanadium-iron) alpha chain
MSBRM_2166	1.51132	1.29e-10	Up	Ammonium transporter
MSBRM_2167	1.56181	1.29e-10	Up	Nitrogen regulatory protein P-II
MSBRM_3056	-1.48129	2.03e-10	Down	hypothetical protein
MSBRM_1361	1.78547	3.22e-10	Up	hypothetical protein
MSBRM_1851	1.50354	5.59e-10	Up	Monomethylamine methyltransferase corrinoid protein
MSBRM_2772	1.69829	1.05e-09	Up	Nitrogenase (molybdenum-iron) reductase and maturation protein NifH
MSBRM_1350	1.53337	1.36e-08	Up	hypothetical protein
MSBRM_0201	1.36791	2.63e-08	Up	Ferrous iron transport protein B
MSBRM_1351	1.40195	2.63e-08	Up	Nitrogenase vanadium-cofactor synthesis protein VnfE
MSBRM_1716	8.21603	2.82e-08	Up	hypothetical protein
MSBRM_1348	1.44386	5.18e-08	Up	Nitrogenase (vanadium-iron) delta chain
MSBRM_1735	-3.04301	6.02e-08	Down	hypothetical protein
MSBRM_3206	1.41626	6.9e-08	Up	Oligopeptide ABC transporter, periplasmic oligopeptide-binding protein OppA
MSBRM_1507	-1.66444	8.7e-08	Down	hypothetical protein
MSBRM_1991	-1.62231	1.32e-07	Down	hypothetical protein
MSBRM_1468	-1.58609	7.25e-07	Down	hypothetical protein
MSBRM_2069	1.68246	9.92e-07	Up	hypothetical protein
MSBRM_0927	1.37767	9.92e-07	Up	Dimethylamine methyltransferase corrinoid protein
MSBRM_0926	1.22824	1.75e-06	Up	Dimethylamine:corrinoid methyltransferase
MSBRM_0343	1.64139	1.79e-06	Up	hypothetical protein
MSBRM_1850	1.16477	1.96e-06	Up	Monomethylamine:corrinoid methyltransferase
MSBRM_0577	1.27594	1.98e-06	Up	Nitrogen regulatory protein P-II
MSBRM_2531	-2.01972	2.21e-06	Down	hypothetical protein
MSBRM_0925	1.62589	2.27e-06	Up	Dimethylamine permease
MSBRM_1349	1.17341	2.61e-06	Up	Nitrogenase (vanadium-iron) beta chain
MSBRM_0787	4.83893	4.12e-06	Up	Mobile element protein
MSBRM_3147	2.67466	4.12e-06	Up	ATPase component BioM of energizing module of biotin ECF transporter
MSBRM_2222	-1.2458	4.83e-06	Down	hypothetical protein
MSBRM_2792	1.14129	7.72e-06	Up	Nitrogenase FeMo-cofactor scaffold and assembly protein NifN
MSBRM_2789	1.10965	9.1e-06	Up	Nitrogenase (molybdenum-iron) alpha chain
MSBRM_3000	1.26194	1.17e-05	Up	Spermidine/putrescine-binding protein
MSBRM_0835	-1.09259	1.21e-05	Down	Rhodanese-like domain protein
MSBRM_0603	-1.08731	1.21e-05	Down	hypothetical protein
MSBRM_3279	7.65276	1.37e-05	Up	GDP-mannose mannosyl hydrolase
MSBRM_1944	1.10925	1.98e-05	Up	cell surface protein
MSBRM_0525	-2.00774	2.03e-05	Down	hypothetical protein
MSBRM_0074	-1.05514	2.87e-05	Down	3,7-dideoxy-D-threo-hepto-2, 6-diulosonate synthase
MSBRM_2755	-1.03498	3.24e-05	Down	CO dehydrogenase/acetyl-CoA synthase subunit alpha, CO dehydrogenase subcomplex
MSBRM_2106	2.59942	3.86e-05	Up	phosphoribosyltransferase
MSBRM_1711	1.20041	4.24e-05	Up	hypothetical protein
MSBRM_0073	-1.0468	4.26e-05	Down	3-dehydroquinate dehydratase I
MSBRM_1354	1.41415	5.31e-05	Up	Iron(III) ABC transporter, solute-binding protein
MSBRM_2276	-3.82211	6.69e-05	Down	Mobile element protein
MSBRM_0388	1.27096	7.03e-05	Up	ABC transporter, solute-binding protein
MSBRM_1121	-1.2747	0.000106236	Down	Phosphoenolpyruvate carboxylase, archaeal
MSBRM_1358	1.78817	0.000131165	Up	Iron(III) ABC transporter, ATP-binding protein
MSBRM_0625	-0.983078	0.000131377	No change	CO dehydrogenase accessory protein CooC (nickel insertion)
MSBRM_1352	1.09443	0.00013147	Up	Nitrogenase vanadium-cofactor synthesis protein VnfN
MSBRM_1544	-0.988501	0.000173821	No change	Methylcobalamin:coenzyme M methyltransferase, methanol-specific
MSBRM_0985	-7.32921	0.000217872	Down	Thioredoxin
MSBRM_0072	-0.97887	0.000218683	No change	Shikimate 5-dehydrogenase I alpha
MSBRM_0578	0.962495	0.000221726	No change	Ammonium transporter
MSBRM_2758	-0.944765	0.000283853	No change	CO dehydrogenase accessory protein CooC (nickel insertion)
MSBRM_3203	-2.33425	0.00028504	Down	Oligopeptide transport ATP-binding protein OppD
MSBRM_2756	-0.941471	0.00028711	No change	CO dehydrogenase/acetyl-CoA synthase subunit epsilon, CO dehydrogenase subcomplex
MSBRM_2524	-0.91451	0.000439946	No change	Acetate kinase
MSBRM_1572	-1.93881	0.000537176	Down	Phosphomethylpyrimidine kinase
MSBRM_0075	-0.913725	0.000595898	No change	2-amino-3,7-dideoxy-D-threo-hept-6-ulosonate synthase
MSBRM_2757	-0.900986	0.000595898	No change	CO dehydrogenase/acetyl-CoA synthase subunit beta, acetyl-CoA synthase
MSBRM_3173	-7.17821	0.000654068	Down	hypothetical protein
MSBRM_2304	2.91898	0.000662476	Up	hypothetical protein
MSBRM_2760	-0.889328	0.000692037	No change	5-tetrahydromethanopterin:corrinoid iron-sulfur protein methyltransferase
MSBRM_1585	1.99307	0.000828594	Up	hypothetical protein
MSBRM_2811	-0.910846	0.000828594	No change	Energy-conserving hydrogenase (ferredoxin), subunit F
MSBRM_0626	-0.883569	0.000828594	No change	CO dehydrogenase/acetyl-CoA synthase subunit beta, acetyl-CoA synthase
MSBRM_1617	-1.84645	0.000960678	Down	hypothetical protein
MSBRM_0071	-0.900582	0.00123876	No change	Prephenate and/or arogenate dehydrogenase (unknown specificity)
MSBRM_2181	1.42028	0.00132362	Up	Methyltransferase
MSBRM_3414	-0.894395	0.00133847	No change	O-antigen flippase Wzx
MSBRM_2985	1.24455	0.00145865	Up	hypothetical protein
MSBRM_3226	0.84974	0.00157036	No change	hypothetical protein
MSBRM_0070	-0.981552	0.0016476	No change	hypothetical protein
MSBRM_1640	0.876603	0.00175552	No change	CobN-like chelatase BtuS for metalloporphyrine salvage
MSBRM_3144	-0.884981	0.00182541	No change	Transporter
MSBRM_3170	-7.00953	0.00191292	Down	hypothetical protein
MSBRM_1650	0.953907	0.00227426	No change	Transcriptional regulator, AsnC family
MSBRM_2791	0.840178	0.00232078	No change	Nitrogenase FeMo-cofactor scaffold and assembly protein NifE
MSBRM_2011	-1.08393	0.00237188	Down	Magnesium and cobalt transport protein CorA
MSBRM_1477	-1.31594	0.00242109	Down	Haloacid dehalogenase-like hydrolase
MSBRM_2174	-0.880673	0.00245363	No change	Additional substrate-specific component NikN of nickel ECF transporter
MSBRM_2806	-0.816902	0.00283462	No change	Energy-conserving hydrogenase (ferredoxin), subunit A
MSBRM_0402	-6.91716	0.00333591	Down	hypothetical protein
MSBRM_2873	-1.34718	0.00338087	Down	hypothetical protein
MSBRM_2320	0.842074	0.00348278	No change	protein identified by proteomics in Methanosarcina acetivorans (1)
MSBRM_1535	-2.25648	0.00361387	Down	Methyltransferase
MSBRM_3130	0.791537	0.00432855	No change	hypothetical protein
MSBRM_0084	1.36508	0.00436694	Up	hypothetical protein
MSBRM_1360	1.25072	0.00436694	Up	hypothetical protein
MSBRM_1075	3.31673	0.00447381	Up	CobN-like chelatase BtuS for metalloporphyrine salvage
MSBRM_3145	-0.956454	0.00448436	No change	transcriptional regulator
MSBRM_2809	-0.812682	0.00483418	No change	Energy-conserving hydrogenase (ferredoxin), subunit D
MSBRM_2790	0.78994	0.00483647	No change	Nitrogenase (molybdenum-iron) beta chain
MSBRM_1543	-0.798087	0.00529793	No change	Methylthiol:coenzyme M methyltransferase corrinoid protein
MSBRM_0172	-0.89463	0.00579084	No change	hypothetical protein
MSBRM_1466	1.14374	0.0061102	Up	Nitrogen regulatory protein P-II
MSBRM_2529	2.89088	0.0061102	Up	hypothetical protein
MSBRM_2525	-0.757853	0.00699828	No change	Phosphate acetyltransferase
MSBRM_3207	0.911511	0.00699828	No change	ubiquinone/menaquinone biosynthesis methyltransferase
MSBRM_0089	-0.767478	0.00706292	No change	Cation transporter
MSBRM_1552	-0.940641	0.00706292	No change	hypothetical protein
MSBRM_2165	0.802171	0.00721725	No change	3',5'-cyclic-nucleotide phosphodiesterase
MSBRM_2744	-1.21178	0.00739081	Down	hypothetical protein
MSBRM_1229	-1.38732	0.00754741	Down	Glycine betaine ABC transport system, glycine betaine-binding protein OpuAC
MSBRM_0735	-0.933546	0.00809724	No change	Glycosyltransferase
MSBRM_2635	-2.40062	0.00852662	Down	hypothetical protein
MSBRM_2471	-0.961972	0.00852662	No change	Dipeptide transport system permease protein DppC
MSBRM_3443	-6.71255	0.00924118	Down	Beta-lactamase class C and other penicillin binding protein
MSBRM_2573	1.58134	0.0101511	Up	hypothetical protein
MSBRM_3205	1.19798	0.0109686	Up	Dipeptide transport system permease protein DppB
MSBRM_2807	-0.736537	0.0112519	No change	Energy-conserving hydrogenase (ferredoxin), subunit B
MSBRM_0773	-1.19567	0.0113719	Down	Glycosyl transferase, group 1 family protein
MSBRM_0128	1.14717	0.0116654	Up	hypothetical protein
MSBRM_3264	-1.00507	0.0133608	Down	hypothetical protein
MSBRM_1943	0.714799	0.0133608	No change	cell surface protein
MSBRM_0785	-0.780644	0.0133608	No change	hypothetical protein
MSBRM_2993	0.725586	0.0136028	No change	hypothetical protein
MSBRM_1950	0.805206	0.0136964	No change	Anthranilate synthase, aminase component
MSBRM_0992	0.976697	0.0137316	No change	Inorganic pyrophosphatase
MSBRM_3403	0.869628	0.0142511	No change	hypothetical protein
MSBRM_2978	-0.865244	0.0142511	No change	Ribosomal-protein-S18p-alanine acetyltransferase
MSBRM_2258	0.70672	0.0142511	No change	Glutamine synthetase type I
MSBRM_0526	-1.77353	0.0142807	Down	hypothetical protein
MSBRM_0212	1.83848	0.0142807	Up	DUF324 domain-containing protein
MSBRM_1417	-0.85405	0.0144412	No change	hypothetical protein
MSBRM_1679	-0.806936	0.0144412	No change	hypothetical protein
MSBRM_2920	-1.09046	0.0146262	Down	Phenylacetic acid degradation protein paaI
MSBRM_1915	2.49035	0.015305	Up	Mobile element protein
MSBRM_0922	-1.24126	0.0154229	Down	hypothetical protein
MSBRM_0178	0.975013	0.0155612	No change	hypothetical protein
MSBRM_2152	-0.75996	0.0155612	No change	Sodium-dependent transporter
MSBRM_1836	0.861878	0.016688	No change	hypothetical protein
MSBRM_2049	-0.920154	0.0167001	No change	hypothetical protein
MSBRM_3001	1.12674	0.0169013	Up	Ni2+-binding GTPase involved in regulation of expression and maturation of hydrogenase
MSBRM_2810	-0.69764	0.0172309	No change	Energy-conserving hydrogenase (ferredoxin), subunit E
MSBRM_1663	0.794125	0.0181617	No change	hypothetical protein
MSBRM_1239	-0.821038	0.0184269	No change	Response regulator receiver
MSBRM_2178	1.79798	0.0185672	Up	hypothetical protein
MSBRM_0753	-1.10249	0.0185672	Down	CRISPR-associated protein, Cse1 family
MSBRM_1353	1.07062	0.0187306	Up	NifB-domain protein, type 2
MSBRM_0596	-0.68505	0.0187306	No change	V-type ATP synthase subunit G
MSBRM_3319	0.874028	0.0190328	No change	hypothetical protein
MSBRM_2834	-0.86494	0.0203098	No change	polyprenyl synthetase
MSBRM_0770	-0.897754	0.0208585	No change	polysaccharide biosynthesis protein
MSBRM_1306	1.21584	0.0228596	Up	hypothetical protein
MSBRM_0633	-0.681639	0.0228596	No change	hypothetical protein
MSBRM_0877	-1.60878	0.0229915	Down	ThiJ/PfpI family protein
MSBRM_3500	0.739405	0.0229958	No change	Zinc ABC transporter, periplasmic-binding protein ZnuA
MSBRM_3494	-0.673832	0.0232749	No change	Pyruvate:ferredoxin oxidoreductase, alpha subunit
MSBRM_1558	-0.973207	0.0235439	No change	FPO subunit H
MSBRM_3231	0.673493	0.0246544	No change	Glutamine synthetase type I
MSBRM_2602	0.707269	0.0246544	No change	LSU ribosomal protein L26e (L24p)
MSBRM_0945	6.47743	0.0246544	Up	hypothetical protein
MSBRM_1799	1.98428	0.0246587	Up	hypothetical protein
MSBRM_1615	0.90936	0.024854	No change	hypothetical protein
MSBRM_1619	0.674726	0.0251086	No change	hypothetical protein
MSBRM_0811	1.23676	0.0258307	Up	Methionine ABC transporter ATP-binding protein
MSBRM_2389	0.949717	0.0274629	No change	hypothetical protein
MSBRM_0156	0.698601	0.0274629	No change	Proline 2-methylase for pyrrolysine biosynthesis
MSBRM_2918	1.54517	0.0279203	Up	ATP-dependent DNA ligase
MSBRM_0595	-0.651918	0.0279882	No change	V-type ATP synthase subunit I
MSBRM_2734	-0.99497	0.0280282	No change	hypothetical protein
MSBRM_3499	0.705169	0.0280282	No change	Zinc ABC transporter, ATP-binding protein ZnuC
MSBRM_0805	-0.696688	0.0283208	No change	hypothetical protein
MSBRM_3266	-0.664988	0.0283208	No change	hypothetical protein
MSBRM_3265	-1.24633	0.0283208	Down	antitoxin HipB
MSBRM_1392	-0.950861	0.0283208	No change	putative ribosomal RNA small subunit methyltransferase A
MSBRM_0513	-1.57237	0.0283208	Down	Transcriptional regulator, ArsR family
MSBRM_0057	-0.870191	0.0286175	No change	hypothetical protein
MSBRM_2316	1.06542	0.0286827	Up	CO dehydrogenase iron-sulfur protein CooF
MSBRM_0199	1.01548	0.0290813	Up	Cob(I)alamin adenosyltransferase
MSBRM_1953	0.829955	0.0296307	No change	Tryptophan synthase alpha chain
MSBRM_0342	0.874231	0.0307251	No change	Alkyl hydroperoxide reductase subunit C-like protein
MSBRM_1031	-0.723516	0.0314888	No change	hypothetical protein
MSBRM_1965	0.814901	0.0320102	No change	Phosphopantetheine adenylyltransferase, type II eukaryotic
MSBRM_2567	-1.83842	0.032721	Down	Methanophenazine hydrogenase cytochrome b subunit
MSBRM_0681	-1.92527	0.0328682	Down	IAA acetyltransferase
MSBRM_2239	-0.651199	0.0332807	No change	Coenzyme B synthesis from 2-oxoglutarate: steps 1, 6, and 10
MSBRM_0313	-1.50284	0.0347074	Down	Type II secretion system protein
MSBRM_0410	-0.795708	0.0347074	No change	hypothetical protein
MSBRM_3211	-0.729579	0.034957	No change	transcriptional regulator, ArsR family
MSBRM_1723	-0.713603	0.0350919	No change	hypothetical protein
MSBRM_1569	-0.861371	0.0350919	No change	2-phospho-L-lactate guanylyltransferase
MSBRM_3195	-0.643683	0.0361109	No change	Thioredoxin
MSBRM_3229	0.646724	0.0385362	No change	Glutamate synthase [NADPH] large chain
MSBRM_2796	0.765938	0.0387503	No change	hypothetical protein
MSBRM_2046	-1.0681	0.0387503	Down	Lipoprotein releasing system ATP-binding protein LolD
MSBRM_0360	-0.62582	0.0387503	No change	N5-methyltetrahydromethanopterin:coenzyme M methyltransferase subunit E
MSBRM_1814	6.34154	0.0387503	Up	Mobile element protein
MSBRM_2678	6.34154	0.0387503	Up	hypothetical protein
MSBRM_2305	-6.33816	0.0387503	Down	hypothetical protein
MSBRM_3361	-6.33816	0.0387503	Down	serine O-acetyltransferase
MSBRM_0946	3.54754	0.0397518	Up	hypothetical protein
MSBRM_3267	-0.632588	0.0401508	No change	hypothetical protein
MSBRM_2971	-1.0105	0.0402748	Down	Transporter
MSBRM_1085	0.804829	0.0411815	No change	CO dehydrogenase/acetyl-CoA synthase subunit delta, corrinoid iron-sulfur subcomplex small subunit
MSBRM_0521	0.706106	0.0411815	No change	hypothetical protein
MSBRM_0376	0.828252	0.0414104	No change	Type I restriction-modification system, DNA-methyltransferase subunit M
MSBRM_1553	-0.7413	0.0416276	No change	hypothetical protein
MSBRM_0253	1.05548	0.0416276	Up	hypothetical protein
MSBRM_1154	-0.706134	0.0421448	No change	Ancient conserved domain protein 4
MSBRM_0554	1.07879	0.0422064	Up	hypothetical protein
MSBRM_2473	-1.07195	0.0422064	Down	Dipeptide transport ATP-binding protein DppF
MSBRM_2212	-2.10668	0.0424643	Down	membrane protein, putative
MSBRM_0248	0.724711	0.0439221	No change	Molybdenum transport system protein ModD
MSBRM_1418	-1.0299	0.0454758	Down	hypothetical protein
MSBRM_0287	0.69504	0.0495044	No change	Putative metal chaperone, involved in Zn homeostasis, GTPase of COG0523 family
MSBRM_2270	0.869686	0.0495044	No change	hypothetical protein
MSBRM_0774	-0.755985	0.0499298	No change	hypothetical protein
MSBRM_1441	-0.657136	0.0502102	No change	sensory transduction histidine kinase
MSBRM_1457	-1.40416	0.0512463	No change	hypothetical protein
MSBRM_1399	-0.890094	0.0515675	No change	hypothetical protein
MSBRM_0814	-0.61316	0.0524043	No change	hypothetical protein
MSBRM_3431	1.15176	0.0527336	No change	hypothetical protein
MSBRM_2759	-0.597022	0.0530174	No change	CO dehydrogenase/acetyl-CoA synthase subunit delta, corrinoid iron-sulfur subcomplex small subunit
MSBRM_1218	-1.18876	0.0530174	No change	hypothetical protein
MSBRM_3224	0.933449	0.0530174	No change	Transcriptional regulator, ArsR family
MSBRM_2640	0.669926	0.0547001	No change	putative methyltransferase
MSBRM_1302	-0.729321	0.0555219	No change	hypothetical protein
MSBRM_2399	-1.32901	0.0559065	No change	hypothetical protein
MSBRM_0667	0.932099	0.0559065	No change	Phosphate transport ATP-binding protein PstB
MSBRM_1043	-1.73579	0.0561429	No change	Phosphatidylethanolamine N-methyltransferase
MSBRM_1811	-0.820264	0.0584161	No change	Mobile element protein
MSBRM_0203	-1.03458	0.0606929	No change	Transcriptional regulator, ArsR family
MSBRM_2143	0.696329	0.0611125	No change	pyridoxal phosphate enzyme, YggS family
MSBRM_2924	-0.721477	0.0611125	No change	hypothetical protein
MSBRM_0823	-0.590129	0.0611125	No change	Iron(III) dicitrate-binding protein
MSBRM_2705	-0.882724	0.0611125	No change	Metal-dependent hydrolase
MSBRM_2168	0.665314	0.0611125	No change	hypothetical protein
MSBRM_3320	0.584165	0.0615429	No change	Methanol methyltransferase corrinoid protein
MSBRM_0862	-6.18813	0.0616699	No change	hypothetical protein
MSBRM_1357	0.864692	0.0622938	No change	Homocitrate synthase 1
MSBRM_2608	0.597982	0.0640816	No change	SSU ribosomal protein S15e (S19p)
MSBRM_3492	-0.592014	0.0646229	No change	Pyruvate:ferredoxin oxidoreductase, gamma subunit
MSBRM_2371	0.636242	0.0646229	No change	DNA topoisomerase I
MSBRM_1792	-0.808003	0.0649789	No change	hypothetical protein
MSBRM_1446	1.13211	0.0650641	No change	hypothetical protein
MSBRM_0567	-0.945739	0.0656979	No change	hypothetical protein
MSBRM_2124	-0.641784	0.0656979	No change	hypothetical protein
MSBRM_0193	0.787881	0.0656979	No change	Putative glycogen debranching enzyme, archaeal type, TIGR01561
MSBRM_0415	0.895023	0.0656979	No change	hypothetical protein
MSBRM_2301	0.58835	0.0667319	No change	Cysteate synthase
MSBRM_1458	-1.29516	0.0670166	No change	hypothetical protein
MSBRM_0518	0.585329	0.0681811	No change	CobN-like chelatase BtuS for metalloporphyrine salvage
MSBRM_1644	-1.62056	0.0689049	No change	putative tesA-like protease
MSBRM_3087	-0.825557	0.0689383	No change	hypothetical protein
MSBRM_1073	-1.17644	0.070788	No change	Corrinoid methyltransferase protein
MSBRM_3495	-0.576026	0.071456	No change	Pyruvate:ferredoxin oxidoreductase, beta subunit
MSBRM_3408	-1.09612	0.0716541	No change	hypothetical protein
MSBRM_1456	-0.958816	0.0723264	No change	hypothetical protein
MSBRM_0593	-0.569695	0.0725335	No change	V-type ATP synthase subunit E
MSBRM_1864	-0.773358	0.0737258	No change	RNA-binding proteins (RRM domain)
MSBRM_1433	-0.616313	0.073732	No change	hypothetical protein
MSBRM_2538	-0.579108	0.0739867	No change	Cobalt-zinc-cadmium resistance protein
MSBRM_3447	1.76296	0.0748468	No change	hypothetical protein
MSBRM_3399	-0.892374	0.075882	No change	hypothetical protein
MSBRM_2302	0.763001	0.0760966	No change	hypothetical protein
MSBRM_0537	-0.707142	0.0767402	No change	hypothetical protein
MSBRM_2798	-0.708948	0.0767402	No change	hypothetical protein
MSBRM_1469	-0.710807	0.0767402	No change	hypothetical protein
MSBRM_2989	1.97674	0.0786031	No change	hypothetical protein
MSBRM_0837	-2.13215	0.0786031	No change	putative membrane protein
MSBRM_0157	0.652419	0.0787093	No change	Pyrrolysine synthetase
MSBRM_2883	-0.559648	0.0803709	No change	hypothetical protein
MSBRM_0711	0.6811	0.0803881	No change	CoB--CoM heterodisulfide reductase subunit B
MSBRM_2610	0.5869	0.0811902	No change	LSU ribosomal protein L23Ae (L23p)
MSBRM_0139	0.847347	0.0865607	No change	hypothetical protein
MSBRM_2339	-1.20272	0.0867735	No change	hypothetical protein
MSBRM_0772	-0.677714	0.087129	No change	hypothetical protein
MSBRM_1416	-1.01672	0.0877919	No change	SAM-dependent methyltransferase
MSBRM_2379	0.930996	0.0877919	No change	Type I restriction-modification system, DNA-methyltransferase subunit M
MSBRM_2127	-0.993857	0.0893457	No change	ATP synthase B chain
MSBRM_0464	-0.675382	0.0893457	No change	Fe-S oxidoreductase
MSBRM_1406	-0.581439	0.0893457	No change	Protein-disulfide reductase
MSBRM_0696	-3.30259	0.0894667	No change	hypothetical protein
MSBRM_1956	-0.59563	0.0917647	No change	hypothetical protein
MSBRM_0294	-0.729861	0.0959335	No change	Deoxyuridine 5'-triphosphate nucleotidohydrolase
MSBRM_3227	0.559106	0.0959335	No change	Coenzyme F420 hydrogenase subunit beta
MSBRM_1580	0.73964	0.0960489	No change	transmembrane efflux protein
MSBRM_3083	0.675027	0.0980863	No change	methyltransferase, UbiE/COQ5 family
MSBRM_2216	0.549027	0.0981401	No change	hypothetical protein
MSBRM_2450	-0.560363	0.0981401	No change	hypothetical protein
MSBRM_2952	6.02406	0.0981401	No change	hypothetical protein
MSBRM_1815	6.02406	0.0981401	No change	Mobile element protein
MSBRM_0200	0.679752	0.0981401	No change	FeoA domain protein
MSBRM_2688	0.786646	0.0981401	No change	Long-chain-fatty-acid--CoA ligase
MSBRM_2679	-1.6951	0.0981401	No change	hypothetical protein
MSBRM_2963	0.887455	0.0993611	No change	carboxymuconolactone decarboxylase
MSBRM_2483	0.565845	0.100829	No change	N-acetylglucosamine-1-phosphate uridyltransferase
MSBRM_1840	-0.993682	0.100829	No change	hypothetical protein
MSBRM_0379	-0.672837	0.10146	No change	hypothetical protein
MSBRM_3179	-0.541524	0.106289	No change	Preprotein translocase subunit SecE
MSBRM_1879	-0.596965	0.107086	No change	Pentapeptide repeat family protein
MSBRM_2414	1.02569	0.107307	No change	hypothetical protein
MSBRM_3013	-0.572645	0.107307	No change	hypothetical protein
MSBRM_1232	0.644603	0.109142	No change	hypothetical protein
MSBRM_1937	0.542237	0.109142	No change	Cell surface glycoprotein
MSBRM_2600	0.541472	0.109142	No change	LSU ribosomal protein L11e (L5p)
MSBRM_1442	-0.629246	0.110496	No change	hypothetical protein
MSBRM_2099	-0.654434	0.110698	No change	lysyl-tRNA synthetase
MSBRM_2808	-0.541114	0.110698	No change	Energy-conserving hydrogenase (ferredoxin), subunit C
MSBRM_0984	0.693496	0.110698	No change	hypothetical protein
MSBRM_1227	-0.901372	0.110698	No change	Glycine betaine ABC transport system, glycine betaine-binding protein OpuAC
MSBRM_0461	0.556492	0.110698	No change	Trimethylamine:corrinoid methyltransferase
MSBRM_0790	1.52093	0.112786	No change	Mobile element protein
MSBRM_2329	-1.51414	0.112786	No change	hypothetical protein
MSBRM_0459	-0.651789	0.112786	No change	Choline permease LicB
MSBRM_1309	0.746678	0.113335	No change	Glycosyltransferase
MSBRM_2804	-1.25265	0.113901	No change	hypothetical protein
MSBRM_0158	0.647601	0.114651	No change	Proline reductase for pyrrolysine biosynthesis
MSBRM_1338	-0.566631	0.11605	No change	Phosphoribosylformylglycinamidine synthase, PurS subunit
MSBRM_1690	0.846515	0.116916	No change	hypothetical protein
MSBRM_0617	0.546995	0.116916	No change	MoxR-like ATPase in aerotolerance operon
MSBRM_3228	0.550455	0.118597	No change	Glutamate synthase [NADPH] putative GlxC chain
MSBRM_3119	0.564062	0.118684	No change	hypothetical protein
MSBRM_0718	-0.586245	0.118977	No change	collagen triple helix repeat domain protein
MSBRM_1618	-1.18858	0.118977	No change	hypothetical protein
MSBRM_0359	-0.517926	0.118977	No change	N5-methyltetrahydromethanopterin:coenzyme M methyltransferase subunit D
MSBRM_0712	0.662984	0.120491	No change	CoB--CoM heterodisulfide reductase subunit C
MSBRM_2477	0.527898	0.121896	No change	Glycerol dehydrogenase
MSBRM_2273	-0.553978	0.12279	No change	inosine 5'-monophosphate dehydrogenase
MSBRM_0104	-0.569195	0.12279	No change	Thymidylate synthase
MSBRM_1312	0.593715	0.12279	No change	haloacid dehalogenase-like hydrolase
MSBRM_1997	1.39185	0.12279	No change	Chromosomal protein MC1
MSBRM_0262	0.608093	0.122837	No change	Uridylate kinase
MSBRM_3460	-0.623716	0.124492	No change	hypothetical protein
MSBRM_2746	0.526791	0.124817	No change	Prefoldin beta subunit
MSBRM_1285	-0.686413	0.125258	No change	hypothetical protein
MSBRM_0245	0.539696	0.127003	No change	Molybdenum ABC transporter, periplasmic molybdenum-binding protein ModA
MSBRM_1089	-0.577857	0.127003	No change	hypothetical protein
MSBRM_3481	1.2065	0.127217	No change	hypothetical protein
MSBRM_0155	0.522868	0.129984	No change	Pyrrolysyl-tRNA synthetase
MSBRM_0614	0.539142	0.129984	No change	TPR repeat containing protein
MSBRM_1017	-1.28797	0.129984	No change	transcriptional regulator, ArsR family
MSBRM_2059	0.975281	0.129984	No change	ABC transporter, permease protein
MSBRM_2493	-0.69997	0.129984	No change	Glycosyltransferase
MSBRM_0319	-0.787777	0.131176	No change	cell surface protein
MSBRM_0460	0.584362	0.133311	No change	Trimethylamine methyltransferase corrinoid protein
MSBRM_1455	0.771905	0.135948	No change	hypothetical protein
MSBRM_2780	0.537094	0.136221	No change	Nicotinate-nucleotide--dimethylbenzimidazole phosphoribosyltransferase
MSBRM_0150	0.501493	0.137266	No change	Monomethylamine:corrinoid methyltransferase
MSBRM_2123	1.82573	0.139959	No change	hypothetical protein
MSBRM_1888	0.600603	0.142656	No change	hypothetical protein
MSBRM_1150	-0.532086	0.144019	No change	hypothetical protein
MSBRM_1199	0.545183	0.144358	No change	COG1821 family protein
MSBRM_1966	-0.607466	0.144358	No change	hypothetical protein
MSBRM_0986	-2.50914	0.144358	No change	hypothetical protein
MSBRM_1000	-2.50914	0.144358	No change	hypothetical protein
MSBRM_1764	0.623039	0.144611	No change	Universal stress protein
MSBRM_2065	0.831746	0.144611	No change	Ferredoxin
MSBRM_2481	0.504581	0.145491	No change	Glucosamine--fructose-6-phosphate aminotransferase (isomerizing)
MSBRM_3457	-0.514212	0.146102	No change	Polyphosphate kinase
MSBRM_0669	0.61156	0.146794	No change	Dihydroorotase
MSBRM_3097	0.709987	0.146794	No change	Metal-dependent hydrolases of the beta-lactamase superfamily I
MSBRM_2451	-0.521178	0.147313	No change	hypothetical protein
MSBRM_2611	0.497052	0.147313	No change	LSU ribosomal protein L1e (L4p)
MSBRM_1819	-0.613675	0.147313	No change	hypothetical protein
MSBRM_3178	-0.495722	0.147313	No change	Putative transcription antitermination protein NusG
MSBRM_0782	-0.510167	0.147313	No change	hypothetical protein
MSBRM_1083	-5.83121	0.147313	No change	Mobile element protein
MSBRM_2584	1.51241	0.147313	No change	Heat shock protein GrpE
MSBRM_1579	0.769143	0.147313	No change	hypothetical protein
MSBRM_3161	-0.662762	0.151172	No change	hypothetical protein
MSBRM_3373	0.781878	0.151172	No change	hypothetical protein
MSBRM_2103	-0.842578	0.151716	No change	hypothetical protein
MSBRM_1156	0.56526	0.151716	No change	hypothetical protein
MSBRM_1642	0.596262	0.151716	No change	hypothetical protein
MSBRM_0674	-0.639852	0.152967	No change	hypothetical protein
MSBRM_3350	-0.486245	0.154388	No change	F420-dependent methylenetetrahydromethanopterin dehydrogenase
MSBRM_0472	-0.551064	0.154712	No change	Glycerol dehydrogenase
MSBRM_0395	-0.489227	0.154712	No change	Outer membrane protein
MSBRM_1454	0.80475	0.154955	No change	Coenzyme F420 hydrogenase subunit gamma
MSBRM_2583	-0.649288	0.154955	No change	tRNA pseudouridine 55 synthase
MSBRM_0501	-0.992843	0.156299	No change	hypothetical protein
MSBRM_2586	-0.518857	0.158432	No change	hypothetical protein
MSBRM_1538	-0.485946	0.159334	No change	Pyridoxine biosynthesis glutamine amidotransferase, synthase subunit
MSBRM_3321	0.479838	0.159609	No change	Methanol:corrinoid methyltransferase
MSBRM_2068	0.637578	0.160431	No change	Transcriptional regulator, ArsR family
MSBRM_1335	1.1773	0.160932	No change	hypothetical protein
MSBRM_1210	-0.785075	0.163183	No change	sensory transduction histidine kinase
MSBRM_2201	-0.85104	0.163337	No change	hypothetical protein
MSBRM_0198	-0.656378	0.164622	No change	hypothetical protein
MSBRM_1756	0.800124	0.164622	No change	Nickel responsive regulator NikR
MSBRM_2915	-0.54219	0.16508	No change	Diaminopimelate decarboxylase
MSBRM_0363	-0.710797	0.16508	No change	DNA-binding domain of ModE
MSBRM_0587	-0.516934	0.16508	No change	[NiFe] hydrogenase metallocenter assembly protein HypF
MSBRM_3046	-0.657977	0.16508	No change	serine O-acetyltransferase
MSBRM_1320	-0.802182	0.16508	No change	hypothetical protein
MSBRM_1768	-0.802182	0.16508	No change	hypothetical protein
MSBRM_2038	0.567251	0.166734	No change	Ribonuclease P protein component 2
MSBRM_2130	1.64606	0.167845	No change	ATP synthase protein I
MSBRM_2243	-0.58117	0.168307	No change	hypothetical protein
MSBRM_1420	-0.537263	0.170586	No change	hypothetical protein
MSBRM_1204	-0.578256	0.171896	No change	Trk system potassium uptake protein TrkA
MSBRM_1527	-0.591032	0.172429	No change	hypothetical protein
MSBRM_1336	0.605634	0.17258	No change	Ribonuclease HII
MSBRM_0187	0.501654	0.174353	No change	Phenylalanyl-tRNA synthetase alpha chain
MSBRM_1781	-0.737464	0.181366	No change	hypothetical protein
MSBRM_1996	0.920954	0.181366	No change	hypothetical protein
MSBRM_0825	-0.478258	0.181585	No change	Iron(III) dicitrate transport system permease protein
MSBRM_2612	0.468882	0.182156	No change	LSU ribosomal protein L3e (L3p)
MSBRM_2469	-0.488358	0.185009	No change	Oligopeptide ABC transporter, periplasmic oligopeptide-binding protein OppA
MSBRM_2240	-0.52272	0.185119	No change	NAD kinase
MSBRM_3233	-0.673748	0.185366	No change	hypothetical protein
MSBRM_1620	-0.584515	0.186343	No change	hypothetical protein
MSBRM_1674	0.683036	0.188066	No change	Succinate-semialdehyde dehydrogenase [NAD]
MSBRM_2107	-3.01669	0.188066	No change	hypothetical protein
MSBRM_1542	-0.535757	0.189115	No change	Methylcobalamin:coenzyme M methyltransferase, methanol-specific
MSBRM_0616	0.54959	0.189115	No change	hypothetical protein
MSBRM_1259	-1.19524	0.190749	No change	Transcriptional regulator, Cro/CI family
MSBRM_1293	-0.73221	0.190982	No change	Alpha/beta hydrolase
MSBRM_2470	-0.536502	0.190987	No change	Dipeptide transport system permease protein DppB
MSBRM_3222	-0.506944	0.191001	No change	ABC transporter, ATP-binding protein
MSBRM_0895	0.471779	0.192247	No change	SSU ribosomal protein S20e (S10p)
MSBRM_1633	-0.631129	0.192377	No change	hypothetical protein
MSBRM_0217	0.70278	0.192377	No change	hypothetical protein
MSBRM_2265	-0.639055	0.192411	No change	hypothetical protein
MSBRM_0085	-0.497755	0.193384	No change	Archaeal heat shock regulator, ArsR family
MSBRM_1899	-1.12758	0.193598	No change	Mobile element protein
MSBRM_1894	-0.577698	0.194037	No change	hypothetical protein
MSBRM_0955	-0.574429	0.195344	No change	hypothetical protein
MSBRM_1219	-0.584742	0.195344	No change	hypothetical protein
MSBRM_2968	-0.82447	0.195344	No change	hypothetical protein
MSBRM_2728	-0.618874	0.195344	No change	dTDP-4-dehydrorhamnose 3,5-epimerase
MSBRM_2405	2.07373	0.195344	No change	Mg(2+) transport ATPase, P-type
MSBRM_3162	0.999138	0.195458	No change	Methylated-DNA--protein-cysteine methyltransferase
MSBRM_0997	2.39158	0.195458	No change	Mobile element protein
MSBRM_1796	1.3146	0.196657	No change	NAD-specific glutamate dehydrogenase
MSBRM_0538	-0.482542	0.196992	No change	hypothetical protein
MSBRM_3157	0.54685	0.197228	No change	Segregation and condensation protein B
MSBRM_2831	-0.676302	0.199335	No change	GTPases-Sulfate adenylate transferase subunit 1
MSBRM_1385	1.50141	0.199335	No change	ATP-binding protein
MSBRM_2530	-1.49464	0.199335	No change	hypothetical protein
MSBRM_1004	0.763656	0.199335	No change	metal-dependent phosphohydrolase
MSBRM_1374	-0.557232	0.199396	No change	Ferredoxin
MSBRM_1591	0.595874	0.201092	No change	Pyruvate:ferredoxin oxidoreductase, beta subunit
MSBRM_1921	0.81424	0.203805	No change	NAD(P)-dependent glyceraldehyde 3-phosphate dehydrogenase archaeal
MSBRM_2999	-0.668439	0.206747	No change	Preprotein translocase secY subunit
MSBRM_0610	-0.629712	0.206809	No change	MFS permease
MSBRM_0238	0.514816	0.207449	No change	Xaa-Pro aminopeptidase
MSBRM_2674	0.637673	0.210516	No change	TPR-domain containing protein
MSBRM_2285	0.45713	0.211107	No change	Cobyric acid synthase
MSBRM_0606	1.08494	0.211309	No change	hypothetical protein
MSBRM_2699	0.516176	0.213233	No change	cell surface protein
MSBRM_0170	0.680456	0.213233	No change	Universal stress protein
MSBRM_0612	0.853987	0.213233	No change	N5-methyltetrahydromethanopterin:coenzyme M methyltransferase subunit A
MSBRM_3123	0.62422	0.213233	No change	hypothetical protein
MSBRM_1873	-0.617371	0.213233	No change	hypothetical protein
MSBRM_2478	0.449218	0.213233	No change	Replication protein A (two OB fold, one zinc finger)
MSBRM_0629	1.34495	0.213233	No change	Mobile element protein
MSBRM_3349	-0.448923	0.213233	No change	Phosphoserine phosphatase
MSBRM_0462	0.534764	0.213697	No change	Dimethylamine methyltransferase corrinoid protein
MSBRM_2599	0.498595	0.21437	No change	SSU ribosomal protein S29e (S14p)
MSBRM_3340	0.443363	0.215104	No change	Heat shock protein 60 family chaperone GroEL
MSBRM_2429	-0.477369	0.215104	No change	putative Cro-like protein
MSBRM_0590	-0.441922	0.215737	No change	V-type ATP synthase subunit A
MSBRM_2027	0.573062	0.220251	No change	Mov34 family protein
MSBRM_0791	-0.536301	0.220835	No change	Membrane protein involved in the export of O-antigen, teichoic acid lipoteichoic acids
MSBRM_2261	-0.529152	0.221368	No change	Ornithine decarboxylase
MSBRM_1957	-0.502341	0.222378	No change	hypothetical protein
MSBRM_0451	0.451195	0.222732	No change	hypothetical protein
MSBRM_2472	-0.606496	0.223807	No change	Dipeptide transport ATP-binding protein DppD
MSBRM_2988	-0.438746	0.224017	No change	hypothetical protein
MSBRM_1062	0.751784	0.224017	No change	hypothetical protein
MSBRM_0196	-0.529843	0.224017	No change	hypothetical protein
MSBRM_3512	-0.720268	0.224017	No change	Chemotaxis protein CheD
MSBRM_2860	-0.44289	0.224017	No change	CoB--CoM heterodisulfide reductase 2 subunit E
MSBRM_3504	-1.14654	0.224017	No change	putative permease
MSBRM_3003	-5.61303	0.224017	No change	hypothetical protein
MSBRM_2080	-5.61303	0.224017	No change	hypothetical protein
MSBRM_0988	-0.841917	0.225596	No change	Ribonucleotide reductase of class II (coenzyme B12-dependent)
MSBRM_2079	1.09017	0.225596	No change	hypothetical protein
MSBRM_0592	-0.435775	0.225596	No change	V-type ATP synthase subunit C
MSBRM_3273	-0.75226	0.226074	No change	hypothetical protein
MSBRM_2024	0.732713	0.226298	No change	Mobile element protein
MSBRM_2878	0.568555	0.230187	No change	Iron-sulfur cluster-binding protein
MSBRM_0290	-0.561704	0.230187	No change	Biotin synthase-related enzyme
MSBRM_0119	-0.473294	0.232842	No change	archaeosortase A
MSBRM_0160	-0.576571	0.232842	No change	Transcriptional regulator, TetR family
MSBRM_0355	-0.44194	0.232842	No change	N5-methyltetrahydromethanopterin:coenzyme M methyltransferase subunit F
MSBRM_1223	0.43665	0.233151	No change	Carbamoyl-phosphate synthase large chain
MSBRM_1133	-0.713926	0.236713	No change	hypothetical protein
MSBRM_1206	-0.899983	0.237679	No change	sulfur oxidation V protein
MSBRM_1616	0.592626	0.238749	No change	hypothetical protein
MSBRM_0830	-1.24921	0.240773	No change	hypothetical protein
MSBRM_0244	-0.697832	0.241019	No change	Glutathione-regulated potassium-efflux system ancillary protein KefG
MSBRM_1951	0.583232	0.241067	No change	Phosphoribosylanthranilate isomerase
MSBRM_3344	0.47554	0.241067	No change	archaeosine tRNA-ribosyltransferase type 1
MSBRM_1651	-0.778758	0.241067	No change	hypothetical protein
MSBRM_0326	-0.451723	0.242273	No change	Zinc metalloprotease
MSBRM_1084	-1.15824	0.245785	No change	Mobile element protein
MSBRM_2249	0.709216	0.245988	No change	hypothetical protein
MSBRM_1930	1.77915	0.2461	No change	hypothetical protein
MSBRM_3199	-1.0893	0.247744	No change	Iron-sulfur binding protein
MSBRM_1010	0.458696	0.249331	No change	NAD synthetase
MSBRM_0705	0.47738	0.249331	No change	sensory transduction histidine kinase
MSBRM_3232	0.87984	0.25423	No change	benzodiazepine receptor TspO
MSBRM_1529	-0.712613	0.258508	No change	cell surface protein
MSBRM_0159	0.821847	0.258508	No change	hypothetical protein
MSBRM_1161	0.544246	0.258508	No change	hypothetical protein
MSBRM_1053	0.902485	0.258508	No change	hypothetical protein
MSBRM_2319	0.428446	0.260876	No change	CTP synthase
MSBRM_3374	0.428194	0.260955	No change	UDP-glucose dehydrogenase
MSBRM_2482	0.431133	0.260955	No change	Phosphomannomutase
MSBRM_0266	1.9594	0.260955	No change	putative transmembrane efflux protein
MSBRM_1961	1.9594	0.260955	No change	hypothetical protein
MSBRM_1610	1.9594	0.260955	No change	Mobile element protein
MSBRM_1380	-0.42619	0.262908	No change	Twin-arginine translocation protein TatA
MSBRM_0863	-1.27439	0.262908	No change	hypothetical protein
MSBRM_1494	-0.522276	0.262908	No change	hypothetical protein
MSBRM_1890	0.481293	0.263113	No change	NPCBM-associated, NEW3 domain of alpha-galactosidase
MSBRM_0611	-0.466618	0.263338	No change	hypothetical protein
MSBRM_2947	0.495047	0.263338	No change	hypothetical protein
MSBRM_1773	2.85565	0.26484	No change	hypothetical protein
MSBRM_1748	-2.84923	0.26484	No change	hypothetical protein
MSBRM_2364	0.518552	0.265961	No change	bi-functional transferase/deacetylase
MSBRM_1866	0.47659	0.265961	No change	Cell surface lipoprotein
MSBRM_0637	-0.505059	0.265961	No change	Molybdenum transport system permease protein ModB
MSBRM_3397	2.25569	0.265961	No change	hypothetical protein
MSBRM_3372	2.25569	0.265961	No change	hypothetical protein
MSBRM_2131	2.25569	0.265961	No change	Sodium-transporting ATPase subunit I
MSBRM_0831	-2.24908	0.265961	No change	hypothetical protein
MSBRM_1745	0.762184	0.265961	No change	hypothetical protein
MSBRM_3118	0.440683	0.265961	No change	Hydroxymethylglutaryl-CoA synthase
MSBRM_3142	1.10294	0.265961	No change	Ferredoxin-type protein napH
MSBRM_0025	-0.448764	0.267223	No change	Origin of replication recognition protein / Cell division control protein 6
MSBRM_0031	-0.455886	0.268022	No change	RNA ligase, family
MSBRM_0664	0.429063	0.268022	No change	Phosphate ABC transporter, periplasmic phosphate-binding protein PstS
MSBRM_0936	-1.47994	0.268517	No change	hypothetical protein
MSBRM_0541	-0.592749	0.26859	No change	Glycosyltransferase
MSBRM_1383	-0.475159	0.268598	No change	Twin-arginine translocation protein TatC
MSBRM_2195	0.59344	0.268598	No change	hypothetical protein
MSBRM_2942	0.489549	0.268598	No change	Single-stranded-DNA-specific exonuclease RecJ
MSBRM_3407	-0.542216	0.275963	No change	hypothetical protein
MSBRM_2539	-0.415165	0.275963	No change	putative transcriptional regulator
MSBRM_1587	-0.659722	0.276989	No change	phosphorylase
MSBRM_1611	-0.823748	0.278206	No change	Aldo/keto reductase
MSBRM_2019	-0.775593	0.278686	No change	Methyltransferase
MSBRM_0247	0.498667	0.280763	No change	Tungstate ABC transporter, ATP-binding protein WtpC
MSBRM_2496	-0.541498	0.280763	No change	8-oxoguanine DNA glycosylase
MSBRM_1048	-0.406612	0.282846	No change	Sodium/proline symporter
MSBRM_1034	-0.406657	0.282846	No change	Fmn-binding protein
MSBRM_2407	1.31194	0.282846	No change	hypothetical protein
MSBRM_1163	-0.662696	0.282846	No change	hypothetical protein
MSBRM_2422	0.477388	0.282846	No change	Ferredoxin
MSBRM_2749	-0.425048	0.282953	No change	Acetolactate synthase small subunit
MSBRM_0090	-0.42367	0.283804	No change	Cation transporter
MSBRM_2556	-0.445605	0.28407	No change	[NiFe] hydrogenase nickel incorporation protein HypA
MSBRM_0152	0.40703	0.284908	No change	Methylcobalamin:coenzyme M methyltransferase, methylamine-specific
MSBRM_0588	-0.405405	0.285427	No change	V-type ATP synthase subunit D
MSBRM_3501	0.587636	0.287116	No change	putative zinc-dependent repressor ZntR, DtxR superfamily
MSBRM_2193	-0.724055	0.287713	No change	cell surface protein
MSBRM_0728	-0.533452	0.289192	No change	hypothetical protein
MSBRM_3214	0.418418	0.289192	No change	Transcriptional regulator, ArsR family
MSBRM_2562	-0.464873	0.289192	No change	Methanophenazine hydrogenase maturation protease
MSBRM_1086	1.11085	0.289192	No change	Mobile element protein
MSBRM_0230	1.11085	0.289192	No change	azoreductase
MSBRM_2255	0.44295	0.289192	No change	hypothetical protein
MSBRM_1146	-0.593987	0.290909	No change	multidrug ABC transporter, permease protein
MSBRM_3129	1.56468	0.290909	No change	hypothetical protein
MSBRM_3153	-0.411867	0.293706	No change	hypothetical protein
MSBRM_2784	0.442873	0.29586	No change	hypothetical protein
MSBRM_3301	0.774734	0.29828	No change	UbiA prenyltransferase family protein
MSBRM_2624	-0.709377	0.299566	No change	dolichyl-phosphate beta-D-mannosyltransferase
MSBRM_0563	0.649313	0.301689	No change	intracellular protease, ThiJ/PfpI family
MSBRM_2606	0.39955	0.301737	No change	SSU ribosomal protein S3e (S3p)
MSBRM_1033	-0.398072	0.306776	No change	dTDP-4-dehydrorhamnose 3,5-epimerase
MSBRM_2800	0.43485	0.307511	No change	Ammonium transporter
MSBRM_2023	0.84141	0.308412	No change	Mobile element protein
MSBRM_0594	-0.393143	0.314916	No change	V-type ATP synthase subunit K
MSBRM_0749	-0.749181	0.31525	No change	CRISPR-associated protein, Cse3 family
MSBRM_1777	0.390915	0.31525	No change	Superoxide dismutase (Mn/Fe)
MSBRM_1116	-0.434752	0.315773	No change	Type I restriction-modification system, restriction subunit R
MSBRM_3244	-0.57432	0.316214	No change	hypothetical protein
MSBRM_0112	0.862237	0.317424	No change	Coenzyme F420 hydrogenase subunit beta
MSBRM_3021	0.397239	0.318387	No change	SSU ribosomal protein S19e
MSBRM_0169	0.529356	0.318648	No change	Ferritin-like protein 2
MSBRM_1029	-0.488507	0.320154	No change	hypothetical protein
MSBRM_2905	-1.66649	0.320487	No change	hypothetical protein
MSBRM_0713	0.412474	0.320729	No change	CoB--CoM heterodisulfide reductase subunit A
MSBRM_3260	-0.623454	0.322111	No change	Protein of unknown function DUF1538
MSBRM_1959	0.477077	0.325806	No change	hypothetical protein
MSBRM_0492	-0.524423	0.325806	No change	tRNA (Guanine37-N1)-methyltransferase
MSBRM_2949	-0.427762	0.325963	No change	Tyrosyl-tRNA synthetase
MSBRM_2568	-0.450766	0.325963	No change	putative ATP-dependent protease
MSBRM_1339	-0.414013	0.329048	No change	hypothetical protein
MSBRM_3086	0.394428	0.329981	No change	hypothetical protein
MSBRM_2669	0.524156	0.330544	No change	DNA-directed RNA polymerase subunit E''
MSBRM_3474	0.62121	0.331799	No change	hypothetical protein
MSBRM_1002	-0.472978	0.3332	No change	hypothetical protein
MSBRM_2129	0.916258	0.3332	No change	Sodium-transporting ATPase subunit B
MSBRM_0050	-0.909438	0.3332	No change	hypothetical protein
MSBRM_2696	-0.430665	0.333458	No change	Nicotinamide-nucleotide adenylyltransferase, NadM family
MSBRM_0147	0.540479	0.333458	No change	Monomethylamine permease
MSBRM_1566	-0.421222	0.334008	No change	7,8-didemethyl-8-hydroxy-5-deazariboflavin synthase subunit 1
MSBRM_1337	-0.401959	0.335456	No change	Phosphoribosylformylglycinamidine synthase, glutamine amidotransferase subunit
MSBRM_1509	0.675593	0.336117	No change	hypothetical protein
MSBRM_1677	-0.502189	0.336609	No change	putative protease
MSBRM_1988	-0.467171	0.336609	No change	hypothetical protein
MSBRM_2592	0.387511	0.336609	No change	LSU ribosomal protein L7e (L30p)
MSBRM_2859	-0.381708	0.336609	No change	CoB--CoM heterodisulfide reductase 2 iron-sulfur subunit D
MSBRM_2409	-0.420805	0.336609	No change	Thiazole biosynthetic enzyme Thi4
MSBRM_2637	0.41155	0.336609	No change	Mannose-6-phosphate isomerase
MSBRM_1676	0.791911	0.336609	No change	Mobile element protein
MSBRM_1384	0.791911	0.336609	No change	hypothetical protein
MSBRM_2116	-0.390349	0.336609	No change	hypothetical protein
MSBRM_2931	-0.401638	0.336609	No change	putative ATP-dependent protease
MSBRM_1369	5.35923	0.336609	No change	chloramphenicol O-acetyltransferase
MSBRM_1645	5.35923	0.336609	No change	hypothetical protein
MSBRM_1162	-0.408858	0.337404	No change	hypothetical protein
MSBRM_1960	1.83522	0.337629	No change	Mobile element protein
MSBRM_1935	0.679805	0.337864	No change	hypothetical protein
MSBRM_3054	-0.483128	0.337864	No change	Small primase-like proteins (Toprim domain)
MSBRM_0973	0.469377	0.337864	No change	hypothetical protein
MSBRM_2459	-0.65624	0.338883	No change	hypothetical protein
MSBRM_0185	0.757616	0.338883	No change	hypothetical protein
MSBRM_1551	-0.458643	0.338883	No change	NADH:ubiquinone oxidoreductase subunit N
MSBRM_0876	-0.535442	0.339697	No change	hypothetical protein
MSBRM_0914	0.61325	0.339697	No change	Transcriptional regulator, HxlR family
MSBRM_0648	0.404549	0.342474	No change	Formylmethanofuran dehydrogenase subunit A
MSBRM_1100	1.05454	0.342474	No change	hypothetical protein
MSBRM_1437	1.05454	0.342474	No change	hypothetical protein
MSBRM_1288	0.807562	0.342593	No change	hypothetical protein
MSBRM_3062	0.807562	0.342593	No change	CrcB protein
MSBRM_0390	-0.37685	0.342593	No change	Polyferredoxin protein MvhB
MSBRM_1986	-1.23163	0.342593	No change	hypothetical protein
MSBRM_1822	1.13115	0.343495	No change	hypothetical protein
MSBRM_0378	-1.12436	0.343495	No change	hypothetical protein
MSBRM_2975	-1.12436	0.343495	No change	Arsenical-resistance protein ACR3
MSBRM_0959	-0.381136	0.343495	No change	Transcriptional regulator, ArsR family
MSBRM_1222	0.38668	0.343495	No change	Argininosuccinate synthase
MSBRM_3498	0.493339	0.344644	No change	Zinc ABC transporter, inner membrane permease protein ZnuB
MSBRM_3420	-0.459588	0.344644	No change	hypothetical protein
MSBRM_1072	0.372599	0.346892	No change	cell surface protein
MSBRM_0894	0.371047	0.350521	No change	Translation elongation factor 1 alpha subunit
MSBRM_0784	-0.402636	0.350521	No change	hypothetical protein
MSBRM_1941	0.415331	0.350835	No change	ATPase component of general energizing module of ECF transporters
MSBRM_2039	0.397356	0.351443	No change	Ribonuclease P protein component 3
MSBRM_1298	-0.496304	0.351443	No change	hypothetical protein
MSBRM_1016	0.457508	0.351443	No change	GTP-binding protein EngB
MSBRM_2691	-0.486673	0.351599	No change	hypothetical protein
MSBRM_2875	-0.383874	0.353178	No change	Archaeal histone
MSBRM_0652	-0.516815	0.355397	No change	Transmembrane component of general energizing module of ECF transporters
MSBRM_1315	-2.09906	0.355529	No change	Mobile element protein
MSBRM_1236	-0.520226	0.357008	No change	Cell division protein FtsX
MSBRM_3236	0.653939	0.357565	No change	ABC transporter, ATP-binding protein
MSBRM_1294	0.397434	0.357778	No change	Ferredoxin
MSBRM_1237	-0.485026	0.358355	No change	4-aminobutyrate aminotransferase
MSBRM_2603	0.391177	0.358535	No change	LSU ribosomal protein L23e (L14p)
MSBRM_0421	0.94873	0.358904	No change	Transcriptional regulator, PadR family
MSBRM_0940	-0.941916	0.358904	No change	ABC transporter, permease protein
MSBRM_0840	0.38734	0.359487	No change	L-threonine 3-O-phosphate decarboxylase
MSBRM_2825	-0.401418	0.361808	No change	Ferredoxin
MSBRM_0882	-2.65976	0.36243	No change	Multi antimicrobial extrusion protein (Na(+)/drug antiporter), MATE family of MDR efflux pumps
MSBRM_0404	-2.65976	0.36243	No change	Acetoacetate decarboxylase
MSBRM_3491	0.407523	0.36243	No change	tRNA dihydrouridine synthase B
MSBRM_0897	1.466	0.36243	No change	hypothetical protein
MSBRM_2511	1.466	0.36243	No change	hypothetical protein
MSBRM_1984	-1.45926	0.36243	No change	hypothetical protein
MSBRM_2436	0.428189	0.36243	No change	Tetrahydromethanopterin S-methyltransferase subunit H
MSBRM_1185	0.446122	0.36243	No change	Methionine gamma-lyase
MSBRM_2814	-0.68846	0.36243	No change	hypothetical protein
MSBRM_2552	0.616257	0.36243	No change	carbonic anhydrase, family 3
MSBRM_0276	-0.609415	0.36243	No change	nodulation protein L
MSBRM_3402	0.466063	0.36243	No change	hypothetical protein
MSBRM_3364	0.996517	0.36243	No change	hypothetical protein
MSBRM_2534	-0.621387	0.36243	No change	hypothetical protein
MSBRM_2093	0.674796	0.36243	No change	hypothetical protein
MSBRM_3002	-0.667958	0.36243	No change	ABC transporter, ATP-binding protein
MSBRM_2439	0.798462	0.363446	No change	hypothetical protein
MSBRM_1513	0.798462	0.363446	No change	methylase
MSBRM_1379	0.486669	0.364308	No change	MutT protein
MSBRM_1709	-0.397019	0.364535	No change	putative methanogenesis marker protein 8
MSBRM_3215	0.3747	0.364843	No change	hypothetical protein
MSBRM_2668	0.391743	0.365913	No change	DNA-directed RNA polymerase subunit E'
MSBRM_1246	-0.43811	0.365999	No change	Potassium uptake protein TrkH
MSBRM_0579	0.4553	0.36618	No change	hypothetical protein
MSBRM_2424	-0.502974	0.36618	No change	FMN adenylyltransferase, type 3 archaeal
MSBRM_3459	-0.39828	0.36618	No change	alpha/beta superfamily
MSBRM_1212	0.75958	0.366859	No change	hypothetical protein
MSBRM_0834	0.75958	0.366859	No change	Mobile element protein
MSBRM_0358	-0.361379	0.366998	No change	N5-methyltetrahydromethanopterin:coenzyme M methyltransferase subunit C
MSBRM_1242	-0.476368	0.367447	No change	Transcriptional regulator, TetR family
MSBRM_0210	0.492153	0.368481	No change	DUF324 domain-containing protein
MSBRM_1059	-1.26176	0.36877	No change	hypothetical protein
MSBRM_1607	-0.508922	0.36877	No change	cellulose synthase subunit BcsC
MSBRM_2535	-0.439436	0.36877	No change	hypothetical protein
MSBRM_2115	0.727945	0.36877	No change	hypothetical protein
MSBRM_0806	-0.415669	0.36877	No change	Indolepyruvate oxidoreductase subunit IorB
MSBRM_3384	0.386677	0.371056	No change	hypothetical protein
MSBRM_3514	0.644291	0.371746	No change	hypothetical protein
MSBRM_0081	-0.489477	0.371746	No change	Transcriptional regulator, ArsR family
MSBRM_0428	0.386862	0.372282	No change	Porphobilinogen deaminase
MSBRM_3511	-0.533905	0.372282	No change	Chemotaxis protein methyltransferase CheR
MSBRM_0219	0.365686	0.374444	No change	Dipeptide-binding ABC transporter, periplasmic substrate-binding component
MSBRM_3091	-0.898254	0.374544	No change	hypothetical protein
MSBRM_2813	0.370951	0.374607	No change	Cold-shock DEAD-box protein A
MSBRM_0632	-0.355095	0.37561	No change	hypothetical protein
MSBRM_1537	0.428102	0.37561	No change	Pyridoxine biosynthesis glutamine amidotransferase, glutaminase subunit
MSBRM_2313	-0.425392	0.375738	No change	Universal stress protein
MSBRM_1430	-0.380061	0.378197	No change	Thioredoxin
MSBRM_1981	-0.465019	0.378197	No change	hypothetical protein
MSBRM_2601	0.36437	0.37854	No change	SSU ribosomal protein S4e
MSBRM_1151	-0.403923	0.37854	No change	ThiJ/PfpI family protein
MSBRM_3038	0.3805	0.37854	No change	Nickel transport system permease protein NikC
MSBRM_1224	0.375522	0.37854	No change	Carbamoyl-phosphate synthase small chain
MSBRM_0432	-0.451072	0.37854	No change	Siroheme synthase
MSBRM_3363	0.410696	0.37854	No change	hypothetical protein
MSBRM_1512	0.631955	0.37854	No change	Methyltransferase
MSBRM_1192	0.354726	0.37854	No change	hypothetical protein
MSBRM_3221	-0.421805	0.37854	No change	hypothetical protein
MSBRM_3113	0.570695	0.37854	No change	hypothetical protein
MSBRM_0999	-0.640253	0.37854	No change	hypothetical protein
MSBRM_2334	0.684888	0.37854	No change	Lipid A export ATP-binding/permease protein MsbA
MSBRM_0401	0.664543	0.37854	No change	short-chain dehydrogenase/reductase SDR
MSBRM_1173	0.664543	0.37854	No change	hypothetical protein
MSBRM_3262	0.524675	0.37854	No change	Inosine-5'-monophosphate dehydrogenase
MSBRM_1577	0.544488	0.37854	No change	Ribosome biogenesis protein TSR3
MSBRM_2331	0.83878	0.37854	No change	Uncharacterized protein ygiD
MSBRM_0883	0.83878	0.37854	No change	Multi antimicrobial extrusion protein (Na(+)/drug antiporter), MATE family of MDR efflux pumps
MSBRM_3425	-0.372698	0.37854	No change	hypothetical protein
MSBRM_0951	0.408328	0.37854	No change	Chitin binding protein
MSBRM_1283	0.944777	0.37854	No change	secondary thiamine-phosphate synthase enzyme
MSBRM_0981	0.944777	0.37854	No change	hypothetical protein
MSBRM_1702	-0.937967	0.37854	No change	WD-domain containing protein
MSBRM_0405	-0.580387	0.381716	No change	hypothetical protein
MSBRM_1158	-0.477626	0.381716	No change	putative transport protein
MSBRM_2715	-0.382524	0.382014	No change	Oligosaccharyl transferase
MSBRM_0377	-0.366729	0.382098	No change	hypothetical protein
MSBRM_1205	-0.549251	0.382532	No change	Potassium uptake protein TrkH
MSBRM_2013	0.413933	0.38349	No change	Small-conductance mechanosensitive channel
MSBRM_0049	-0.600959	0.383711	No change	hypothetical protein
MSBRM_0982	0.453251	0.383711	No change	photosystem I assembly protein Ycf3
MSBRM_2421	-0.5311	0.383711	No change	Methyltransferase domain protein
MSBRM_2415	-0.416538	0.383711	No change	Sodium/calcium exchanger protein
MSBRM_1576	1.55888	0.383711	No change	hypothetical protein
MSBRM_1123	-1.55216	0.383711	No change	hypothetical protein
MSBRM_0557	0.379944	0.385179	No change	hypothetical protein
MSBRM_1906	0.437049	0.385179	No change	metal-dependent phosphohydrolase
MSBRM_2870	-0.363903	0.385179	No change	Biotin operon repressor
MSBRM_0027	-0.742139	0.385731	No change	DUF54 conserved in archaea
MSBRM_0094	-0.627253	0.385731	No change	hypothetical protein
MSBRM_2022	-0.483593	0.386476	No change	Conserved membrane protein, possible 4-hydroxybenzoate octaprenyltransferase
MSBRM_1248	-0.71028	0.386664	No change	Molybdenum ABC transporter, periplasmic molybdenum-binding protein ModA
MSBRM_1308	0.527092	0.386664	No change	Alkaline phosphatase
MSBRM_2487	-0.351066	0.386664	No change	S-layer family duplication domain protein
MSBRM_1276	-0.452574	0.386825	No change	Ribosomal protein S6
MSBRM_3304	-0.392892	0.386825	No change	hypothetical protein
MSBRM_2462	0.389858	0.387582	No change	Pyruvoyl-dependent arginine decarboxylase
MSBRM_0352	-0.382565	0.388651	No change	hypothetical protein
MSBRM_1630	0.374558	0.388811	No change	hypothetical protein
MSBRM_0059	0.37926	0.389254	No change	Fe-S OXIDOREDUCTASE
MSBRM_0468	0.438073	0.389254	No change	cell surface protein
MSBRM_3310	-0.372369	0.391389	No change	Sensory transduction histidine kinase
MSBRM_1172	1.06443	0.392705	No change	hypothetical protein
MSBRM_3182	-0.34636	0.395064	No change	Proteasome-activating AAA-ATPase (PAN), archaeal
MSBRM_1938	0.347144	0.396308	No change	Cell surface protein
MSBRM_2110	1.30753	0.396308	No change	transposase
MSBRM_0921	-1.30077	0.396308	No change	hypothetical protein
MSBRM_0043	-0.344062	0.396666	No change	hypothetical protein
MSBRM_1060	1.16093	0.397104	No change	hypothetical protein
MSBRM_1077	0.401999	0.397104	No change	Additional substrate-specific component CbiN of cobalt ECF transporter
MSBRM_0122	-0.46269	0.397652	No change	Dihydroneopterin aldolase
MSBRM_2842	-0.429576	0.397652	No change	DUF447 family protein
MSBRM_0628	-0.344249	0.39776	No change	CO dehydrogenase/acetyl-CoA synthase subunit alpha, CO dehydrogenase subcomplex
MSBRM_1484	0.898324	0.397944	No change	Mobile element protein
MSBRM_2626	-0.346591	0.397944	No change	hypothetical protein
MSBRM_1725	0.726508	0.397944	No change	hypothetical protein
MSBRM_0279	-0.719678	0.397944	No change	Membrane protein
MSBRM_1775	-0.719678	0.397944	No change	hypothetical protein
MSBRM_0406	0.587134	0.399506	No change	sensory transduction histidine kinase
MSBRM_2337	-0.479233	0.401597	No change	hypothetical protein
MSBRM_0214	0.495417	0.401671	No change	hypothetical protein
MSBRM_2018	-0.459102	0.401671	No change	hypothetical protein
MSBRM_0514	0.383731	0.401671	No change	hypothetical protein
MSBRM_1656	-0.383201	0.401671	No change	hypothetical protein
MSBRM_2351	-0.554018	0.401671	No change	hypothetical protein
MSBRM_0769	-0.554018	0.401671	No change	Serine acetyltransferase
MSBRM_0044	-0.354459	0.401671	No change	Ribosomal-protein-S18p-alanine acetyltransferase
MSBRM_3441	0.356875	0.404574	No change	O-phosphoseryl-tRNA(Cys) synthetase
MSBRM_3099	-0.348561	0.404574	No change	Phosphoribosylaminoimidazole-succinocarboxamide synthase
MSBRM_1070	-0.351112	0.404574	No change	cell surface glycoprotein
MSBRM_0672	0.398745	0.404574	No change	Translation initiation factor 1A
MSBRM_3410	-0.822306	0.404596	No change	hypothetical protein
MSBRM_3165	-0.38547	0.404674	No change	hypothetical protein
MSBRM_1087	-0.468815	0.40853	No change	Cobyrinic acid A,C-diamide synthase
MSBRM_0291	0.357863	0.40853	No change	2-amino-3,7-dideoxy-D-threo-hept-6-ulosonate synthase
MSBRM_0133	-0.770634	0.410717	No change	hypothetical protein
MSBRM_3394	0.355042	0.410815	No change	Aspartate carbamoyltransferase
MSBRM_0303	0.340737	0.410815	No change	Methanol methyltransferase corrinoid protein
MSBRM_1127	-0.36886	0.410815	No change	hypothetical protein
MSBRM_1862	0.587079	0.410815	No change	hypothetical protein
MSBRM_2517	0.377258	0.410815	No change	40-residue YVTN family beta-propeller repeat
MSBRM_0493	-0.672409	0.411034	No change	hypothetical protein
MSBRM_0979	0.737386	0.411034	No change	hypothetical protein
MSBRM_0240	0.344397	0.411244	No change	Archaeal S-adenosylmethionine synthetase
MSBRM_2075	0.49582	0.413181	No change	tetratricopeptide repeat family protein
MSBRM_3484	-1.69266	0.414331	No change	hypothetical protein
MSBRM_2336	-1.69266	0.414331	No change	Signal peptidase I
MSBRM_1913	-1.69266	0.414331	No change	hypothetical protein
MSBRM_0129	-0.4292	0.414741	No change	hypothetical protein
MSBRM_0682	-0.350891	0.415713	No change	hypothetical protein
MSBRM_1470	0.409056	0.417602	No change	hypothetical protein
MSBRM_1820	-0.378639	0.417988	No change	membrane protein, putative
MSBRM_1683	-0.537738	0.418204	No change	hypothetical protein
MSBRM_1945	0.372676	0.418309	No change	Aminoacyl-histidine dipeptidase (Peptidase D)
MSBRM_1641	0.357764	0.418589	No change	cell surface protein
MSBRM_2629	-0.445287	0.418589	No change	Transcriptional regulator, FUR family
MSBRM_3076	0.62515	0.418589	No change	Dolichol-P-glucose synthetase
MSBRM_2819	-0.433276	0.418589	No change	Phosphodiesterase
MSBRM_1654	-0.34831	0.419733	No change	Potassium channel protein
MSBRM_2225	0.352599	0.419783	No change	Cell surface protein
MSBRM_1952	0.387826	0.420159	No change	Anthranilate phosphoribosyltransferase
MSBRM_2863	-0.343072	0.423424	No change	Rubrerythrin
MSBRM_0035	-0.340561	0.424149	No change	hypothetical protein
MSBRM_0716	0.661801	0.424149	No change	Cytosine deaminase
MSBRM_0602	-0.405234	0.425154	No change	hypothetical protein
MSBRM_0293	0.68549	0.425154	No change	Mobile element protein
MSBRM_2398	-0.678658	0.425154	No change	hypothetical protein
MSBRM_2671	0.346801	0.425154	No change	SSU ribosomal protein S24e
MSBRM_0966	-0.434315	0.425154	No change	hypothetical protein
MSBRM_3140	-0.338705	0.425312	No change	Branched-chain amino acid aminotransferase
MSBRM_2553	-0.591739	0.426303	No change	hypothetical protein
MSBRM_0327	0.459803	0.427707	No change	Aconitate hydratase X, predicted
MSBRM_0857	0.337038	0.428439	No change	hypothetical protein
MSBRM_1940	0.383803	0.429271	No change	Transmembrane component of general energizing module of ECF transporters
MSBRM_1788	-0.418789	0.429846	No change	hypothetical protein
MSBRM_2377	0.61184	0.429854	No change	protein of unknown function DUF86
MSBRM_2050	0.890585	0.432028	No change	Transcriptional regulator, TetR family
MSBRM_1045	0.890585	0.432028	No change	hypothetical protein
MSBRM_3051	0.386589	0.432028	No change	Glutamate 5-kinase
MSBRM_2846	-0.397812	0.432028	No change	Oligopeptide transport system permease protein OppC
MSBRM_1278	-0.344703	0.432028	No change	Tryptophan synthase beta chain 1
MSBRM_3471	-0.332998	0.432431	No change	ABC-type nitrate/sulfonate/bicarbonate transport systems, periplasmic components
MSBRM_1746	1.18172	0.43345	No change	Mobile element protein
MSBRM_2609	0.331683	0.436086	No change	LSU ribosomal protein L8e (L2p)
MSBRM_0259	0.517138	0.436086	No change	ABC transporter, ATP-binding protein
MSBRM_1714	-0.638417	0.436086	No change	beta/gama crystallin family protein
MSBRM_1032	-0.370408	0.436086	No change	Lead, cadmium, zinc and mercury transporting ATPase
MSBRM_0763	-0.359053	0.438835	No change	hypothetical protein
MSBRM_2326	0.666707	0.43941	No change	hypothetical protein
MSBRM_2335	-0.499552	0.43941	No change	Lipid A export ATP-binding/permease protein MsbA
MSBRM_3381	0.34833	0.441665	No change	Cobyrinic acid A,C-diamide synthase
MSBRM_3442	0.435995	0.442317	No change	Protein clustered with O-phosphoseryl-tRNA(Cys) synthetase
MSBRM_2393	0.496797	0.442317	No change	Cell surface protein
MSBRM_0725	-0.44641	0.442437	No change	OB-fold nucleic acid binding domain protein
MSBRM_1925	0.541229	0.442565	No change	Dihydrolipoyl dehydrogenase
MSBRM_2175	-0.325893	0.442565	No change	Substrate-specific component NikM of nickel ECF transporter
MSBRM_1378	0.345524	0.44329	No change	glycine radical enzyme activase, YjjW family
MSBRM_3259	-0.419439	0.44329	No change	hypothetical protein
MSBRM_0048	-0.396862	0.443755	No change	Radical SAM domain heme biosynthesis protein
MSBRM_1147	-0.371588	0.443943	No change	ABC transporter, ATP-binding protein
MSBRM_3184	0.415721	0.444556	No change	hypothetical protein
MSBRM_0241	0.348427	0.444556	No change	ATP phosphoribosyltransferase
MSBRM_2628	-0.356506	0.444556	No change	Cytochrome d ubiquinol oxidase subunit I
MSBRM_0510	-0.346524	0.445315	No change	beta-ribofuranosylaminobenzene 5'-phosphate synthase
MSBRM_2588	-0.442621	0.445315	No change	hypothetical protein
MSBRM_3436	0.334421	0.445315	No change	Glycyl-tRNA synthetase
MSBRM_0449	-0.39164	0.445315	No change	hypothetical protein
MSBRM_2322	0.394123	0.445315	No change	Orotate phosphoribosyltransferase
MSBRM_1794	0.514746	0.446052	No change	hypothetical protein
MSBRM_1178	0.460875	0.446805	No change	hypothetical protein
MSBRM_0687	-0.34927	0.447536	No change	Oligopeptide transport ATP-binding protein OppF
MSBRM_2690	-0.526068	0.447536	No change	hypothetical protein
MSBRM_0796	0.373353	0.447536	No change	Glycosyl transferase, group 1
MSBRM_0884	-0.333942	0.447536	No change	DNA-directed RNA polymerase subunit H
MSBRM_1117	-0.375383	0.447536	No change	hypothetical protein
MSBRM_0249	0.377822	0.447536	No change	Molybdenum transport ATP-binding protein ModC
MSBRM_1184	0.359078	0.449133	No change	Nicotinate phosphoribosyltransferase
MSBRM_1681	-0.401926	0.449428	No change	hypothetical protein
MSBRM_0650	-0.512702	0.450359	No change	ABC transporter, permease protein
MSBRM_0707	-0.839282	0.451822	No change	hypothetical protein
MSBRM_3476	-0.325665	0.452128	No change	translation initiation factor IF-2 subunit beta
MSBRM_3302	-0.665486	0.452444	No change	Transcriptional regulator, ArsR family
MSBRM_2154	0.437928	0.454398	No change	hypothetical protein
MSBRM_3213	0.369854	0.454398	No change	hypothetical protein
MSBRM_1093	-0.463466	0.454398	No change	Dipeptide transport system permease protein DppC
MSBRM_0613	-0.356303	0.454398	No change	hypothetical protein
MSBRM_1008	0.345917	0.454618	No change	HTH DNA-binding protein
MSBRM_3274	0.783502	0.454618	No change	hypothetical protein
MSBRM_1989	-0.776683	0.454618	No change	Transcriptional regulator, TetR family
MSBRM_1999	0.418122	0.454725	No change	Adenosylcobinamide amidohydrolase
MSBRM_3389	0.35589	0.454725	No change	histone acetyltransferase, ELP3 family
MSBRM_3070	0.994463	0.454725	No change	PPE family protein
MSBRM_1115	-0.361849	0.454775	No change	Phosphoribosylaminoimidazole carboxylase catalytic subunit
MSBRM_2347	-0.351566	0.45491	No change	sensory transduction histidine kinase
MSBRM_0573	0.338198	0.454988	No change	Nitrogenase-related protein
MSBRM_2300	0.323406	0.45553	No change	Sulfopyruvate decarboxylase-alpha subunit
MSBRM_2224	-0.360123	0.456065	No change	hypothetical protein
MSBRM_0658	-0.351426	0.456065	No change	hypothetical protein
MSBRM_1260	-0.568327	0.456065	No change	hypothetical protein
MSBRM_2286	-0.494196	0.458325	No change	hypothetical protein
MSBRM_1881	-0.3549	0.459637	No change	hypothetical protein
MSBRM_1273	-0.327778	0.459637	No change	5,10-methylenetetrahydrofolate reductase
MSBRM_1001	-0.453837	0.463732	No change	hypothetical protein
MSBRM_1459	-0.385827	0.463732	No change	hypothetical protein
MSBRM_2866	-0.350452	0.463732	No change	hypothetical protein
MSBRM_1548	5.04606	0.463732	No change	hypothetical protein
MSBRM_1490	5.04606	0.463732	No change	Periplasmic binding protein
MSBRM_0695	-5.04273	0.463732	No change	hypothetical protein
MSBRM_3006	-5.04273	0.463732	No change	hypothetical protein
MSBRM_0564	-5.04273	0.463732	No change	hypothetical protein
MSBRM_2933	0.399447	0.463732	No change	Phosphoesterase
MSBRM_2501	0.338176	0.463732	No change	N-acetyl-gamma-glutamyl-phosphate reductase
MSBRM_0455	-0.442451	0.463732	No change	LysM protein
MSBRM_1434	0.34929	0.463732	No change	Inosine-guanosine kinase
MSBRM_1829	-1.07227	0.463732	No change	Glycogen debranching enzyme
MSBRM_2101	-0.874809	0.463732	No change	hypothetical protein
MSBRM_0306	-0.417475	0.463732	No change	G:T/U mismatch-specific uracil/thymine DNA-glycosylase
MSBRM_0991	-0.557078	0.463732	No change	hypothetical protein
MSBRM_2441	0.485063	0.463732	No change	Flavodoxin
MSBRM_2773	-0.316536	0.464109	No change	Pyrophosphate-energized proton pump
MSBRM_1328	-0.333645	0.464109	No change	Aminoacyl-histidine dipeptidase (Peptidase D)
MSBRM_0874	-0.336159	0.464109	No change	Putative glycogen debranching enzyme, archaeal type, TIGR01561
MSBRM_2025	2.44799	0.464109	No change	putative membrane associated protein
MSBRM_1912	2.44799	0.464109	No change	hypothetical protein
MSBRM_2506	0.710733	0.464109	No change	ATP-dependent DNA helicase
MSBRM_2200	-0.43349	0.464109	No change	Inorganic pyrophosphatase
MSBRM_0498	0.435917	0.464109	No change	iron-sulfur flavoprotein
MSBRM_1810	1.4347	0.464109	No change	Mobile element protein
MSBRM_0694	-1.42798	0.464109	No change	Flagellin FlaB1
MSBRM_2280	-1.42798	0.464109	No change	Mobile element protein
MSBRM_2765	0.336193	0.464187	No change	metal-dependent phosphohydrolase
MSBRM_2444	-0.324079	0.464389	No change	Formaldehyde activating enzyme
MSBRM_1329	-0.358984	0.464389	No change	Glutamate decarboxylase
MSBRM_3049	0.30888	0.464743	No change	putative peroxiredoxin
MSBRM_2004	1.20885	0.464743	No change	hypothetical protein
MSBRM_1719	1.20885	0.464743	No change	ABC transporter, ATP-binding protein
MSBRM_0580	1.20885	0.464743	No change	hypothetical protein
MSBRM_2251	-1.20209	0.464743	No change	High-affnity carbon uptake protein Hat/HatR
MSBRM_1675	0.479127	0.464773	No change	Mobile element protein
MSBRM_0807	-0.31946	0.464937	No change	Indolepyruvate oxidoreductase subunit IorA
MSBRM_0312	0.471126	0.465349	No change	integral membrane protein
MSBRM_2721	-0.354239	0.466033	No change	hypothetical protein
MSBRM_0833	0.514325	0.466353	No change	Mobile element protein
MSBRM_3066	-0.425368	0.466353	No change	hypothetical protein
MSBRM_1067	0.319643	0.466353	No change	ABC transporter, permease protein
MSBRM_1629	0.329771	0.466353	No change	pyridoxamine 5'-phosphate oxidase, FMN-binding family
MSBRM_0317	-0.310523	0.467101	No change	Chitin binding protein
MSBRM_2869	-0.339367	0.467394	No change	hypothetical protein
MSBRM_2448	-0.312559	0.467394	No change	hypothetical protein
MSBRM_0120	-0.343233	0.472119	No change	Phosphatidylserine decarboxylase
MSBRM_1600	-0.350755	0.473253	No change	Peptidyl-tRNA hydrolase, archaeal type
MSBRM_0572	0.332029	0.473253	No change	nitrogenase reductase-like protein
MSBRM_1949	0.519757	0.473649	No change	Anthranilate synthase, amidotransferase component
MSBRM_1367	0.928545	0.474026	No change	chloramphenicol O-acetyltransferase
MSBRM_1264	0.332264	0.474053	No change	RNase L inhibitor
MSBRM_1857	0.374846	0.475755	No change	ABC transporter, ATP-binding protein
MSBRM_3456	0.686351	0.479126	No change	hypothetical protein
MSBRM_2213	-0.679524	0.479126	No change	Integral membrane protein
MSBRM_0304	-0.374841	0.48122	No change	hypothetical protein
MSBRM_1878	-0.566897	0.483445	No change	hypothetical protein
MSBRM_2850	-0.827468	0.483445	No change	hypothetical protein
MSBRM_0474	-0.504564	0.484282	No change	hypothetical protein
MSBRM_3493	-0.762746	0.484979	No change	Pyruvate:ferredoxin oxidoreductase, delta subunit
MSBRM_2348	0.429209	0.485575	No change	cell surface protein
MSBRM_3322	0.325285	0.487668	No change	GPR1/FUN34/yaaH family protein
MSBRM_3151	0.323214	0.488114	No change	Iron-dependent repressor IdeR/DtxR
MSBRM_1963	0.385242	0.488377	No change	Phosphoglycolate phosphatase, archaeal type
MSBRM_0524	-0.334961	0.488377	No change	sensory transduction histidine kinase
MSBRM_3284	-0.338852	0.491404	No change	alkylhydroperoxidase AhpD family core domain protein
MSBRM_0137	0.315735	0.493373	No change	Small heat shock protein HSP16.5
MSBRM_1565	-0.317632	0.493722	No change	putative oxidoreductase
MSBRM_1712	-0.554487	0.497441	No change	Methyltransferase
MSBRM_1631	-0.367177	0.497632	No change	hypothetical protein
MSBRM_3323	-0.339328	0.499522	No change	Cation efflux system protein
MSBRM_2955	-0.595002	0.501292	No change	Homocysteine desulfhydrase
MSBRM_0083	-0.423073	0.501599	No change	Zn-ribbon containing protein
MSBRM_3117	0.31764	0.504525	No change	Beta-ketoacyl synthase/thiolase
MSBRM_2056	0.388901	0.504525	No change	hypothetical protein
MSBRM_0302	0.295863	0.504525	No change	Methanol:corrinoid methyltransferase
MSBRM_2987	-0.444684	0.504525	No change	Digeranylgeranylglyceryl phosphate synthase
MSBRM_3217	-0.45156	0.504901	No change	Xaa-Pro aminopeptidase
MSBRM_2636	-0.477566	0.505083	No change	hypothetical protein
MSBRM_0903	-0.33246	0.505395	No change	Dipeptide transport system permease protein DppB
MSBRM_2604	0.314301	0.507508	No change	Ribonuclease P protein component 1
MSBRM_3516	-0.423466	0.508535	No change	Zinc metalloprotease
MSBRM_0854	0.411083	0.50975	No change	Iron-sulfur flavoprotein
MSBRM_0821	-0.411144	0.513548	No change	Quinolinate phosphoribosyltransferase (decarboxylating)
MSBRM_1480	0.302668	0.513581	No change	Formylmethanofuran dehydrogenase subunit B
MSBRM_1532	-1.08259	0.514169	No change	putative NTPase
MSBRM_2657	-0.397914	0.514479	No change	Galactose-1-phosphate uridylyltransferase
MSBRM_2098	-0.579673	0.516014	No change	Glutamine amidotransferase class-I
MSBRM_0166	0.302058	0.516014	No change	hypothetical protein
MSBRM_3078	0.299144	0.518007	No change	Nickel responsive regulator NikR
MSBRM_0417	0.316973	0.518634	No change	Cobalt-precorrin-6 synthase, anaerobic
MSBRM_3135	0.301101	0.518634	No change	IMP cyclohydrolase
MSBRM_2991	0.383261	0.518634	No change	Methylcobamide:CoM methyltransferase MtaA
MSBRM_1670	-0.384632	0.518634	No change	Phospholipid-lipopolysaccharide ABC transporter
MSBRM_1238	0.417977	0.518634	No change	Aldehyde dehydrogenase
MSBRM_2158	-1.54263	0.518634	No change	hypothetical protein
MSBRM_0330	-1.54263	0.518634	No change	putative aminotransferase, class-II
MSBRM_1658	-1.54263	0.518634	No change	Mobile element protein
MSBRM_0292	0.447544	0.518634	No change	Mobile element protein
MSBRM_2365	-0.297247	0.519723	No change	hypothetical protein
MSBRM_2886	0.426384	0.519723	No change	serine/threonine kinase
MSBRM_0531	0.290752	0.519723	No change	Heat shock protein 60 family chaperone GroEL
MSBRM_2717	0.340321	0.519723	No change	Glycosyl transferase, group 1
MSBRM_2307	0.49181	0.519723	No change	hypothetical protein
MSBRM_0316	-0.663408	0.519723	No change	Uncharacterized protein conserved in archaea (DUF531)
MSBRM_2504	0.602754	0.519723	No change	Acetyltransferase
MSBRM_0697	1.24573	0.519723	No change	hypothetical protein
MSBRM_1487	-1.23899	0.519723	No change	Iron(III) dicitrate transport system permease protein FecD
MSBRM_2060	-1.23899	0.519723	No change	hypothetical protein
MSBRM_3370	-1.23899	0.519723	No change	glycosyltransferase
MSBRM_2644	-1.23899	0.519723	No change	CRISPR-associated protein Cas2
MSBRM_1134	-1.23899	0.519723	No change	Hypothetical protein
MSBRM_0298	-1.23899	0.519723	No change	hypothetical protein
MSBRM_1962	0.355897	0.520322	No change	hypothetical protein
MSBRM_3341	-0.319121	0.521489	No change	hypothetical protein
MSBRM_3085	-0.346877	0.522221	No change	hypothetical protein
MSBRM_1261	-0.324904	0.525558	No change	hypothetical protein
MSBRM_2142	0.706024	0.526923	No change	Periplasmic divalent cation tolerance protein CutA
MSBRM_3291	0.295566	0.526923	No change	Methyl coenzyme M reductase system component A2
MSBRM_1583	0.431673	0.529663	No change	Fumarate hydratase class I, aerobic
MSBRM_1648	0.343966	0.529663	No change	DNA topoisomerase VI subunit A
MSBRM_2411	0.622485	0.529663	No change	hypothetical protein
MSBRM_1872	-0.746917	0.532452	No change	hypothetical protein
MSBRM_2333	0.820539	0.534205	No change	Transcriptional regulator, MarR family
MSBRM_1655	-0.319196	0.534678	No change	hypothetical protein
MSBRM_1148	0.450154	0.535042	No change	tRNA (guanine(37)-N1)-methyltransferase Trm5b
MSBRM_3396	0.370132	0.535042	No change	hypothetical protein
MSBRM_2724	-0.336414	0.535042	No change	Glycosyl transferase, group 1
MSBRM_1742	0.28832	0.535042	No change	hypothetical protein
MSBRM_2108	-0.312877	0.535042	No change	putative low-affinity inorganic phosphate transporter
MSBRM_0305	0.426983	0.535508	No change	Transcriptional regulator, ArsR family
MSBRM_1096	-0.37565	0.535652	No change	Dipeptide transport ATP-binding protein DppD
MSBRM_0176	0.301237	0.535652	No change	hypothetical protein
MSBRM_0934	0.32018	0.535655	No change	UvsW helicase
MSBRM_3104	0.28681	0.535655	No change	Phosphoribosylformylglycinamidine synthase, synthetase subunit
MSBRM_0497	-0.407002	0.536568	No change	Formate dehydrogenase chain D
MSBRM_0522	-0.640131	0.536568	No change	hypothetical protein
MSBRM_0757	-0.281711	0.536568	No change	cell surface protein
MSBRM_2990	0.403062	0.537867	No change	hypothetical protein
MSBRM_2408	-0.33743	0.538312	No change	B12-binding domain/radical SAM domain protein, family
MSBRM_1404	-0.308685	0.538312	No change	hypothetical protein
MSBRM_0289	0.516708	0.538312	No change	hypothetical protein
MSBRM_1560	-0.437574	0.540313	No change	NADH-quinone oxidoreductase subunit C/D
MSBRM_0323	-0.351113	0.540313	No change	ATP-utilizing enzyme of the PP-loop superfamily
MSBRM_1365	-0.332373	0.541991	No change	hypothetical protein
MSBRM_1122	-0.392651	0.543651	No change	hypothetical protein
MSBRM_0670	0.298592	0.543764	No change	putative RNA-processing protein
MSBRM_0051	-0.452956	0.544085	No change	hypothetical protein
MSBRM_2675	0.297112	0.544105	No change	YgjD/Kae1/Qri7 family, required for N6-threonylcarbamoyl adenosine t(6)A37 modification in tRNA
MSBRM_3427	0.343528	0.544105	No change	Glycosyltransferase
MSBRM_3200	-0.31301	0.544105	No change	CoB--CoM heterodisulfide reductase subunit B
MSBRM_2682	0.402568	0.545168	No change	His-Xaa-Ser system radical SAM maturase HxsC
MSBRM_1556	-0.564058	0.546572	No change	NADH dehydrogenase subunit J
MSBRM_3507	-0.564058	0.546572	No change	Two-component response regulator
MSBRM_1573	0.405901	0.546762	No change	hypothetical protein
MSBRM_1762	0.288149	0.546762	No change	Phage shock protein A
MSBRM_2803	-0.985471	0.546762	No change	Thiol-disulfide isomerase and thioredoxins
MSBRM_0832	-0.985471	0.546762	No change	hypothetical protein
MSBRM_2707	0.544949	0.546762	No change	hypothetical protein
MSBRM_1875	0.544949	0.546762	No change	hypothetical protein
MSBRM_2956	-0.538113	0.546762	No change	scaffold protein
MSBRM_1825	-0.499818	0.547011	No change	GTP cyclohydrolase III (methanopterin)
MSBRM_3335	0.284016	0.547092	No change	Iron-sulfur cluster assembly protein SufB
MSBRM_1324	0.409535	0.548443	No change	hypothetical protein
MSBRM_0657	-0.305308	0.548443	No change	PQQ enzyme repeat domain protein
MSBRM_1954	0.310726	0.54884	No change	Tryptophan synthase beta chain
MSBRM_1757	-0.288345	0.548973	No change	Putative FKBP-type peptidyl-prolyl cis-trans isomerase
MSBRM_0535	0.413512	0.550971	No change	hypothetical protein
MSBRM_1202	0.277388	0.551229	No change	Chaperone protein DnaK
MSBRM_0861	-0.30286	0.552191	No change	Imidazole glycerol phosphate synthase amidotransferase subunit
MSBRM_1226	-0.465103	0.554319	No change	Glycine betaine ABC transport system, permease protein OpuAB
MSBRM_2605	-0.768874	0.554319	No change	LSU ribosomal protein L35e (L29p)
MSBRM_0277	-0.851785	0.554839	No change	hypothetical protein
MSBRM_0237	0.281315	0.554904	No change	Methionine aminopeptidase
MSBRM_2203	0.586239	0.555045	No change	hypothetical protein
MSBRM_2902	0.321218	0.555045	No change	Valine--pyruvate aminotransferase
MSBRM_0039	-0.301224	0.555045	No change	RNA:NAD 2'-phosphotransferase
MSBRM_0891	-0.281686	0.555045	No change	SSU ribosomal protein S23e (S12p)
MSBRM_0582	0.291786	0.555146	No change	Ribosomal protein S6
MSBRM_1752	0.51304	0.557064	No change	Sodium/calcium exchanger protein
MSBRM_2474	-0.52556	0.557182	No change	ATP-dependent 26S proteasome regulatory subunit
MSBRM_2697	-0.284936	0.558321	No change	Coenzyme F420 hydrogenase subunit beta
MSBRM_0756	-0.313306	0.558321	No change	Glucoamylase
MSBRM_0913	-0.278215	0.558321	No change	Dissimilatory sulfite reductase (desulfoviridin), alpha and beta subunits
MSBRM_0028	0.363304	0.558321	No change	Sugar phosphate isomerase/epimerase
MSBRM_1797	-0.645558	0.558321	No change	NAD-specific glutamate dehydrogenase
MSBRM_2829	0.359934	0.559844	No change	hypothetical protein
MSBRM_2839	-0.306432	0.560913	No change	Geranylgeranyl diphosphate reductase
MSBRM_1647	0.279238	0.562468	No change	DNA gyrase subunit B
MSBRM_3393	-0.373662	0.562468	No change	Methyl-accepting chemotaxis protein
MSBRM_0121	-0.305052	0.562893	No change	CDP-diacylglycerol--serine O-phosphatidyltransferase
MSBRM_2162	0.276071	0.562893	No change	Heat shock protein 60 family chaperone GroEL
MSBRM_0362	0.295041	0.564843	No change	sodium-solute symporter, putative
MSBRM_1574	1.10291	0.565491	No change	Mobile element protein
MSBRM_0232	-0.323763	0.566237	No change	putative transcriptional regulator
MSBRM_1063	0.277098	0.566237	No change	cell surface protein
MSBRM_1601	0.349105	0.566237	No change	Tetrahydromethanopterin:alpha-L-glutamate ligase
MSBRM_0968	0.366979	0.566237	No change	Transcriptional regulator, MarR family
MSBRM_2096	-0.30134	0.566237	No change	tRNA S(4)U 4-thiouridine synthase (former ThiI)
MSBRM_0838	0.569682	0.566237	No change	hypothetical protein
MSBRM_1812	-0.280708	0.566237	No change	glutaredoxin family protein
MSBRM_3024	0.27718	0.566237	No change	LSU ribosomal protein L39e
MSBRM_0356	-0.270318	0.566237	No change	N5-methyltetrahydromethanopterin:coenzyme M methyltransferase subunit A
MSBRM_3033	0.330717	0.566237	No change	Iron(III) dicitrate transport ATP-binding protein FecE
MSBRM_3081	0.359612	0.566237	No change	Vitamin B12 ABC transporter, permease component BtuC
MSBRM_0270	1.74872	0.566237	No change	Flavodoxin
MSBRM_2282	1.74872	0.566237	No change	hypothetical protein
MSBRM_1112	-0.325549	0.566596	No change	transcriptional regulator PhoU
MSBRM_2169	-0.303223	0.566859	No change	Molybdenum transport system permease protein ModB
MSBRM_2310	0.275399	0.567147	No change	TldD protein, part of TldE/TldD proteolytic complex
MSBRM_3160	0.27175	0.568105	No change	Thiamin biosynthesis protein ThiC
MSBRM_0026	-0.435062	0.571609	No change	Dephospho-CoA kinase archaeal, predicted
MSBRM_1165	0.326528	0.571609	No change	cell surface protein
MSBRM_3337	0.423085	0.571609	No change	Iron-sulfur-binding protein
MSBRM_0443	-0.294235	0.571706	No change	DNA-binding HTH domain in riboflavin kinase
MSBRM_0804	-0.286429	0.572415	No change	CAAX amino terminal protease family protein
MSBRM_2795	0.329473	0.572415	No change	hypothetical protein
MSBRM_0975	-0.331643	0.572415	No change	Multi antimicrobial extrusion protein (Na(+)/drug antiporter), MATE family of MDR efflux pumps
MSBRM_0965	-0.312456	0.572874	No change	MoxR-related protein
MSBRM_2466	0.343262	0.573049	No change	Phosphodiesterase
MSBRM_1520	1.29881	0.573049	No change	hypothetical protein
MSBRM_3120	-1.2921	0.573049	No change	RecB family exonuclease
MSBRM_3280	-1.2921	0.573049	No change	Mobile element protein
MSBRM_0250	0.362989	0.573049	No change	hypothetical protein
MSBRM_1892	0.508976	0.573049	No change	Transcriptional regulator, Hth-3 family
MSBRM_0148	0.315236	0.573049	No change	Monomethylamine permease
MSBRM_2632	0.9116	0.573049	No change	2-heptaprenyl-1,4-naphthoquinone methyltransferase
MSBRM_0064	-0.904815	0.573049	No change	hypothetical protein
MSBRM_0164	-0.904815	0.573049	No change	hypothetical protein
MSBRM_2575	-0.904815	0.573049	No change	putative cytoplasmic protein
MSBRM_2894	0.29679	0.573049	No change	DNA helicase II
MSBRM_1432	0.459321	0.573506	No change	hypothetical protein
MSBRM_0864	0.355796	0.573506	No change	hypothetical protein
MSBRM_1731	0.355796	0.573506	No change	cell surface protein
MSBRM_0726	0.275876	0.579109	No change	Mannose-1-phosphate guanylyltransferase
MSBRM_1230	-0.332623	0.579109	No change	GTP cyclohydrolase III (methanopterin)
MSBRM_3163	0.443148	0.579941	No change	Iron-sulfur cluster-binding protein
MSBRM_0919	-0.310933	0.579941	No change	RNA-binding proteins (RRM domain)
MSBRM_0115	-0.274473	0.579941	No change	DNA polymerase sliding clamp protein PCNA
MSBRM_0041	0.329828	0.580141	No change	Glutamine--fructose-6-phosphate aminotransferase (isomerizing)
MSBRM_0645	-0.284916	0.580141	No change	hypothetical protein
MSBRM_1660	-0.652092	0.580556	No change	Universal stress protein
MSBRM_2058	0.48286	0.580556	No change	ABC transporter, ATP-binding protein
MSBRM_1386	0.333551	0.582376	No change	hypothetical protein
MSBRM_2694	0.371812	0.582376	No change	hypothetical protein
MSBRM_2970	-0.360257	0.583713	No change	Thiol-disulfide isomerase and thioredoxins
MSBRM_1504	-0.271915	0.584529	No change	antigen
MSBRM_1321	0.292851	0.584595	No change	iron-sulfur flavoprotein
MSBRM_3309	-0.294669	0.584618	No change	Two-component response regulator
MSBRM_1109	-0.286778	0.584745	No change	hypothetical protein
MSBRM_2768	-0.366807	0.58667	No change	Beta-phosphoglucomutase
MSBRM_1139	-0.276106	0.586677	No change	LSU ribosomal protein L24e
MSBRM_2835	-0.454989	0.586795	No change	polyprenyl synthetase
MSBRM_3194	-0.270337	0.58747	No change	cytochrome C-type biogenesis protein (ccdA), conjectural
MSBRM_0420	-0.561463	0.587529	No change	hypothetical protein
MSBRM_2274	0.299905	0.587971	No change	GTP-binding protein, gtp1/obg family
MSBRM_2190	0.331989	0.588239	No change	hypothetical protein
MSBRM_2799	0.381474	0.588922	No change	Nitrogen regulatory protein P-II
MSBRM_0254	-0.269565	0.589132	No change	cell surface protein
MSBRM_2458	-0.416686	0.589624	No change	Macrolide-efflux protein
MSBRM_1606	-0.466746	0.589624	No change	FxsA protein
MSBRM_0887	0.259959	0.590517	No change	DNA-directed RNA polymerase subunit A'
MSBRM_3278	-0.325299	0.590517	No change	hypothetical protein
MSBRM_0691	0.26575	0.590517	No change	Valyl-tRNA synthetase
MSBRM_0571	0.273522	0.590878	No change	Cobyrinic acid A,C-diamide synthase
MSBRM_2088	0.282717	0.591777	No change	Sulfite reductase-related protein
MSBRM_0722	-0.289041	0.591777	No change	FKBP-type peptidyl-prolyl cis-trans isomerase SlyD
MSBRM_0098	-0.258783	0.591777	No change	Methyl coenzyme M reductase operon protein D
MSBRM_2680	0.350216	0.591777	No change	Metal-dependent hydrolase
MSBRM_0299	0.487561	0.591777	No change	Peptide methionine sulfoxide reductase MsrB
MSBRM_0777	-0.282981	0.592032	No change	glycosyltransferase (family 2)
MSBRM_2283	-0.296655	0.592464	No change	Chitin binding protein
MSBRM_3400	0.367183	0.593441	No change	hypothetical protein
MSBRM_2499	0.268164	0.593441	No change	Glutamate N-acetyltransferase
MSBRM_2994	0.394293	0.593669	No change	phosphinothricin acetyltransferase
MSBRM_0798	-0.497613	0.593938	No change	hypothetical protein
MSBRM_0400	0.316755	0.593938	No change	Inorganic pyrophosphatase
MSBRM_1038	0.417745	0.594034	No change	Copper(I) chaperone CopZ
MSBRM_3478	-0.262019	0.594171	No change	translation initiation factor IF-2 subunit beta
MSBRM_0624	-0.258208	0.595006	No change	CO dehydrogenase/acetyl-CoA synthase subunit delta, corrinoid iron-sulfur subcomplex small subunit
MSBRM_2847	-0.283786	0.595397	No change	Oligopeptide transport system permease protein OppB
MSBRM_0184	-0.40032	0.595397	No change	Tetracycline resistance protein
MSBRM_3027	0.266436	0.59561	No change	LSU ribosomal protein L18Ae
MSBRM_1228	0.990672	0.59561	No change	hypothetical protein
MSBRM_3411	-0.293791	0.5958	No change	UDP-glucose 4-epimerase
MSBRM_2926	0.585882	0.5958	No change	hypothetical protein
MSBRM_1554	-0.579055	0.5958	No change	NADH:ubiquinone oxidoreductase subunit K
MSBRM_2040	0.293218	0.5958	No change	hypothetical protein
MSBRM_1495	0.348498	0.5958	No change	Universal stress protein
MSBRM_2888	-0.296347	0.5958	No change	hypothetical protein
MSBRM_1584	0.423787	0.5958	No change	TPR domain protein, putative component of TonB system
MSBRM_0223	0.269865	0.5958	No change	Dipeptide transport ATP-binding protein DppD
MSBRM_0091	-0.286371	0.597599	No change	Cation transporter
MSBRM_2204	0.843454	0.597599	No change	hypothetical protein
MSBRM_1831	0.843454	0.597599	No change	3-hydroxyisobutyrate dehydrogenase and related beta-hydroxyacid dehydrogenase
MSBRM_0494	-0.836664	0.597599	No change	hypothetical protein
MSBRM_3358	-0.279994	0.597725	No change	hypothetical protein
MSBRM_2630	-0.345978	0.599372	No change	Eukaryotic peptide chain release factor subunit 1
MSBRM_2872	-0.26511	0.599983	No change	Pyruvate carboxyl transferase subunit B
MSBRM_3342	-0.263334	0.599983	No change	PAC2 family protein
MSBRM_0960	-0.256871	0.600667	No change	Sensory transduction histidine kinase
MSBRM_3336	-0.486166	0.600947	No change	putative transcriptional regulator
MSBRM_0824	-0.256543	0.601567	No change	Iron(III) dicitrate-binding protein
MSBRM_2338	-0.355503	0.604468	No change	hypothetical protein
MSBRM_0045	0.284362	0.604468	No change	archaeosine tRNA-ribosyltransferase type 2
MSBRM_2161	-0.318277	0.606017	No change	putative ATP-binding protein
MSBRM_2041	0.254079	0.60607	No change	LSU ribosomal protein L15e
MSBRM_3191	-0.271267	0.60608	No change	Cobalamin biosynthesis protein CbiG
MSBRM_2045	-0.381904	0.608398	No change	hypothetical protein
MSBRM_2797	-0.33427	0.608833	No change	hypothetical protein
MSBRM_3314	0.253223	0.609479	No change	ferredoxin
MSBRM_3307	0.424071	0.609479	No change	Putative methyltransferase YodH
MSBRM_0631	0.333544	0.61223	No change	HTH DNA-binding protein
MSBRM_1268	0.300271	0.61223	No change	hypothetical protein
MSBRM_2840	-0.257512	0.61223	No change	hypothetical protein
MSBRM_2097	-0.280003	0.616457	No change	TPR domain protein, putative component of TonB system
MSBRM_2953	2.19082	0.616491	No change	hypothetical protein
MSBRM_2658	-2.18443	0.616491	No change	hypothetical protein
MSBRM_2343	-2.18443	0.616491	No change	Mobile element protein
MSBRM_3050	-0.268713	0.616509	No change	Pyrroline-5-carboxylate reductase
MSBRM_0589	-0.248139	0.616652	No change	V-type ATP synthase subunit B
MSBRM_0918	-0.263744	0.616652	No change	hypothetical protein
MSBRM_3007	0.288965	0.616652	No change	Putative ski2-type helicase
MSBRM_0569	0.40607	0.616652	No change	hypothetical protein
MSBRM_0653	-0.304209	0.616652	No change	ATPase component of general energizing module of ECF transporters
MSBRM_1700	-0.304209	0.616652	No change	Cell surface protein
MSBRM_0893	0.247986	0.616652	No change	Translation elongation factor 2
MSBRM_2664	-0.29144	0.616652	No change	Integral membrane protein
MSBRM_1483	-1.11481	0.616652	No change	Mobile element protein
MSBRM_1824	-0.360525	0.616652	No change	Mobile element protein
MSBRM_1626	-0.366448	0.616652	No change	Secreted and surface protein containing fasciclin-like repeats
MSBRM_2030	0.334054	0.616652	No change	Imp4 family protein
MSBRM_0452	0.270066	0.616652	No change	Protease
MSBRM_3137	-0.433004	0.616652	No change	Arsenic efflux pump protein
MSBRM_1729	0.520979	0.617117	No change	hypothetical protein
MSBRM_0655	-0.258765	0.618516	No change	CobN component of cobalt chelatase involved in B12 biosynthesis
MSBRM_1128	-0.335933	0.618516	No change	Cell surface protein
MSBRM_3418	0.259813	0.620248	No change	UDP-4-amino-4-deoxy-L-arabinose--oxoglutarate aminotransferase
MSBRM_2455	0.25067	0.620248	No change	Leucyl-tRNA synthetase
MSBRM_1853	-0.541892	0.620248	No change	iron-sulfur flavoprotein
MSBRM_1303	-0.306438	0.620248	No change	cell surface protein
MSBRM_3030	0.35866	0.620248	No change	hypothetical protein
MSBRM_1186	-0.351812	0.620248	No change	ThiJ/PfpI family protein
MSBRM_0899	-0.252131	0.620513	No change	bifunctional 3-demethylubiquinone-9 3-methyltransferase/ 2-octaprenyl-6-hydroxy phenol methylase
MSBRM_0699	0.375707	0.620513	No change	Flagella-related protein FlaI
MSBRM_0803	0.375707	0.620513	No change	hypothetical protein
MSBRM_1998	0.382883	0.620513	No change	Vitamin B12 ABC transporter, B12-binding component BtuF
MSBRM_0983	0.449788	0.621048	No change	hypothetical protein
MSBRM_1856	0.785052	0.621048	No change	hypothetical protein
MSBRM_1510	-0.778257	0.621048	No change	Glutamate-rich protein grpB
MSBRM_2864	0.347011	0.62316	No change	tRNA:Cm32/Um32 methyltransferase
MSBRM_1476	0.263411	0.623312	No change	hypothetical protein
MSBRM_1646	0.248309	0.623312	No change	DNA gyrase subunit A
MSBRM_1079	0.432159	0.623343	No change	Transmembrane component CbiQ of energizing module of cobalt ECF transporter
MSBRM_1277	-0.353289	0.623914	No change	GTPases-Sulfate adenylate transferase subunit 1
MSBRM_2627	-0.27359	0.623914	No change	Cytochrome d ubiquinol oxidase subunit II
MSBRM_0251	0.899883	0.623914	No change	hypothetical protein
MSBRM_2176	-0.893108	0.623914	No change	hypothetical protein
MSBRM_2576	-0.893108	0.623914	No change	hypothetical protein
MSBRM_1207	0.365517	0.623947	No change	Transcriptional regulator, ArsR family
MSBRM_2510	-0.398594	0.624432	No change	hypothetical protein
MSBRM_2359	-0.388225	0.624513	No change	hypothetical protein
MSBRM_1465	-0.379297	0.624513	No change	Undecaprenyl diphosphate synthase
MSBRM_2613	-0.255903	0.624513	No change	hypothetical protein
MSBRM_2723	-0.290152	0.625073	No change	hypothetical protein
MSBRM_2559	-0.244405	0.625418	No change	Methanophenazine hydrogenase small subunit precursor
MSBRM_2231	-0.3281	0.627071	No change	iron-sulfur flavoprotein
MSBRM_1902	-0.27968	0.627071	No change	GCN5-related N-acetyltransferase
MSBRM_1964	0.24683	0.627071	No change	DNA repair and recombination protein RadA
MSBRM_3164	-0.259204	0.627071	No change	ABC transporter ATP-binding protein
MSBRM_2003	0.293362	0.627071	No change	hypothetical protein
MSBRM_0720	1.38184	0.627071	No change	sensory transduction histidine kinase
MSBRM_2761	-1.37518	0.627071	No change	hypothetical protein
MSBRM_2210	-0.289614	0.627071	No change	2,3-bisphosphoglycerate-independent phosphoglycerate mutase
MSBRM_2597	0.250453	0.627071	No change	LSU ribosomal protein L9e (L6p)
MSBRM_3257	-0.302468	0.6286	No change	Membrane spanning protein
MSBRM_1769	-0.670189	0.6286	No change	membrane protein, putative
MSBRM_3090	0.475951	0.6286	No change	Transcriptional regulator, PadR family
MSBRM_2401	0.258701	0.6286	No change	hypothetical protein
MSBRM_1854	0.332418	0.628612	No change	hypothetical protein
MSBRM_1262	-0.294989	0.628667	No change	Histidinol dehydrogenase
MSBRM_2982	-0.294989	0.628667	No change	hypothetical protein
MSBRM_0659	-0.253694	0.629104	No change	hypothetical protein
MSBRM_2910	-0.282147	0.629898	No change	ribosomal protein L11 methyltransferase
MSBRM_0889	0.247561	0.629898	No change	LSU ribosomal protein L30e
MSBRM_0536	0.358062	0.629898	No change	UbiX family decarboxylase associated with menaquinone via futalosine
MSBRM_1407	-0.603389	0.629898	No change	Energy-conserving hydrogenase (ferredoxin), subunit C
MSBRM_2180	-0.603389	0.629898	No change	MutT-like protein
MSBRM_2416	0.320775	0.631274	No change	Ser-tRNA(Ala) deacylase
MSBRM_2614	-0.247092	0.635901	No change	hypothetical protein
MSBRM_0766	-0.254289	0.638649	No change	UDP-glucose 4-epimerase
MSBRM_1254	0.237742	0.638738	No change	Cysteine desulfurase
MSBRM_1297	0.465056	0.64013	No change	Glyoxalase family protein
MSBRM_3433	0.516064	0.640676	No change	hypothetical protein
MSBRM_1933	0.516064	0.640676	No change	hypothetical protein
MSBRM_2927	0.516064	0.640676	No change	Glutathione-regulated potassium-efflux system protein KefC
MSBRM_0475	0.346498	0.640676	No change	Pyruvate decarboxylase
MSBRM_0980	-0.304461	0.640676	No change	Amino acid permease
MSBRM_0357	-0.238205	0.640905	No change	N5-methyltetrahydromethanopterin:coenzyme M methyltransferase subunit B
MSBRM_2137	0.325053	0.641202	No change	hypothetical protein
MSBRM_1170	-0.297027	0.641748	No change	Hydroxyethylthiazole kinase
MSBRM_0866	0.734404	0.641748	No change	hypothetical protein
MSBRM_2713	-0.727604	0.641748	No change	hypothetical protein
MSBRM_1533	0.25297	0.644747	No change	Pyridoxamine 5'-phosphate oxidase
MSBRM_0686	-0.245829	0.646496	No change	Oligopeptide transport system permease protein OppB
MSBRM_2652	-0.340592	0.646496	No change	putative DNA alkylation repair enzyme
MSBRM_1747	4.6455	0.646496	No change	MoxR-related protein
MSBRM_1489	-4.64221	0.646496	No change	Vitamin B12 ABC transporter, ATPase component BtuD
MSBRM_2620	-4.64221	0.646496	No change	hypothetical protein
MSBRM_1990	0.643231	0.648461	No change	Ferredoxin
MSBRM_2289	0.268481	0.651713	No change	hypothetical protein
MSBRM_2140	0.322579	0.651749	No change	Potassium channel protein
MSBRM_2423	0.244646	0.65176	No change	Inosine-5'-monophosphate dehydrogenase
MSBRM_0161	0.824794	0.653701	No change	hypothetical protein
MSBRM_0886	0.23308	0.654643	No change	DNA-directed RNA polymerase subunit B'
MSBRM_2904	-0.3632	0.654643	No change	hypothetical protein
MSBRM_0635	-0.981827	0.654643	No change	Phosphinothricin N-acetyltransferase
MSBRM_1549	0.292047	0.655035	No change	hypothetical protein
MSBRM_1643	-0.243248	0.655035	No change	cell surface protein
MSBRM_1440	-0.23501	0.656151	No change	phosphatidylethanolamine N-methyltransferase
MSBRM_1317	-0.346588	0.656169	No change	ATP-dependent protease La Type I
MSBRM_3186	0.251615	0.658357	No change	2-isopropylmalate synthase
MSBRM_1926	0.274458	0.658357	No change	Transcriptional regulator, MerR family
MSBRM_1934	-0.39064	0.658843	No change	ABC transporter, ATP-binding protein
MSBRM_1410	-0.258965	0.659347	No change	hypothetical protein
MSBRM_3317	0.229419	0.659347	No change	Putative metal chaperone, involved in Zn homeostasis, GTPase of COG0523 family
MSBRM_2078	0.425592	0.659347	No change	hypothetical protein
MSBRM_0211	-0.32702	0.659347	No change	DUF324 domain-containing protein
MSBRM_2536	-0.261047	0.659347	No change	hypothetical protein
MSBRM_1193	-0.358576	0.6595	No change	Hemolysins and related protein containing CBS domains
MSBRM_0783	-0.245313	0.6595	No change	ATP-grasp enzyme-like protein
MSBRM_2215	-0.231226	0.659591	No change	2-oxoglutarate oxidoreductase, alpha subunit
MSBRM_3485	0.30465	0.659895	No change	hypothetical protein
MSBRM_0422	-0.297799	0.659895	No change	cell surface protein
MSBRM_1443	-0.342752	0.660079	No change	hypothetical protein
MSBRM_0331	0.341407	0.664782	No change	Glycosyltransferase
MSBRM_0917	-0.555711	0.664809	No change	hypothetical protein
MSBRM_0793	-0.286673	0.665161	No change	TPR/glycosyl transferase domain protein
MSBRM_3343	0.317499	0.665161	No change	Pyruvate kinase, alpha/beta domain
MSBRM_2972	0.690036	0.665161	No change	transcriptional regulator
MSBRM_1375	-0.683232	0.665161	No change	hypothetical protein
MSBRM_1196	0.248673	0.666204	No change	putative Zn-ribbon RNA-binding protein with a function in translation
MSBRM_1877	0.612735	0.666904	No change	Mobile element protein
MSBRM_1044	-0.60592	0.666904	No change	hypothetical protein
MSBRM_2959	-0.60592	0.666904	No change	Mobile element protein
MSBRM_0448	-0.428375	0.667343	No change	Protein-L-isoaspartate O-methyltransferase
MSBRM_0438	0.267189	0.667343	No change	hypothetical protein
MSBRM_3440	-0.276519	0.667343	No change	haloacid dehalogenase superfamily protein
MSBRM_0576	-0.232486	0.667343	No change	Lead, cadmium, zinc and mercury transporting ATPase
MSBRM_3285	0.248075	0.668309	No change	putative methanogenesis marker protein 7
MSBRM_3387	0.283812	0.669569	No change	Acetylglutamate kinase
MSBRM_1732	0.510374	0.672343	No change	Transcriptional regulator, MarR family
MSBRM_3089	-0.269226	0.672343	No change	hypothetical protein
MSBRM_3313	-0.22617	0.672343	No change	Methylcobalamin:coenzyme M methyltransferase, methanol-specific
MSBRM_2737	-0.237418	0.672343	No change	Nitroreductase family protein
MSBRM_2555	-0.24395	0.672343	No change	[NiFe] hydrogenase nickel incorporation-associated protein HypB
MSBRM_0528	-0.253123	0.672568	No change	Iron-sulfur cluster-binding protein
MSBRM_2709	-0.356159	0.673733	No change	hypothetical protein
MSBRM_3041	0.235274	0.675025	No change	Nickel ABC transporter, periplasmic nickel-binding protein NikA
MSBRM_0479	-0.244856	0.675025	No change	DNA-directed RNA polymerase subunit N
MSBRM_3311	0.409634	0.675618	No change	Sodium/potassium-transporting ATPase, alpha subunit
MSBRM_1068	0.241649	0.675618	No change	Cell surface protein
MSBRM_3292	0.287332	0.675618	No change	Soluble P-type ATPase-like phosphatase
MSBRM_0771	-0.331734	0.675618	No change	hypothetical protein
MSBRM_3506	-0.278428	0.675618	No change	Methyl-accepting chemotaxis protein
MSBRM_0456	-0.238771	0.675618	No change	Lysyl-tRNA synthetase (class I)
MSBRM_1603	0.322139	0.675618	No change	Cysteine desulfurase
MSBRM_1247	-0.251627	0.676342	No change	Trk system potassium uptake protein TrkA
MSBRM_2015	-0.281108	0.6777	No change	Indolepyruvate oxidoreductase subunit IorB
MSBRM_2445	0.541431	0.677874	No change	hypothetical protein
MSBRM_0135	0.234153	0.678208	No change	Aspartokinase
MSBRM_3039	-0.250133	0.678208	No change	Oligopeptide transport ATP-binding protein OppD
MSBRM_1136	0.23637	0.678454	No change	SSU ribosomal protein S6e
MSBRM_1928	-0.754788	0.678802	No change	hypothetical protein
MSBRM_0412	0.250101	0.679067	No change	cell surface protein
MSBRM_0745	-0.230494	0.679373	No change	hypothetical protein
MSBRM_3036	0.229129	0.680262	No change	ubiquinone/menaquinone biosynthesis methyltransferase
MSBRM_3385	0.231407	0.681088	No change	GTP cyclohydrolase I type 2
MSBRM_3245	-0.321272	0.681088	No change	putative NADPH-flavin oxidoreductase
MSBRM_0202	-0.4877	0.681813	No change	Mannose-6-phosphate isomerase
MSBRM_2666	0.227065	0.681813	No change	Eukaryotic translation initiation factor 2 gamma subunit
MSBRM_0393	-0.232192	0.681813	No change	Formylmethanofuran dehydrogenase (molybdenum) subunit D
MSBRM_2327	1.14878	0.681813	No change	hypothetical protein
MSBRM_2328	-1.14208	0.681813	No change	hypothetical protein
MSBRM_2855	-1.14208	0.681813	No change	hypothetical protein
MSBRM_1893	-0.644023	0.682576	No change	hypothetical protein
MSBRM_1828	-0.261583	0.68455	No change	Sulfate permease
MSBRM_0529	-0.337108	0.68481	No change	hypothetical protein
MSBRM_1092	-0.24785	0.684984	No change	Oligopeptide transport system permease protein OppB
MSBRM_0679	-0.233461	0.684984	No change	radical SAM domain protein
MSBRM_0261	-0.250083	0.684984	No change	hypothetical protein
MSBRM_2184	-0.277007	0.685451	No change	Nickel responsive regulator NikR
MSBRM_0189	0.267379	0.685451	No change	moaA/nifB/pqqE family protein
MSBRM_2491	-0.218491	0.685451	No change	hypothetical protein
MSBRM_0097	-0.218648	0.685451	No change	Methyl coenzyme M reductase beta subunit
MSBRM_1696	0.884737	0.685451	No change	Type I restriction-modification system, specificity subunit S
MSBRM_2965	0.884737	0.685451	No change	hypothetical protein
MSBRM_3134	0.884737	0.685451	No change	thioredoxin and glutathione reductase
MSBRM_1697	-0.877974	0.685451	No change	hypothetical protein
MSBRM_0295	-0.261673	0.686894	No change	hypothetical protein
MSBRM_2919	-0.315014	0.686894	No change	surface layer protein B
MSBRM_3258	-0.333118	0.688523	No change	Nitrogen regulatory protein P-II
MSBRM_0483	0.250629	0.689328	No change	Mevalonate kinase
MSBRM_1802	0.226724	0.689859	No change	Deacetylase
MSBRM_2026	-0.246057	0.689859	No change	NAD-dependent malic enzyme
MSBRM_2561	-0.220434	0.689859	No change	Methanophenazine hydrogenase cytochrome b subunit
MSBRM_1376	-0.237136	0.690179	No change	O-methyltransferase
MSBRM_3059	0.223105	0.690856	No change	Inosine-5'-monophosphate dehydrogenase
MSBRM_0860	-0.240506	0.690856	No change	Hydrogenase expression/formation protein
MSBRM_2528	0.252696	0.690856	No change	hypothetical protein
MSBRM_2908	0.318823	0.690856	No change	Adenine phosphoribosyltransferase
MSBRM_0671	0.228808	0.690856	No change	Serine/threonine protein kinase
MSBRM_2738	-0.217327	0.693533	No change	Ketol-acid reductoisomerase
MSBRM_1340	0.223963	0.695092	No change	Dihydroxy-acid dehydratase
MSBRM_2341	-0.552984	0.696396	No change	hypothetical protein
MSBRM_3367	-0.269126	0.696396	No change	O-antigen flippase Wzx
MSBRM_1197	-0.270894	0.696418	No change	delta 1-pyrroline-5-carboxylate synthetase
MSBRM_1936	0.258722	0.69677	No change	ABC transporter, ATP-binding protein
MSBRM_2730	0.306033	0.697123	No change	polysaccharide biosynthesis protein
MSBRM_2134	-0.223299	0.697456	No change	hypothetical protein
MSBRM_2122	0.34077	0.697456	No change	integral membrane protein
MSBRM_1064	-0.22485	0.697812	No change	hypothetical protein
MSBRM_1104	0.33226	0.697812	No change	Arylsulfatase
MSBRM_2518	0.220163	0.697812	No change	hypothetical protein
MSBRM_1599	0.234342	0.697812	No change	hypothetical protein
MSBRM_2837	0.250042	0.697812	No change	Geranylgeranyl diphosphate reductase
MSBRM_0751	-0.285822	0.697812	No change	CRISPR-associated protein, Cas5e family
MSBRM_2235	-0.700779	0.697812	No change	hypothetical protein
MSBRM_0963	-0.700779	0.697812	No change	Transcriptional regulator, TrmB family
MSBRM_0786	0.615923	0.697812	No change	Rhodopirellula transposase
MSBRM_1609	-0.496887	0.697812	No change	hypothetical protein
MSBRM_3473	0.254643	0.697812	No change	ABC-type nitrate/sulfonate/bicarbonate transport system, ATPase component
MSBRM_0550	-0.219913	0.697812	No change	Oligosaccharyl transferase
MSBRM_2139	0.438137	0.697812	No change	Potassium channel protein
MSBRM_2453	1.53054	0.697812	No change	hypothetical protein
MSBRM_1452	1.53054	0.697812	No change	hypothetical protein
MSBRM_1198	0.232763	0.697854	No change	putative H4MPT-linked C1 transfer pathway protein
MSBRM_2877	-0.229967	0.698255	No change	Replication factor C small subunit
MSBRM_2876	0.258233	0.699206	No change	Small multidrug export protein
MSBRM_0621	0.365277	0.700232	No change	N-ethylmaleimide reductase
MSBRM_0967	0.255769	0.700268	No change	Multi antimicrobial extrusion protein (Na(+)/drug antiporter), MATE family of MDR efflux pumps
MSBRM_1054	-0.303198	0.700393	No change	hypothetical protein
MSBRM_1728	0.393261	0.700393	No change	Mannose-6-phosphate isomerase, bifunctional enzyme
MSBRM_2912	-0.26072	0.700393	No change	DNA-directed RNA polymerase subunit L
MSBRM_2440	0.258056	0.70089	No change	Sensory transduction histidine kinase
MSBRM_1152	-0.227462	0.70089	No change	hypothetical protein
MSBRM_3040	0.237467	0.70089	No change	Oligopeptide transport ATP-binding protein OppF
MSBRM_2945	-0.228797	0.701337	No change	hypothetical protein
MSBRM_0623	-0.2144	0.701619	No change	5-tetrahydromethanopterin:corrinoid iron-sulfur protein methyltransferase
MSBRM_0047	-0.243331	0.70187	No change	Fe-S oxidoreductase
MSBRM_0668	0.34167	0.70187	No change	Phosphate transport system regulatory protein PhoU
MSBRM_1939	0.220634	0.702404	No change	Cell surface glycoprotein
MSBRM_0234	-0.401471	0.702404	No change	tRNA-(G10-N2) methyltransferase
MSBRM_3276	0.374588	0.702404	No change	Polysaccharide deacetylase
MSBRM_2774	-0.295811	0.702687	No change	Multidrug resistance protein B
MSBRM_1088	0.318215	0.70276	No change	hypothetical protein
MSBRM_3092	-0.529859	0.705338	No change	hypothetical protein
MSBRM_0183	-0.218407	0.706543	No change	Sensory transduction histidine kinase
MSBRM_1200	-0.237154	0.707293	No change	Heat shock protein
MSBRM_2887	0.242711	0.707583	No change	DNA primase small subunit
MSBRM_2896	-0.220594	0.707583	No change	Formate dehydrogenase alpha subunit
MSBRM_2570	0.45247	0.707583	No change	ATP-dependent DNA helicase
MSBRM_1431	0.309385	0.707583	No change	Diphthine synthase
MSBRM_3247	0.217244	0.707583	No change	putative ABC transporter ATP-binding protein
MSBRM_2071	-0.24439	0.707583	No change	hypothetical protein
MSBRM_0341	-0.242418	0.70808	No change	hypothetical protein
MSBRM_2841	-0.226081	0.710355	No change	Triphosphoribosyl-dephospho-CoA synthetase
MSBRM_1499	0.26029	0.710839	No change	hypothetical protein
MSBRM_0149	0.220666	0.710839	No change	Monomethylamine permease
MSBRM_2095	-0.335837	0.712207	No change	response regulator receiver
MSBRM_3272	-0.335837	0.712207	No change	Uncharacterized protein involved in the oxidation of intracellular sulfur
MSBRM_1169	0.801198	0.712207	No change	Chemotaxis regulator-transmits chemoreceptor signals to flagelllar motor components CheY
MSBRM_2241	-0.22503	0.712233	No change	Inositol-1-monophosphatase
MSBRM_3004	-0.226612	0.712358	No change	hypothetical protein
MSBRM_3114	0.228204	0.712677	No change	Orotate phosphoribosyltransferase
MSBRM_2090	0.37869	0.71414	No change	Branched-chain amino acid transport protein
MSBRM_1927	-0.37185	0.71414	No change	hypothetical protein
MSBRM_0929	-0.259432	0.714578	No change	anaerobic ribonucleoside-triphosphate reductase activating protein
MSBRM_3468	-0.207033	0.71503	No change	S-layer family duplication domain protein
MSBRM_2257	0.25256	0.71503	No change	D-tyrosyl-tRNA(Tyr) deacylase
MSBRM_2700	0.232839	0.71503	No change	hypothetical protein
MSBRM_0758	0.217807	0.71503	No change	Flavoprotein wrbA
MSBRM_2986	0.362214	0.71503	No change	Arginine deiminase
MSBRM_2315	-0.355372	0.71503	No change	Universal stress protein
MSBRM_1401	0.240518	0.715121	No change	Cacineurin superfamily phosphoesterase
MSBRM_2042	-0.223387	0.715183	No change	response regulator receiver
MSBRM_3008	0.660874	0.715183	No change	hypothetical protein
MSBRM_2021	0.660874	0.715183	No change	hypothetical protein
MSBRM_3482	-0.654076	0.715183	No change	hypothetical protein
MSBRM_2646	-0.433187	0.715334	No change	hypothetical protein
MSBRM_3095	-0.322051	0.715334	No change	DUF378 domain-containing protein
MSBRM_1119	-0.229159	0.717051	No change	Type I restriction-modification system, DNA-methyltransferase subunit M
MSBRM_2909	-0.26795	0.71769	No change	diptheria toxin resistance protein required for diphthamide biosynthesis (Saccharomyces)-like 1
MSBRM_0204	0.259788	0.717916	No change	RNA-binding protein YhbY
MSBRM_3299	0.216011	0.718646	No change	2,3-bisphosphoglycerate-independent phosphoglycerate mutase
MSBRM_1848	-0.209714	0.718862	No change	Conserved transmembrane protein
MSBRM_1754	-0.978933	0.719253	No change	hypothetical protein
MSBRM_1424	0.311134	0.719566	No change	hypothetical protein
MSBRM_0545	0.279304	0.719566	No change	putative glycosyltransferase
MSBRM_0419	0.223466	0.720016	No change	DNA mismatch repair protein MutS
MSBRM_2457	-0.400648	0.721658	No change	hypothetical protein
MSBRM_0627	-0.213609	0.723248	No change	CO dehydrogenase/acetyl-CoA synthase subunit epsilon, CO dehydrogenase subcomplex
MSBRM_3072	0.246167	0.724983	No change	Aldehyde dehydrogenase
MSBRM_1843	-0.3767	0.724983	No change	cell surface protein
MSBRM_1266	-0.3767	0.724983	No change	hypothetical protein
MSBRM_3312	-0.246246	0.724983	No change	Sodium/potassium-transporting ATPase, alpha subunit
MSBRM_1627	0.291356	0.724983	No change	Secreted and surface protein containing fasciclin-like repeats
MSBRM_0744	-0.212032	0.724983	No change	hypothetical protein
MSBRM_1041	-0.421411	0.724983	No change	hypothetical protein
MSBRM_2582	-0.314059	0.724983	No change	ABC transporter, ATP binding protein
MSBRM_0186	-0.314059	0.724983	No change	hypothetical protein
MSBRM_3353	0.27544	0.724983	No change	Thymidylate kinase
MSBRM_0350	-0.358334	0.724983	No change	Archease
MSBRM_2376	-0.358334	0.724983	No change	Nucleotidyltransferase
MSBRM_0145	-0.209833	0.724983	No change	Replication factor C small subunit
MSBRM_0970	-0.222525	0.725275	No change	hypothetical protein
MSBRM_1590	-0.22638	0.725576	No change	hypothetical protein
MSBRM_2061	0.277796	0.725864	No change	hypothetical protein
MSBRM_2256	0.277796	0.725864	No change	hypothetical protein
MSBRM_1409	0.456182	0.726967	No change	hypothetical protein
MSBRM_1450	0.456182	0.726967	No change	Potassium efflux system KefA protein
MSBRM_0780	0.213095	0.726967	No change	GDP-L-fucose synthetase
MSBRM_2726	0.22629	0.727147	No change	dTDP-4-dehydrorhamnose reductase
MSBRM_2126	0.31042	0.727147	No change	Sodium-transporting ATPase subunit A
MSBRM_1448	-0.285752	0.727147	No change	Lead, cadmium, zinc and mercury transporting ATPase
MSBRM_1563	0.495808	0.727147	No change	hypothetical protein
MSBRM_3424	-0.224392	0.727519	No change	putative glycosyl transferase
MSBRM_2822	0.264669	0.727519	No change	Queuosine Biosynthesis QueE Radical SAM
MSBRM_3450	-0.28995	0.728666	No change	hypothetical protein
MSBRM_3218	0.202391	0.728697	No change	Transcriptional regulator, ArsR family
MSBRM_0173	-0.369106	0.728773	No change	hypothetical protein
MSBRM_3103	0.215345	0.728773	No change	Mn-dependent transcriptional regulator
MSBRM_1395	-0.205357	0.728773	No change	LSU ribosomal protein L21e
MSBRM_0195	-0.294713	0.728773	No change	Molybdenum cofactor biosynthesis protein MoaB
MSBRM_1948	-0.209665	0.728773	No change	hypothetical protein
MSBRM_3496	-0.249621	0.728773	No change	hypothetical protein
MSBRM_0052	0.307007	0.728773	No change	MDR-type permease
MSBRM_0944	-0.30016	0.728773	No change	hypothetical protein
MSBRM_0038	0.217607	0.728773	No change	Replication factor A (ssDNA-binding protein)
MSBRM_1914	-0.410259	0.728773	No change	Mobile element protein
MSBRM_2463	-0.206854	0.728773	No change	Deoxyhypusine synthase
MSBRM_0484	-0.230147	0.728773	No change	Isopentenyl phosphate kinase
MSBRM_1778	0.620073	0.728773	No change	hypothetical protein
MSBRM_0268	-0.61327	0.728773	No change	Putative membrane protein
MSBRM_1143	-0.61327	0.728773	No change	hypothetical protein
MSBRM_2996	-0.61327	0.728773	No change	Bifunctional protein: zinc-containing alcohol dehydrogenase
MSBRM_1721	0.252016	0.728773	No change	hypothetical protein
MSBRM_0180	-0.313802	0.730464	No change	hypothetical protein
MSBRM_2998	-0.725648	0.730464	No change	hypothetical protein
MSBRM_1750	0.287408	0.730464	No change	Acetolactate synthase large subunit
MSBRM_0439	0.200522	0.730552	No change	hypothetical protein
MSBRM_1397	0.231724	0.731544	No change	protein of unknown function DUF358
MSBRM_3332	-0.21471	0.731986	No change	Transcriptional repressor of nif and glnA operons
MSBRM_2402	-0.361812	0.732107	No change	Mg(2+) transport ATPase, P-type
MSBRM_0271	-0.345762	0.732107	No change	Transcriptional regulator
MSBRM_1019	-0.210593	0.732107	No change	ATP-dependent DNA ligase
MSBRM_3138	0.214089	0.733422	No change	GTP-binding protein RBG1/RBG2
MSBRM_0374	-0.243511	0.734911	No change	hypothetical protein
MSBRM_0644	0.20025	0.734911	No change	Hemerythrin HHE cation binding domain protein
MSBRM_1179	-0.215803	0.734911	No change	hypothetical protein
MSBRM_2087	0.204582	0.734911	No change	S-adenosylhomocysteine deaminase
MSBRM_0977	-0.524042	0.734911	No change	putative flavin-nucleotide-binding protein
MSBRM_0096	-0.218464	0.737115	No change	Methyl coenzyme M reductase associated protein / Fe-S oxidoreductase, related to NifB/MoaA family
MSBRM_2479	-0.399681	0.737115	No change	hypothetical protein
MSBRM_2247	0.209839	0.738158	No change	sensory transduction histidine kinase
MSBRM_1030	-0.197285	0.738189	No change	Lead, cadmium, zinc and mercury transporting ATPase
MSBRM_1911	0.306049	0.738189	No change	hypothetical protein
MSBRM_0423	0.213167	0.738516	No change	Glutamyl-tRNA synthetase / Glutamyl-tRNA(Gln) synthetase
MSBRM_3437	-0.219436	0.738516	No change	ATP-dependent RNA helicase, EIF-4A family
MSBRM_3128	0.346641	0.738516	No change	hypothetical protein
MSBRM_3044	-0.23002	0.739679	No change	hypothetical protein
MSBRM_2420	-0.217714	0.741096	No change	Thymidylate synthase
MSBRM_0642	-0.203973	0.742356	No change	Formylmethanofuran dehydrogenase (molybdenum) subunit D
MSBRM_0403	0.274819	0.744378	No change	hypothetical protein
MSBRM_0888	0.197055	0.744907	No change	DNA-directed RNA polymerase subunit A''
MSBRM_3355	-0.220958	0.746136	No change	Phosphoribosylformimino-5-aminoimidazole carboxamide ribotide isomerase related protein
MSBRM_2074	0.208757	0.746725	No change	hypothetical protein
MSBRM_0539	-0.194464	0.746813	No change	Chitin binding protein
MSBRM_1426	-0.209964	0.746813	No change	O-linked N-acetylglucosamine transferase
MSBRM_2659	0.196515	0.746813	No change	hypothetical protein
MSBRM_2290	0.354892	0.746813	No change	hypothetical protein
MSBRM_1505	-0.348052	0.746813	No change	Mobile element protein
MSBRM_1080	0.256346	0.746813	No change	ATPase component CbiO of energizing module of cobalt ECF transporter
MSBRM_1363	0.253645	0.746813	No change	Asparagine synthetase (glutamine-hydrolyzing)
MSBRM_1749	0.584103	0.746813	No change	hypothetical protein
MSBRM_2374	-0.577298	0.746813	No change	Seryl-tRNA synthetase, archaeal
MSBRM_2268	-0.221042	0.746813	No change	Cell surface protein
MSBRM_1624	0.316048	0.746813	No change	Sensory transduction histidine kinase
MSBRM_1145	0.460804	0.746813	No change	transporter, LysE family
MSBRM_0852	-0.250788	0.747427	No change	hypothetical protein
MSBRM_1166	0.32475	0.747427	No change	cell surface protein
MSBRM_0457	0.202164	0.747427	No change	Dimethylamine:corrinoid methyltransferase
MSBRM_2977	-0.198394	0.747427	No change	hypothetical protein
MSBRM_2392	0.864398	0.747427	No change	hypothetical protein
MSBRM_2179	0.864398	0.747427	No change	hypothetical protein
MSBRM_1485	-0.85765	0.747427	No change	Mobile element protein
MSBRM_0600	0.507572	0.747427	No change	Endonuclease III
MSBRM_0102	0.247566	0.747427	No change	RNA methyltransferase related protein
MSBRM_0506	0.199051	0.747964	No change	cell surface protein
MSBRM_2138	0.228886	0.748513	No change	hypothetical protein
MSBRM_2121	-0.22293	0.748513	No change	Lipoprotein releasing system ATP-binding protein LolD
MSBRM_2645	0.311855	0.748513	No change	CRISPR-associated protein Cas1
MSBRM_1743	-0.410124	0.748513	No change	tRNA-specific adenosine-34 deaminase
MSBRM_1992	0.28803	0.748513	No change	Chloramphenicol acetyltransferase
MSBRM_2526	-0.281182	0.748513	No change	iron-sulfur flavoprotein
MSBRM_3020	-0.19067	0.748513	No change	Coenzyme F420 hydrogenase subunit alpha
MSBRM_1920	1.19236	0.748513	No change	Universal stress protein
MSBRM_1501	-1.1857	0.748513	No change	Mobile element protein
MSBRM_3275	0.365038	0.749113	No change	transcriptional regulator
MSBRM_0923	0.281389	0.74916	No change	Dimethylamine permease
MSBRM_1770	-0.667983	0.749257	No change	Inositol-1-phosphate synthase
MSBRM_1882	-0.2009	0.749272	No change	hypothetical protein
MSBRM_2324	0.200358	0.750949	No change	Phosphoribosylamine--glycine ligase
MSBRM_1007	0.243623	0.752687	No change	Phosphoribosylglycinamide formyltransferase
MSBRM_1330	-0.300928	0.753011	No change	serine/threonine kinase
MSBRM_0546	-0.22777	0.754643	No change	hypothetical protein
MSBRM_0885	0.188909	0.75519	No change	DNA-directed RNA polymerase subunit B''
MSBRM_0465	-0.290877	0.75519	No change	CDP-diacylglycerol--glycerol-3-phosphate 3-phosphatidyltransferase
MSBRM_2034	0.18969	0.75519	No change	Exosome complex exonuclease 1
MSBRM_2244	-0.204488	0.756159	No change	hypothetical protein
MSBRM_0898	-0.308603	0.756159	No change	Fosmidomycin resistance protein
MSBRM_0646	-0.234213	0.757545	No change	Formylmethanofuran dehydrogenase (tungsten) subunit D
MSBRM_1103	0.377813	0.757545	No change	Putative arylsulfatase regulatory protein
MSBRM_2815	-0.296953	0.757545	No change	SAM-dependent methyltransferase
MSBRM_0258	0.216186	0.757545	No change	Ribose-1,5-bisphosphate isomerase
MSBRM_1916	0.486274	0.757545	No change	Mobile element protein
MSBRM_2171	0.324707	0.757545	No change	Inner membrane protein YihY, formerly thought to be RNase BN
MSBRM_0543	-0.198684	0.757545	No change	hypothetical protein
MSBRM_2497	-0.207858	0.757545	No change	ADP-dependent glucokinase
MSBRM_1918	-0.208378	0.757545	No change	5'-nucleotidase
MSBRM_2317	0.203388	0.757545	No change	Carbon monoxide dehydrogenase CooS subunit
MSBRM_0336	-0.287375	0.757545	No change	hypothetical protein
MSBRM_1099	0.552147	0.757545	No change	hypothetical protein
MSBRM_1035	-0.185708	0.757766	No change	Nickel insertion protein
MSBRM_2100	0.310995	0.759916	No change	hypothetical protein
MSBRM_3472	0.216259	0.760686	No change	ABC-type nitrate/sulfonate/bicarbonate transport system, permease component
MSBRM_1316	-0.226136	0.762109	No change	Transcriptional regulator, MarR family
MSBRM_3395	0.224857	0.763464	No change	Aspartate carbamoyltransferase regulatory chain (PyrI)
MSBRM_1233	-0.244859	0.763464	No change	Yip1 domain protein
MSBRM_0418	0.225709	0.763464	No change	DNA mismatch repair protein MutL
MSBRM_2770	-0.205166	0.763464	No change	methyltetrahydrofolate:corrinoid/iron-sulfur protein methyltransferase
MSBRM_0446	0.222496	0.763464	No change	hypothetical protein
MSBRM_2711	-0.186249	0.763464	No change	Oligosaccharyl transferase
MSBRM_1972	0.430481	0.763464	No change	cell surface protein
MSBRM_2621	-0.362302	0.764156	No change	hypothetical protein
MSBRM_1761	0.394397	0.764156	No change	Transposase
MSBRM_0229	-0.387564	0.764156	No change	Bipolar DNA helicase
MSBRM_2183	-0.387564	0.764156	No change	hypothetical protein
MSBRM_2395	-0.218853	0.764156	No change	Single-stranded-DNA-specific exonuclease RecJ
MSBRM_2946	-0.206164	0.764805	No change	Malate dehydrogenase
MSBRM_2312	-0.2266	0.765667	No change	Clostripain
MSBRM_3116	-0.252952	0.765667	No change	conserved protein associated with acetyl-CoA C-acyltransferase
MSBRM_0549	-0.221824	0.765667	No change	Mannosyltransferase WbkA
MSBRM_3429	-0.199349	0.765667	No change	Molybdenum cofactor biosynthesis protein MoaA
MSBRM_2505	0.243503	0.765667	No change	Type I restriction-modification system, DNA-methyltransferase subunit M
MSBRM_0879	-0.222951	0.765779	No change	hypothetical protein
MSBRM_0325	-0.205496	0.76586	No change	(dimethylallyl)adenosine tRNA methylthiotransferase
MSBRM_1678	-0.187606	0.766565	No change	N(5),N(10)-methenyltetrahydromethanopterin cyclohydrolase
MSBRM_3154	0.188377	0.766609	No change	hypothetical protein
MSBRM_2355	-0.18747	0.766898	No change	Glycogen phosphorylase
MSBRM_3509	0.343615	0.767612	No change	Chemotaxis response regulator protein-glutamate methylesterase CheB
MSBRM_2318	-0.201814	0.767724	No change	hypothetical protein
MSBRM_3398	0.466717	0.767724	No change	hypothetical protein
MSBRM_0583	0.261681	0.767724	No change	hypothetical protein
MSBRM_1823	-0.618902	0.767724	No change	TPR-domain containing protein
MSBRM_3277	-0.25931	0.767801	No change	Glycosyltransferase
MSBRM_1530	-0.277355	0.768171	No change	cell surface protein
MSBRM_2153	-0.242516	0.768417	No change	Fibrillarin-like rRNA/tRNA 2'-O-methyltransferase
MSBRM_0288	-0.354021	0.768417	No change	hypothetical protein
MSBRM_3067	-0.227128	0.768417	No change	hypothetical protein
MSBRM_1098	-0.40996	0.768417	No change	Matrixin
MSBRM_1710	-0.40996	0.768417	No change	Transcriptional regulator, ArsR family
MSBRM_1498	-0.40996	0.768417	No change	hypothetical protein
MSBRM_2973	0.384021	0.768417	No change	Transcriptional regulator, ArsR family
MSBRM_2296	-0.181269	0.768417	No change	hypothetical protein
MSBRM_1602	-0.516749	0.768417	No change	scaffold protein
MSBRM_0503	-0.203868	0.768417	No change	iron-sulfur flavoprotein
MSBRM_2275	-0.21884	0.768417	No change	hypothetical protein
MSBRM_2617	1.87765	0.768417	No change	Mobile element protein
MSBRM_2192	1.87765	0.768417	No change	hypothetical protein
MSBRM_2010	-1.87128	0.768417	No change	hypothetical protein
MSBRM_2838	-0.22742	0.768417	No change	Geranylgeranyl diphosphate reductase
MSBRM_2299	0.196024	0.770024	No change	Ferredoxin oxidoreductase
MSBRM_3159	-0.196084	0.770024	No change	glycosyltransferase, putative
MSBRM_0054	0.224688	0.77033	No change	hypothetical protein
MSBRM_0482	-0.187157	0.770404	No change	hypothetical protein
MSBRM_2354	-0.188056	0.770579	No change	Methylcobalamin:coenzyme M methyltransferase, methanol-specific
MSBRM_1066	0.212796	0.770579	No change	hypothetical protein
MSBRM_0850	-0.183728	0.770998	No change	Leucine responsive regulatory protein
MSBRM_1942	0.178883	0.770998	No change	cell surface protein
MSBRM_2151	-0.182397	0.770998	No change	Chitin binding protein
MSBRM_0909	-0.271051	0.770998	No change	iron-sulfur cluster-binding protein
MSBRM_2622	-0.180989	0.770998	No change	hypothetical protein
MSBRM_2625	-0.208489	0.770998	No change	protein F12M16.25
MSBRM_1481	0.193028	0.770998	No change	Tungsten-containing formylmethanofuran dehydrogenase 2 subunit G
MSBRM_1203	0.187118	0.770998	No change	Chaperone protein DnaJ
MSBRM_0179	0.185112	0.774257	No change	Lead, cadmium, zinc and mercury transporting ATPase
MSBRM_1547	-0.1914	0.775581	No change	Chitin binding protein
MSBRM_2653	-0.235706	0.775581	No change	N-acetyltransferase
MSBRM_0962	0.211147	0.775581	No change	response regulator receiver
MSBRM_0067	-0.182241	0.775581	No change	Formaldehyde activating enzyme
MSBRM_2427	0.190476	0.776351	No change	Riboflavin synthase archaeal
MSBRM_1557	-0.275131	0.776351	No change	hypothetical protein
MSBRM_3261	-0.275131	0.776351	No change	hypothetical protein
MSBRM_1174	-0.250053	0.776441	No change	hypothetical protein
MSBRM_2922	0.193202	0.77783	No change	STARP antigen
MSBRM_3421	0.224579	0.778805	No change	CAAX amino terminal protease family protein
MSBRM_0066	-0.338541	0.778805	No change	Endonuclease III
MSBRM_0151	0.178055	0.778805	No change	Monomethylamine methyltransferase corrinoid protein
MSBRM_0649	0.237193	0.778856	No change	Formylmethanofuran dehydrogenase subunit C
MSBRM_0263	-0.230342	0.778856	No change	Transcriptional regulator, TetR family
MSBRM_2443	-0.200152	0.778856	No change	Ribosomal protein S6
MSBRM_1403	0.233861	0.780211	No change	hypothetical protein
MSBRM_0080	-0.232441	0.780211	No change	Methionyl-tRNA formyltransferase
MSBRM_3238	-0.491018	0.780211	No change	ABC transporter, ATP-binding protein
MSBRM_0473	0.175426	0.780739	No change	D-3-phosphoglycerate dehydrogenase
MSBRM_1759	-0.224009	0.780739	No change	hypothetical protein
MSBRM_1886	0.176087	0.78203	No change	hypothetical protein
MSBRM_1047	0.181283	0.78203	No change	Glutamyl-tRNA(Gln) amidotransferase asparaginase subunit
MSBRM_0142	-0.237354	0.783258	No change	dCMP deaminase
MSBRM_0131	0.214823	0.783258	No change	hypothetical protein
MSBRM_2563	0.223412	0.78347	No change	hypothetical protein
MSBRM_2434	-0.205288	0.784183	No change	N5-methyltetrahydromethanopterin:coenzyme M methyltransferase subunit X
MSBRM_1727	0.391895	0.784609	No change	hypothetical protein
MSBRM_3451	-0.385064	0.784609	No change	Mobile element protein
MSBRM_0194	0.432033	0.784609	No change	hypothetical protein
MSBRM_2394	0.432033	0.784609	No change	hypothetical protein
MSBRM_3192	0.179685	0.785015	No change	Cobalt-precorrin-3b C17-methyltransferase
MSBRM_2733	0.18161	0.785015	No change	Glutamate synthase [NADPH] small chain
MSBRM_3445	0.173194	0.785138	No change	Heat shock protein 60 family chaperone GroEL
MSBRM_3061	0.209049	0.785138	No change	hypothetical protein
MSBRM_3382	0.318725	0.785138	No change	Lactoylglutation lyase
MSBRM_0517	0.318725	0.785138	No change	hypothetical protein
MSBRM_2595	0.178995	0.785138	No change	LSU ribosomal protein L19e
MSBRM_1852	-0.194378	0.785457	No change	Phytoene dehydrogenase
MSBRM_3454	-0.181333	0.785457	No change	Exopolyphosphatase
MSBRM_2077	0.212268	0.785546	No change	hypothetical protein
MSBRM_3502	0.981324	0.785546	No change	putative permease
MSBRM_3517	-0.974624	0.785546	No change	hypothetical protein
MSBRM_1287	-0.974624	0.785546	No change	Mobile element protein
MSBRM_1680	0.178945	0.785823	No change	4-carboxymuconolactone decarboxylase
MSBRM_0797	0.210178	0.787404	No change	glycosyl transferase, family 2
MSBRM_0767	0.185131	0.787404	No change	UDP-N-acetylglucosamine 1-carboxyvinyltransferase
MSBRM_2754	0.251821	0.788149	No change	hypothetical protein
MSBRM_2330	-0.256466	0.788149	No change	homospermidine synthase
MSBRM_0034	-0.172286	0.788149	No change	Inosine-5'-monophosphate dehydrogenase
MSBRM_0068	-0.191763	0.791609	No change	Triosephosphate isomerase
MSBRM_0799	-0.178754	0.792275	No change	Glycosyltransferase
MSBRM_2293	-0.184558	0.793232	No change	hypothetical protein
MSBRM_2862	0.220871	0.793881	No change	Dissimilatory sulfite reductase (desulfoviridin), alpha and beta subunits
MSBRM_0754	0.239492	0.795792	No change	CRISPR-associated helicase Cas3, protein
MSBRM_2433	0.183958	0.795792	No change	Replication factor C large subunit
MSBRM_1191	0.235386	0.795792	No change	hypothetical protein
MSBRM_2712	0.347519	0.795792	No change	Oligosaccharyl transferase
MSBRM_2196	0.217688	0.795792	No change	hypothetical protein
MSBRM_2698	-0.169045	0.795792	No change	5,10-methylenetetrahydromethanopterin reductase
MSBRM_3126	0.209769	0.795792	No change	ATPase component NikO of energizing module of nickel ECF transporter
MSBRM_1844	-0.20166	0.795792	No change	Type I restriction-modification system, restriction subunit R
MSBRM_0060	0.201674	0.795792	No change	metallo-beta-lactamase
MSBRM_2292	0.32453	0.796167	No change	Phosphoserine phosphatase
MSBRM_2229	0.18359	0.800196	No change	Molybdopterin-guanine dinucleotide biosynthesis protein MobB
MSBRM_3325	0.171484	0.802962	No change	N-methylhydantoinase (ATP-hydrolyzing)
MSBRM_1333	0.302332	0.80544	No change	hypothetical protein
MSBRM_1868	0.196574	0.805702	No change	hypothetical protein
MSBRM_2250	-0.311297	0.806277	No change	hypothetical protein
MSBRM_2805	-0.269874	0.806901	No change	Transporter
MSBRM_0844	0.217109	0.806901	No change	putative adenosylcobinamide-phosphate guanylyltransferase CobY
MSBRM_2036	0.171381	0.807158	No change	Shwachman-Bodian-Diamond syndrome protein
MSBRM_1847	-0.172811	0.807582	No change	5'-methylthioadenosine phosphorylase
MSBRM_2452	0.170141	0.807582	No change	Membrane alanine aminopeptidase N
MSBRM_1389	0.45338	0.807582	No change	hypothetical protein
MSBRM_3303	-0.186051	0.807817	No change	hypothetical protein
MSBRM_2544	0.236388	0.807936	No change	KEOPS complex Cgi121-like subunit
MSBRM_3242	0.220291	0.807936	No change	hypothetical protein
MSBRM_1009	0.191975	0.807936	No change	OB-fold nucleic acid binding domain protein
MSBRM_2802	0.228784	0.807936	No change	Magnesium and cobalt transport protein CorA
MSBRM_1405	-0.186002	0.807936	No change	Zinc finger protein
MSBRM_1564	-0.250543	0.808008	No change	Ferredoxin
MSBRM_3475	-0.168761	0.80873	No change	translation initiation factor IF-2 subunit beta
MSBRM_0273	0.297241	0.80873	No change	Flavodoxin
MSBRM_2917	-0.266215	0.80873	No change	DNA polymerase X family
MSBRM_3508	-0.266215	0.80873	No change	Chemotaxis regulator-transmits chemoreceptor signals to flagelllar motor components CheY
MSBRM_0082	0.216788	0.80873	No change	Xanthine-guanine phosphoribosyltransferase
MSBRM_3240	-0.305154	0.809824	No change	ABC transporter, permease protein
MSBRM_0776	0.199527	0.810969	No change	hypothetical protein
MSBRM_1272	0.190021	0.811553	No change	Coenzyme F420:L-glutamate ligase
MSBRM_1251	-0.163905	0.811607	No change	Cysteine synthase
MSBRM_0246	0.220067	0.811607	No change	Tungstate ABC transporter, permease protein WtpB
MSBRM_2467	-0.181779	0.815098	No change	hypothetical protein
MSBRM_2278	0.177549	0.815098	No change	ubiquinone/menaquinone biosynthesis methyltransferase
MSBRM_2593	0.167004	0.815327	No change	SSU ribosomal protein S2e (S5p)
MSBRM_1668	0.388812	0.815327	No change	hypothetical protein
MSBRM_2992	0.227258	0.815598	No change	Signal-transducing histidine kinase
MSBRM_1381	0.165747	0.815598	No change	Twin-arginine translocation protein TatA
MSBRM_0033	-0.163051	0.816245	No change	Inosine-5'-monophosphate dehydrogenase
MSBRM_2979	-0.210534	0.816298	No change	hypothetical protein
MSBRM_0721	-0.626965	0.816298	No change	hypothetical protein
MSBRM_2236	-0.19809	0.816298	No change	dTDP-D-glucose 4,6-dehydratase
MSBRM_3438	-0.19809	0.816298	No change	hypothetical protein
MSBRM_2631	-0.215698	0.816298	No change	hypothetical protein
MSBRM_0502	-0.215698	0.816298	No change	Nitroreductase family protein
MSBRM_1427	-0.34334	0.816298	No change	response regulator receiver
MSBRM_0114	-0.195994	0.817296	No change	DNA primase large subunit
MSBRM_1025	-0.176956	0.817963	No change	hypothetical protein
MSBRM_3362	0.176531	0.818464	No change	hypothetical protein
MSBRM_0108	-0.204026	0.818464	No change	Carbon-nitrogen hydrolase
MSBRM_0683	-0.173419	0.819305	No change	haloacid dehalogenase-like hydrolase
MSBRM_0367	-0.22429	0.821061	No change	Transcriptional regulator, TrmB family
MSBRM_3175	0.16039	0.821601	No change	LSU ribosomal protein P0 (L10p)
MSBRM_0912	-0.168943	0.823333	No change	hypothetical protein
MSBRM_0278	0.376289	0.82415	No change	Conserved domain protein precursor
MSBRM_3198	-0.197747	0.82415	No change	hypothetical protein
MSBRM_0822	-0.161654	0.82415	No change	Iron(III) dicitrate-binding protein
MSBRM_0174	0.341112	0.82415	No change	hypothetical protein
MSBRM_0920	-0.177318	0.82415	No change	Kup system potassium uptake protein
MSBRM_2776	-0.177318	0.82415	No change	tRNA-guanine(15) transglycosylase
MSBRM_0701	-0.23727	0.82415	No change	hypothetical protein
MSBRM_0552	0.835635	0.82415	No change	hypothetical protein
MSBRM_0778	0.835635	0.82415	No change	hypothetical protein
MSBRM_1107	-0.1672	0.82415	No change	Biosynthetic Aromatic amino acid aminotransferase alpha / Aspartate aminotransferase
MSBRM_0900	0.159906	0.825071	No change	Oligopeptide ABC transporter, periplasmic oligopeptide-binding protein OppA
MSBRM_0032	0.168726	0.825071	No change	DUF124 domain-containing protein
MSBRM_1586	0.294928	0.825071	No change	phosphorylase
MSBRM_0088	-0.160331	0.825071	No change	putative heat shock protein
MSBRM_0389	-0.159464	0.825071	No change	FmdE, Molybdenum formylmethanofuran dehydrogenase operon
MSBRM_0768	-0.199528	0.825071	No change	UDP-N-acetylenolpyruvoylglucosamine reductase
MSBRM_3250	-0.17136	0.826906	No change	Adenylosuccinate lyase
MSBRM_2381	0.241627	0.826906	No change	Type I restriction-modification system, specificity subunit S
MSBRM_0274	-0.208373	0.826906	No change	Fe-S oxidoreductase
MSBRM_1055	0.48542	0.826906	No change	hypothetical protein
MSBRM_1310	0.310718	0.827354	No change	3',5'-cyclic-nucleotide phosphodiesterase
MSBRM_0704	0.185258	0.827354	No change	Coenzyme B synthesis from 2-oxoglutarate: steps 4, 7, 8, 11, and 12 (large subunit)
MSBRM_1785	0.167314	0.827354	No change	Ornithine cyclodeaminase
MSBRM_3111	0.159776	0.828725	No change	Methionyl-tRNA synthetase
MSBRM_0813	0.1868	0.828725	No change	Thioredoxin
MSBRM_2085	-0.175433	0.82931	No change	sensory transduction histidine kinase
MSBRM_0812	-0.232341	0.82931	No change	YbbM seven transmembrane helix protein
MSBRM_3132	-0.162036	0.82931	No change	Additional substrate-specific component NikN of nickel ECF transporter
MSBRM_0987	0.167047	0.82951	No change	Peptidyl-prolyl cis-trans isomerase
MSBRM_3185	0.162725	0.830058	No change	3-isopropylmalate dehydrogenase
MSBRM_2522	0.171437	0.830058	No change	hypothetical protein
MSBRM_1478	-0.267349	0.830058	No change	hypothetical protein
MSBRM_1142	-0.255516	0.830158	No change	radical SAM domain protein
MSBRM_3296	0.170749	0.83131	No change	Flap structure-specific endonuclease
MSBRM_2480	0.161356	0.831619	No change	Glucose-1-phosphate thymidylyltransferase
MSBRM_3197	0.170092	0.832094	No change	HTH DNA-binding protein
MSBRM_2503	0.304286	0.832441	No change	hypothetical protein
MSBRM_3063	-0.235915	0.833146	No change	CrcB protein
MSBRM_2073	0.207807	0.833523	No change	Cation-transporting ATPase, E1-E2 family
MSBRM_1299	-0.188225	0.835165	No change	Cell division protein FtsJ
MSBRM_1855	0.324347	0.835165	No change	hypothetical protein
MSBRM_1074	0.324347	0.835165	No change	surface layer protein B
MSBRM_0453	-0.317512	0.835165	No change	deoxynucleoside 5'-monophosphate N-glycosidase
MSBRM_2861	-0.393169	0.835165	No change	hypothetical protein
MSBRM_1909	-0.168687	0.835165	No change	Phosphopantothenoylcysteine decarboxylase
MSBRM_2033	0.157606	0.837796	No change	putative exosome complex exonuclease 2
MSBRM_0391	-0.153679	0.837823	No change	Formylmethanofuran dehydrogenase subunit A
MSBRM_0092	0.161213	0.837823	No change	Ribulose-1,5-bisphosphate carboxylase, Type III
MSBRM_3352	0.180074	0.837823	No change	Thymidylate synthase
MSBRM_1429	-0.154693	0.837985	No change	Thioredoxin reductase
MSBRM_1575	-0.158133	0.837985	No change	DNA topoisomerase I
MSBRM_1216	-0.191095	0.837985	No change	hypothetical protein
MSBRM_3201	-0.176764	0.837985	No change	CoB--CoM heterodisulfide reductase subunit C
MSBRM_1525	-0.165939	0.837985	No change	hypothetical protein
MSBRM_2685	-0.205838	0.837985	No change	Iron-sulfur cluster-binding protein
MSBRM_0816	-0.182695	0.837985	No change	Archaeal S-adenosylmethionine synthetase
MSBRM_1334	0.15623	0.837985	No change	Phenylalanyl-tRNA synthetase beta chain
MSBRM_1439	-0.171228	0.837985	No change	Tungsten-containing aldehyde:ferredoxin oxidoreductase
MSBRM_1071	1.27337	0.837985	No change	Retron-type RNA-directed DNA polymerase
MSBRM_2092	-1.2668	0.837985	No change	ATP synthase A chain
MSBRM_1717	-1.2668	0.837985	No change	hypothetical protein
MSBRM_2708	-1.2668	0.837985	No change	hypothetical protein
MSBRM_1758	0.163215	0.837985	No change	heat shock protein
MSBRM_0086	-0.152116	0.837985	No change	Cell division protein FtsH
MSBRM_3196	0.15648	0.837985	No change	Cytosolic Fe-S cluster assembling factor NBP35
MSBRM_2037	0.153338	0.837985	No change	Proteasome subunit alpha, archaeal
MSBRM_2660	-0.157563	0.837985	No change	hypothetical protein
MSBRM_1693	0.274917	0.837985	No change	Putative protein-S-isoprenylcysteine methyltransferase
MSBRM_1014	-0.164125	0.837985	No change	hypothetical protein
MSBRM_0676	0.213643	0.837985	No change	1,4-alpha-glucan branching enzyme
MSBRM_2843	0.213643	0.837985	No change	Indolepyruvate oxidoreductase subunit IorA
MSBRM_2929	-0.179202	0.837985	No change	Cysteinyl-tRNA synthetase
MSBRM_1657	0.158439	0.837985	No change	hypothetical protein
MSBRM_1153	0.206242	0.838727	No change	Glutamine amidotransferase class-I
MSBRM_1891	0.200511	0.839047	No change	Cell division transporter, ATP-binding protein FtsE
MSBRM_0197	0.183253	0.839047	No change	hypothetical protein
MSBRM_1171	-0.171728	0.839696	No change	Thiamin-phosphate pyrophosphorylase
MSBRM_2871	-0.153656	0.839696	No change	Pyruvate carboxyl transferase subunit A
MSBRM_1362	0.225548	0.839696	No change	hypothetical protein
MSBRM_2485	-0.161428	0.839696	No change	hypothetical protein
MSBRM_3189	0.158272	0.839696	No change	Cobalt-precorrin-4 C11-methyltransferase
MSBRM_1241	0.238458	0.839696	No change	hypothetical protein
MSBRM_1213	-0.263495	0.839696	No change	nucleotidyltransferase
MSBRM_0307	-0.203612	0.839696	No change	Ferredoxin
MSBRM_3102	-0.152809	0.839696	No change	Translation initiation factor SUI1-related protein
MSBRM_1982	0.182216	0.839696	No change	hypothetical protein
MSBRM_1402	-0.167376	0.839696	No change	MgtC family
MSBRM_2665	-0.162873	0.839696	No change	5-formaminoimidazole-4-carboxamide-1-(beta)-D-ribofuranosyl 5'-monophosphate synthetase
MSBRM_0511	-0.167514	0.839696	No change	rRNA biogenesis protein Nop5/Nop56
MSBRM_2594	0.154314	0.839696	No change	LSU ribosomal protein L5e (L18p)
MSBRM_0265	0.538889	0.839696	No change	Alcohol dehydrogenase
MSBRM_0615	0.174251	0.839696	No change	VWFA-related Acidobacterial domain protein
MSBRM_0040	0.197056	0.839696	No change	RNA 3'-terminal phosphate cyclase
MSBRM_2750	0.199497	0.839696	No change	hypothetical protein
MSBRM_2369	-0.171586	0.839696	No change	tyrosine decarboxylase, putative
MSBRM_2581	-0.198503	0.839696	No change	hypothetical protein
MSBRM_0076	0.202243	0.839696	No change	GMP synthase (glutamine-hydrolyzing), amidotransferase subunit
MSBRM_1995	0.160044	0.839696	No change	Pyruvoyl-dependent arginine decarboxylase
MSBRM_2104	-0.24766	0.839696	No change	3-oxoacyl-[acyl-carrier protein] reductase
MSBRM_1550	0.333433	0.839696	No change	F420H2 dehydrogenase subunit FpoO
MSBRM_3010	-0.326601	0.839696	No change	hypothetical protein
MSBRM_1267	0.728512	0.839696	No change	hypothetical protein
MSBRM_1688	0.728512	0.839696	No change	Mobile element protein
MSBRM_1372	-0.721768	0.839696	No change	hypothetical protein
MSBRM_1341	-0.721768	0.839696	No change	hypothetical protein
MSBRM_2245	-0.721768	0.839696	No change	putative membrane associated protein
MSBRM_1860	0.221346	0.841146	No change	hypothetical protein
MSBRM_2824	0.14999	0.841146	No change	Nitrogenase FeMo-cofactor synthesis FeS core scaffold and assembly protein NifB
MSBRM_1253	0.185078	0.841146	No change	hypothetical protein
MSBRM_0714	0.172368	0.841638	No change	hypothetical protein
MSBRM_1449	-0.364132	0.841638	No change	hypothetical protein
MSBRM_2607	0.152588	0.841638	No change	LSU ribosomal protein L17e (L22p)
MSBRM_2172	-0.176301	0.84186	No change	ATPase component NikO of energizing module of nickel ECF transporter
MSBRM_0509	0.158417	0.842759	No change	hypothetical protein
MSBRM_3328	-0.218683	0.842759	No change	Transcriptional regulator, ArsR family
MSBRM_2681	-0.218683	0.842759	No change	Ferredoxin
MSBRM_1887	0.250905	0.842759	No change	Endonuclease III
MSBRM_2372	0.147633	0.842759	No change	SSU ribosomal protein S3Ae
MSBRM_2362	0.20967	0.842759	No change	hypothetical protein
MSBRM_1763	0.159074	0.842759	No change	hypothetical protein
MSBRM_0061	0.178272	0.844456	No change	Putative deoxyribonuclease YcfH
MSBRM_2853	0.198399	0.844885	No change	Succinate-semialdehyde dehydrogenase [NAD]
MSBRM_2032	-0.153855	0.845321	No change	LSU ribosomal protein L37Ae
MSBRM_2812	0.212297	0.845321	No change	hypothetical protein
MSBRM_1545	-0.317389	0.845321	No change	hypothetical protein
MSBRM_0370	-0.179684	0.845321	No change	Signal recognition particle SEC65 subunit
MSBRM_0878	0.275792	0.845321	No change	hypothetical protein
MSBRM_3193	0.151266	0.845321	No change	Cobalt-precorrin-8x methylmutase
MSBRM_2702	0.148035	0.845321	No change	bifunctional phosphopantothenoylcysteine decarboxylase/phosphopantothenate synthase
MSBRM_1049	0.183094	0.845321	No change	Transcriptional regulator
MSBRM_1164	-0.176241	0.845321	No change	Pentapeptide repeat family protein
MSBRM_0100	0.144265	0.846215	No change	Methyl coenzyme M reductase gamma subunit
MSBRM_0375	-0.229704	0.846625	No change	Type I restriction-modification system, specificity subunit S
MSBRM_2063	0.20644	0.846625	No change	hypothetical protein
MSBRM_0434	-0.180254	0.846625	No change	Heme biosynthesis protein related to NirD and NirG
MSBRM_3357	0.227984	0.846625	No change	hypothetical protein
MSBRM_0755	-0.208485	0.846625	No change	Transcriptional regulator
MSBRM_2701	0.150334	0.846625	No change	hypothetical protein
MSBRM_3029	0.150023	0.846696	No change	Signal recognition particle 54 kDa protein
MSBRM_2533	0.415955	0.847721	No change	Mannose-6-phosphate isomerase
MSBRM_2722	0.187728	0.849152	No change	Beta-1,3-glucosyltransferase
MSBRM_2714	-0.1603	0.849152	No change	Oligosaccharyl transferase
MSBRM_1880	-0.154374	0.849952	No change	hypothetical protein
MSBRM_1516	-0.184507	0.850707	No change	Peptide methionine sulfoxide reductase MsrA
MSBRM_2692	0.153426	0.850707	No change	Undecaprenyl diphosphate synthase
MSBRM_1149	0.151464	0.851885	No change	Dihydrolipoamide dehydrogenase
MSBRM_3366	0.19591	0.852404	No change	hypothetical protein
MSBRM_1015	0.173901	0.854272	No change	Phosphoesterase
MSBRM_2185	0.148727	0.854272	No change	Excinuclease ABC subunit A
MSBRM_0819	-0.157803	0.854272	No change	Quinolinate synthetase
MSBRM_2892	0.166269	0.854272	No change	Ribosome biogenesis protein Nop10
MSBRM_3462	0.147232	0.854272	No change	Inositol-1-phosphate synthase
MSBRM_3458	-0.167066	0.854272	No change	DNA mismatch repair protein
MSBRM_3271	0.249582	0.854272	No change	hypothetical protein
MSBRM_0239	0.220722	0.854272	No change	hypothetical protein
MSBRM_2208	0.345903	0.854272	No change	Fructose-bisphosphate aldolase/6-deoxy-5-ketofructose 1-phosphate synthase
MSBRM_1506	0.345903	0.854272	No change	Mobile element protein
MSBRM_0698	-0.339076	0.854272	No change	Flagella-related protein FlaH
MSBRM_1081	-0.141147	0.854272	No change	hypothetical protein
MSBRM_2017	-0.230646	0.854272	No change	hypothetical protein
MSBRM_1740	-0.275933	0.854272	No change	Ferredoxin
MSBRM_0351	-0.158667	0.854272	No change	RNA-2',3'-PO4:RNA-5'-OH ligase
MSBRM_0706	0.17882	0.854272	No change	Nitroreductase family protein
MSBRM_1808	0.397072	0.854272	No change	protoglobin
MSBRM_2366	-0.390255	0.854272	No change	hypothetical protein
MSBRM_1091	-0.150131	0.854272	No change	Methyltransferase
MSBRM_3334	0.145775	0.854272	No change	Iron-sulfur cluster assembly ATPase protein SufC
MSBRM_0547	0.177048	0.854272	No change	ABC transporter
MSBRM_2419	0.171989	0.854272	No change	hypothetical protein
MSBRM_0870	0.261154	0.854272	No change	Cobalt-zinc-cadmium resistance protein
MSBRM_2783	-0.144242	0.854272	No change	hypothetical protein
MSBRM_2082	-0.176534	0.854272	No change	hypothetical protein
MSBRM_0144	-0.141	0.854272	No change	Protein-export membrane protein SecD
MSBRM_1613	-0.146469	0.854272	No change	Aldo/keto reductase
MSBRM_3290	0.146628	0.854272	No change	putative methanogenesis marker protein 3
MSBRM_1813	-0.146598	0.854272	No change	Rubredoxin
MSBRM_2880	-0.182837	0.854272	No change	2'-5' RNA ligase
MSBRM_0408	0.646222	0.854272	No change	Sensory transduction histidine kinase
MSBRM_3069	0.216136	0.854272	No change	Phytoene dehydrogenase
[truncated: 1,495 more rows]

## Sheet: 50-I_25-I
Gene_Locus	Log2FC	FDR	Regulation	Annotaiton
MSBRM_0538	6.17031	1.02e-68	Up	hypothetical protein
MSBRM_2383	-5.4742	1.52e-49	Down	hypothetical protein
MSBRM_0515	-5.50055	5.4e-46	Down	putative transporter PduT for various metalloporphyrins
MSBRM_1234	-5.98048	1.24e-37	Down	hypothetical protein
MSBRM_0841	-5.99434	2.88e-32	Down	Adenosylcobinamide-phosphate synthase
MSBRM_0922	-3.6749	2.19e-31	Down	hypothetical protein
MSBRM_1542	3.4073	1.23e-24	Up	Methylcobalamin:coenzyme M methyltransferase, methanol-specific
MSBRM_1441	-2.37729	1.71e-23	Down	sensory transduction histidine kinase
MSBRM_2821	-4.54886	2e-19	Down	hypothetical protein
MSBRM_0591	4.94109	9.93e-19	Up	V-type ATP synthase subunit F
MSBRM_2509	2.03477	9.93e-19	Up	HSP20 type chaperone
MSBRM_1442	-2.18442	7.38e-18	Down	hypothetical protein
MSBRM_2673	9.47311	2.88e-17	Up	TPR-domain containing protein
MSBRM_3321	1.88703	1.34e-16	Up	Methanol:corrinoid methyltransferase
MSBRM_1988	-2.00662	8.87e-15	Down	hypothetical protein
MSBRM_3300	-1.8256	1.13e-14	Down	Putative regulatory protein
MSBRM_2258	1.6602	5.16e-13	Up	Glutamine synthetase type I
MSBRM_1982	-1.79548	5.86e-13	Down	hypothetical protein
MSBRM_0735	-1.87264	4.45e-12	Down	Glycosyltransferase
MSBRM_0302	1.57088	1.18e-11	Up	Methanol:corrinoid methyltransferase
MSBRM_2792	1.61378	1.43e-11	Up	Nitrogenase FeMo-cofactor scaffold and assembly protein NifN
MSBRM_3320	1.5602	1.51e-11	Up	Methanol methyltransferase corrinoid protein
MSBRM_0086	1.56066	2.04e-11	Up	Cell division protein FtsH
MSBRM_2835	4.54987	3.44e-11	Up	polyprenyl synthetase
MSBRM_2772	1.71452	1.06e-10	Up	Nitrogenase (molybdenum-iron) reductase and maturation protein NifH
MSBRM_2831	-1.9477	1.08e-10	Down	GTPases-Sulfate adenylate transferase subunit 1
MSBRM_3226	-1.47117	2.31e-10	Down	hypothetical protein
MSBRM_0155	1.5105	3.23e-10	Up	Pyrrolysyl-tRNA synthetase
MSBRM_2786	1.47611	4.33e-10	Up	Nitrogenase (molybdenum-iron) reductase and maturation protein NifH
MSBRM_1950	1.64175	4.8e-10	Up	Anthranilate synthase, aminase component
MSBRM_0603	-1.43704	8.06e-10	Down	hypothetical protein
MSBRM_0303	1.44235	8.54e-10	Up	Methanol methyltransferase corrinoid protein
MSBRM_1850	1.41559	1.41e-09	Up	Monomethylamine:corrinoid methyltransferase
MSBRM_0887	1.40697	1.69e-09	Up	DNA-directed RNA polymerase subunit A'
MSBRM_2062	1.52638	5.82e-09	Up	Phosphoglycerate mutase
MSBRM_1351	1.40239	1.17e-08	Up	Nitrogenase vanadium-cofactor synthesis protein VnfE
MSBRM_1344	1.35315	1.24e-08	Up	Nitrogenase (iron-iron) reductase and maturation protein AnfH
MSBRM_0578	1.35123	1.38e-08	Up	Ammonium transporter
MSBRM_3302	-2.14667	1.68e-08	Down	Transcriptional regulator, ArsR family
MSBRM_1851	1.35415	1.68e-08	Up	Monomethylamine methyltransferase corrinoid protein
MSBRM_3227	1.35998	2.3e-08	Up	Coenzyme F420 hydrogenase subunit beta
MSBRM_2165	1.39361	2.36e-08	Up	3',5'-cyclic-nucleotide phosphodiesterase
MSBRM_0518	1.3099	5.13e-08	Up	CobN-like chelatase BtuS for metalloporphyrine salvage
MSBRM_2166	1.28297	5.94e-08	Up	Ammonium transporter
MSBRM_0201	1.29979	7.01e-08	Up	Ferrous iron transport protein B
MSBRM_1640	1.32217	7.2e-08	Up	CobN-like chelatase BtuS for metalloporphyrine salvage
MSBRM_0157	1.47866	7.77e-08	Up	Pyrrolysine synthetase
MSBRM_3203	-2.78366	8.82e-08	Down	Oligopeptide transport ATP-binding protein OppD
MSBRM_2789	1.24252	2.33e-07	Up	Nitrogenase (molybdenum-iron) alpha chain
MSBRM_3000	1.39219	2.61e-07	Up	Spermidine/putrescine-binding protein
MSBRM_2790	1.23338	2.8e-07	Up	Nitrogenase (molybdenum-iron) beta chain
MSBRM_2301	1.24279	2.95e-07	Up	Cysteate synthase
MSBRM_1348	1.30625	3.57e-07	Up	Nitrogenase (vanadium-iron) delta chain
MSBRM_1580	1.65254	3.91e-07	Up	transmembrane efflux protein
MSBRM_3010	4.47145	3.95e-07	Up	hypothetical protein
MSBRM_2459	-1.75438	4.76e-07	Down	hypothetical protein
MSBRM_1345	1.23965	4.76e-07	Up	Nitrogen regulatory protein P-II
MSBRM_2897	1.26636	5.51e-07	Up	Formylmethanofuran dehydrogenase (molybdenum) subunit B
MSBRM_3229	1.22144	5.61e-07	Up	Glutamate synthase [NADPH] large chain
MSBRM_3322	1.29886	5.73e-07	Up	GPR1/FUN34/yaaH family protein
MSBRM_1347	1.18885	7.25e-07	Up	Nitrogenase (vanadium-iron) alpha chain
MSBRM_2698	1.16982	9.64e-07	Up	5,10-methylenetetrahydromethanopterin reductase
MSBRM_2184	-1.35474	1e-06	Down	Nickel responsive regulator NikR
MSBRM_0525	-2.06597	1.83e-06	Down	hypothetical protein
MSBRM_3017	1.14568	1.85e-06	Up	Coenzyme F420 hydrogenase subunit beta
MSBRM_3279	7.99133	1.87e-06	Up	GDP-mannose mannosyl hydrolase
MSBRM_1496	-1.20118	2.06e-06	Down	GTPases-Sulfate adenylate transferase subunit 1
MSBRM_0577	1.21541	2.46e-06	Up	Nitrogen regulatory protein P-II
MSBRM_0886	1.13147	2.6e-06	Up	DNA-directed RNA polymerase subunit B'
MSBRM_3310	-1.1752	2.82e-06	Down	Sensory transduction histidine kinase
MSBRM_1223	1.13108	3.1e-06	Up	Carbamoyl-phosphate synthase large chain
MSBRM_0049	-1.63121	3.74e-06	Down	hypothetical protein
MSBRM_0956	-1.1143	4.15e-06	Down	Dimethylamine methyltransferase corrinoid protein
MSBRM_2791	1.12413	4.23e-06	Up	Nitrogenase FeMo-cofactor scaffold and assembly protein NifE
MSBRM_0156	1.17366	4.3e-06	Up	Proline 2-methylase for pyrrolysine biosynthesis
MSBRM_1361	1.23064	7.33e-06	Up	hypothetical protein
MSBRM_3340	1.0814	7.92e-06	Up	Heat shock protein 60 family chaperone GroEL
MSBRM_0993	-1.10654	8.26e-06	Down	sensory transduction histidine kinase
MSBRM_1239	-1.24101	8.44e-06	Down	Response regulator receiver
MSBRM_2000	7.80768	9.25e-06	Up	Vitamin B12 ABC transporter, ATPase component BtuD
MSBRM_1455	1.64303	1.02e-05	Up	hypothetical protein
MSBRM_1408	-1.13703	1.05e-05	Down	hypothetical protein
MSBRM_0927	1.19184	1.07e-05	Up	Dimethylamine methyltransferase corrinoid protein
MSBRM_1942	-1.06493	1.07e-05	Down	cell surface protein
MSBRM_2167	1.08794	1.14e-05	Up	Nitrogen regulatory protein P-II
MSBRM_3173	-7.81774	1.16e-05	Down	hypothetical protein
MSBRM_2491	1.05599	1.22e-05	Up	hypothetical protein
MSBRM_1981	-1.27981	1.23e-05	Down	hypothetical protein
MSBRM_2236	-1.19725	1.42e-05	Down	dTDP-D-glucose 4,6-dehydratase
MSBRM_1549	-1.17809	1.44e-05	Down	hypothetical protein
MSBRM_1194	-2.24721	1.6e-05	Down	Zn-dependent protease
MSBRM_3121	-1.05194	1.61e-05	Down	hypothetical protein
MSBRM_2933	1.32352	1.73e-05	Up	Phosphoesterase
MSBRM_2458	-1.43206	1.99e-05	Down	Macrolide-efflux protein
MSBRM_0305	1.56186	2.32e-05	Up	Transcriptional regulator, ArsR family
MSBRM_2097	-1.10913	2.33e-05	Down	TPR domain protein, putative component of TonB system
MSBRM_3319	1.28106	2.42e-05	Up	hypothetical protein
MSBRM_0820	1.14249	2.89e-05	Up	L-Aspartate dehydrogenase
MSBRM_2787	1.09828	2.91e-05	Up	Nitrogen regulatory protein P-II
MSBRM_0524	-1.08766	2.93e-05	Down	sensory transduction histidine kinase
MSBRM_1547	-1.0628	2.93e-05	Down	Chitin binding protein
MSBRM_1222	1.04822	2.99e-05	Up	Argininosuccinate synthase
MSBRM_1352	1.11666	3.17e-05	Up	Nitrogenase vanadium-cofactor synthesis protein VnfN
MSBRM_0172	-1.14846	3.48e-05	Down	hypothetical protein
MSBRM_3018	1.01197	3.63e-05	Up	Coenzyme F420 hydrogenase subunit gamma
MSBRM_1349	1.02545	3.63e-05	Up	Nitrogenase (vanadium-iron) beta chain
MSBRM_2345	-1.29253	4.65e-05	Down	cell surface protein
MSBRM_1952	1.15109	4.66e-05	Up	Anthranilate phosphoribosyltransferase
MSBRM_2103	-1.52543	4.66e-05	Down	hypothetical protein
MSBRM_2896	1.05678	4.66e-05	Up	Formate dehydrogenase alpha subunit
MSBRM_3044	-1.10111	5.83e-05	Down	hypothetical protein
MSBRM_2094	-1.02219	6.42e-05	Down	hypothetical protein
MSBRM_1468	-1.29155	6.96e-05	Down	hypothetical protein
MSBRM_0917	-1.7923	7.03e-05	Down	hypothetical protein
MSBRM_2606	0.979673	7.58e-05	No change	SSU ribosomal protein S3e (S3p)
MSBRM_1181	-0.99914	7.58e-05	No change	hypothetical protein
MSBRM_3064	1.04622	7.93e-05	Up	Molybdopterin biosynthesis MoeA protein
MSBRM_2800	1.06322	8.35e-05	Up	Ammonium transporter
MSBRM_1077	1.1111	9.11e-05	Up	Additional substrate-specific component CbiN of cobalt ECF transporter
MSBRM_3082	1.08151	9.3e-05	Up	hypothetical protein
MSBRM_3445	0.961207	9.55e-05	No change	Heat shock protein 60 family chaperone GroEL
MSBRM_0761	1.0189	9.68e-05	Up	hypothetical protein
MSBRM_2922	1.06021	9.91e-05	Up	STARP antigen
MSBRM_1000	-3.67549	0.000103052	Down	hypothetical protein
MSBRM_2895	1.09056	0.000116269	Up	Formate dehydrogenase beta subunit
MSBRM_2455	0.963223	0.000123262	No change	Leucyl-tRNA synthetase
MSBRM_0925	1.21755	0.000126598	Up	Dimethylamine permease
MSBRM_1953	1.1793	0.000126765	Up	Tryptophan synthase alpha chain
MSBRM_2715	-0.993727	0.000135967	No change	Oligosaccharyl transferase
MSBRM_3500	1.02326	0.000136283	Up	Zinc ABC transporter, periplasmic-binding protein ZnuA
MSBRM_0343	1.20963	0.000154187	Up	hypothetical protein
MSBRM_1018	-2.10258	0.00015765	Down	hypothetical protein
MSBRM_0831	-3.4886	0.000159464	Down	hypothetical protein
MSBRM_0713	0.986599	0.000160311	No change	CoB--CoM heterodisulfide reductase subunit A
MSBRM_2095	-1.28765	0.000164872	Down	response regulator receiver
MSBRM_0287	1.04641	0.000166832	Up	Putative metal chaperone, involved in Zn homeostasis, GTPase of COG0523 family
MSBRM_3019	0.941468	0.000170965	No change	hypothetical protein
MSBRM_2740	0.951875	0.000183804	No change	Acetolactate synthase large subunit
MSBRM_1568	0.977153	0.000217664	No change	7,8-didemethyl-8-hydroxy-5-deazariboflavin synthase subunit 2
MSBRM_2162	0.925476	0.000234389	No change	Heat shock protein 60 family chaperone GroEL
MSBRM_2069	1.16745	0.00024957	Up	hypothetical protein
MSBRM_1453	1.07619	0.000252199	Up	Coenzyme F420 hydrogenase subunit alpha
MSBRM_1346	0.951195	0.000265037	No change	Nitrogen regulatory protein P-II
MSBRM_0712	1.14066	0.000265037	Up	CoB--CoM heterodisulfide reductase subunit C
MSBRM_2319	0.922341	0.000274358	No change	CTP synthase
MSBRM_1350	0.983715	0.000277273	No change	hypothetical protein
MSBRM_0888	0.915834	0.000296349	No change	DNA-directed RNA polymerase subunit A''
MSBRM_3398	-1.5209	0.000320155	Down	hypothetical protein
MSBRM_1340	0.9201	0.000354397	No change	Dihydroxy-acid dehydratase
MSBRM_2011	-1.13333	0.000358175	Down	Magnesium and cobalt transport protein CorA
MSBRM_2285	0.908038	0.000358175	No change	Cobyric acid synthase
MSBRM_2600	0.906385	0.000388454	No change	LSU ribosomal protein L11e (L5p)
MSBRM_2592	0.899096	0.000403097	No change	LSU ribosomal protein L7e (L30p)
MSBRM_1750	1.25506	0.000418015	Up	Acetolactate synthase large subunit
MSBRM_3165	-0.970067	0.000419021	No change	hypothetical protein
MSBRM_3122	-0.894752	0.000424232	No change	hypothetical protein
MSBRM_2611	0.887865	0.000443097	No change	LSU ribosomal protein L1e (L4p)
MSBRM_2421	-1.19125	0.000479144	Down	Methyltransferase domain protein
MSBRM_3164	-0.907685	0.00052433	No change	ABC transporter ATP-binding protein
MSBRM_2482	0.892913	0.00052433	No change	Phosphomannomutase
MSBRM_0402	-7.37644	0.000528524	Down	hypothetical protein
MSBRM_1192	0.868174	0.000557262	No change	hypothetical protein
MSBRM_2601	0.884943	0.000571679	No change	SSU ribosomal protein S4e
MSBRM_0753	-1.30619	0.000580227	Down	CRISPR-associated protein, Cse1 family
MSBRM_0936	-2.45029	0.000580227	Down	hypothetical protein
MSBRM_3207	1.00727	0.000611159	Up	ubiquinone/menaquinone biosynthesis methyltransferase
MSBRM_3506	-1.00172	0.000630879	Down	Methyl-accepting chemotaxis protein
MSBRM_2534	-1.28296	0.000657404	Down	hypothetical protein
MSBRM_3104	0.866037	0.000666835	No change	Phosphoribosylformylglycinamidine synthase, synthetase subunit
MSBRM_0628	0.857915	0.00069083	No change	CO dehydrogenase/acetyl-CoA synthase subunit alpha, CO dehydrogenase subcomplex
MSBRM_0333	0.868088	0.000736836	No change	Aconitate hydratase
MSBRM_0422	-1.01972	0.000787343	Down	cell surface protein
MSBRM_2030	1.11492	0.00079284	Up	Imp4 family protein
MSBRM_3225	-0.956101	0.000795548	No change	hypothetical protein
MSBRM_0124	0.881604	0.000795548	No change	Acetylornithine aminotransferase
MSBRM_3211	-0.944253	0.000851164	No change	transcriptional regulator, ArsR family
MSBRM_3494	0.850705	0.000851164	No change	Pyruvate:ferredoxin oxidoreductase, alpha subunit
MSBRM_0711	1.00442	0.000858508	Up	CoB--CoM heterodisulfide reductase subunit B
MSBRM_0885	0.844559	0.000881634	No change	DNA-directed RNA polymerase subunit B''
MSBRM_3231	0.844691	0.000947794	No change	Glutamine synthetase type I
MSBRM_3441	0.871777	0.000947794	No change	O-phosphoseryl-tRNA(Cys) synthetase
MSBRM_0648	0.895031	0.00100774	No change	Formylmethanofuran dehydrogenase subunit A
MSBRM_2168	0.925435	0.00108207	No change	hypothetical protein
MSBRM_2588	-1.04878	0.00110714	Down	hypothetical protein
MSBRM_2038	0.964139	0.0011124	No change	Ribonuclease P protein component 2
MSBRM_0860	0.915159	0.0011124	No change	Hydrogenase expression/formation protein
MSBRM_3120	-2.67431	0.0011243	Down	RecB family exonuclease
MSBRM_2560	0.824999	0.00115655	No change	Methanophenazine hydrogenase large subunit
MSBRM_0998	-0.842189	0.00122639	No change	cell surface protein
MSBRM_2612	0.82386	0.00124775	No change	LSU ribosomal protein L3e (L3p)
MSBRM_1206	-1.50752	0.00124775	Down	sulfur oxidation V protein
MSBRM_2739	0.949904	0.00135469	No change	Acetolactate synthase small subunit
MSBRM_2439	1.7614	0.00136564	Up	hypothetical protein
MSBRM_0226	-0.834736	0.00138983	No change	Chitin binding protein
MSBRM_3147	1.51714	0.0014157	Up	ATPase component BioM of energizing module of biotin ECF transporter
MSBRM_0304	1.04914	0.00161739	Up	hypothetical protein
MSBRM_0805	-0.847266	0.00163613	No change	hypothetical protein
MSBRM_0944	-1.06921	0.00163613	Down	hypothetical protein
MSBRM_2830	-1.09208	0.00167629	Down	hypothetical protein
MSBRM_1043	-2.06903	0.0016947	Down	Phosphatidylethanolamine N-methyltransferase
MSBRM_2487	-0.802806	0.00175131	No change	S-layer family duplication domain protein
MSBRM_0064	-1.95535	0.00175131	Down	hypothetical protein
MSBRM_1010	0.857972	0.00176531	No change	NAD synthetase
MSBRM_3020	0.799166	0.00188187	No change	Coenzyme F420 hydrogenase subunit alpha
MSBRM_1224	0.837351	0.0018873	No change	Carbamoyl-phosphate synthase small chain
MSBRM_1711	0.891654	0.0019022	No change	hypothetical protein
MSBRM_0449	-0.921542	0.00199427	No change	hypothetical protein
MSBRM_2609	0.802091	0.00202726	No change	LSU ribosomal protein L8e (L2p)
MSBRM_0962	-0.860377	0.00213816	No change	response regulator receiver
MSBRM_2475	-1.28382	0.00214962	Down	ATP-dependent 26S proteasome regulatory subunit
MSBRM_3056	0.78324	0.00216406	No change	hypothetical protein
MSBRM_1291	1.55581	0.00234023	Up	Nitroreductase family protein
MSBRM_1644	-1.92846	0.00234226	Down	putative tesA-like protease
MSBRM_2575	-2.00767	0.002381	Down	putative cytoplasmic protein
MSBRM_1434	0.861766	0.00240485	No change	Inosine-guanosine kinase
MSBRM_2190	0.963346	0.00244263	No change	hypothetical protein
MSBRM_3498	0.997268	0.00251675	No change	Zinc ABC transporter, inner membrane permease protein ZnuB
MSBRM_3161	-1.00543	0.00251675	Down	hypothetical protein
MSBRM_3313	0.778737	0.00251675	No change	Methylcobalamin:coenzyme M methyltransferase, methanol-specific
MSBRM_0951	-0.837237	0.00253359	No change	Chitin binding protein
MSBRM_2039	0.826751	0.00256413	No change	Ribonuclease P protein component 3
MSBRM_1686	6.93857	0.00273969	Up	Mobile element protein
MSBRM_0697	4.01135	0.00273969	Up	hypothetical protein
MSBRM_0957	-0.771174	0.00274672	No change	Dimethylamine:corrinoid methyltransferase
MSBRM_0840	0.807941	0.00277854	No change	L-threonine 3-O-phosphate decarboxylase
MSBRM_3436	0.79549	0.00283261	No change	Glycyl-tRNA synthetase
MSBRM_3507	-1.29552	0.00293019	Down	Two-component response regulator
MSBRM_2993	0.774493	0.00311134	No change	hypothetical protein
MSBRM_2189	0.824556	0.00313971	No change	Nitrogenase (molybdenum-iron) reductase and maturation protein NifH
MSBRM_1121	1.15667	0.00313971	Up	Phosphoenolpyruvate carboxylase, archaeal
MSBRM_0950	-0.871723	0.00318536	No change	cell surface protein
MSBRM_2978	-0.907699	0.00318536	No change	Ribosomal-protein-S18p-alanine acetyltransferase
MSBRM_0388	0.899126	0.00345002	No change	ABC transporter, solute-binding protein
MSBRM_3501	1.08055	0.00350234	Up	putative zinc-dependent repressor ZntR, DtxR superfamily
MSBRM_3084	0.809522	0.00350234	No change	ABC transporter, solute-binding protein
MSBRM_1324	1.0744	0.00350234	Up	hypothetical protein
MSBRM_1445	1.113	0.00350234	Up	molybdenum cofactor biosynthesis protein A
MSBRM_1075	2.3961	0.00367283	Up	CobN-like chelatase BtuS for metalloporphyrine salvage
MSBRM_1607	-0.987697	0.00373421	No change	cellulose synthase subunit BcsC
MSBRM_0213	-0.994537	0.00373982	No change	CRISPR-associated protein Cas10/Cmr2, subtype III-B
MSBRM_2630	-0.936333	0.00382424	No change	Eukaryotic peptide chain release factor subunit 1
MSBRM_0958	-0.757624	0.00382449	No change	Dimethylamine permease
MSBRM_2481	0.760805	0.00394334	No change	Glucosamine--fructose-6-phosphate aminotransferase (isomerizing)
MSBRM_0486	0.773278	0.00396875	No change	Putative Zn-dependent hydrolase in polyisoprenoid biosynthetic cluster
MSBRM_2079	1.90523	0.00402083	Up	hypothetical protein
MSBRM_3206	0.792058	0.0041155	No change	Oligopeptide ABC transporter, periplasmic oligopeptide-binding protein OppA
MSBRM_3251	-0.797807	0.00419242	No change	ferredoxin
MSBRM_3228	0.781759	0.0042402	No change	Glutamate synthase [NADPH] putative GlxC chain
MSBRM_1328	-0.776566	0.00455816	No change	Aminoacyl-histidine dipeptidase (Peptidase D)
MSBRM_2169	0.853345	0.00456284	No change	Molybdenum transport system permease protein ModB
MSBRM_0695	-6.73745	0.00463584	Down	hypothetical protein
MSBRM_3443	-6.64525	0.00463584	Down	Beta-lactamase class C and other penicillin binding protein
MSBRM_1076	0.834342	0.00465125	No change	Substrate-specific component CbiM of cobalt ECF transporter
MSBRM_0461	0.774595	0.00465578	No change	Trimethylamine:corrinoid methyltransferase
MSBRM_0031	-0.787398	0.00490818	No change	RNA ligase, family
MSBRM_1213	-1.07701	0.00490818	Down	nucleotidyltransferase
MSBRM_2799	1.0276	0.00490818	Up	Nitrogen regulatory protein P-II
MSBRM_1372	-2.1711	0.00535889	Down	hypothetical protein
MSBRM_2483	0.763677	0.00535889	No change	N-acetylglucosamine-1-phosphate uridyltransferase
MSBRM_1840	1.75384	0.00543337	Up	hypothetical protein
MSBRM_1202	0.727345	0.00549973	No change	Chaperone protein DnaK
MSBRM_0430	0.777013	0.00550159	No change	Porphobilinogen synthase
MSBRM_2185	0.754842	0.00564965	No change	Excinuclease ABC subunit A
MSBRM_0248	0.825352	0.00620096	No change	Molybdenum transport system protein ModD
MSBRM_2193	-1.1655	0.00627378	Down	cell surface protein
MSBRM_1198	0.781135	0.00628837	No change	putative H4MPT-linked C1 transfer pathway protein
MSBRM_0209	-1.36164	0.00633637	Down	hypothetical protein
MSBRM_2075	1.02326	0.00656808	Up	tetratricopeptide repeat family protein
MSBRM_2602	0.752198	0.00658986	No change	LSU ribosomal protein L26e (L24p)
MSBRM_3144	-0.751213	0.00660096	No change	Transporter
MSBRM_2675	0.750869	0.00680219	No change	YgjD/Kae1/Qri7 family, required for N6-threonylcarbamoyl adenosine t(6)A37 modification in tRNA
MSBRM_1700	-0.830495	0.00681092	No change	Cell surface protein
MSBRM_2212	-2.20794	0.00700969	Down	membrane protein, putative
MSBRM_0617	0.740544	0.00713278	No change	MoxR-like ATPase in aerotolerance operon
MSBRM_1546	-1.48489	0.00713278	Down	putative IS1648 transposase
MSBRM_2170	0.725338	0.00713278	No change	Molybdenum ABC transporter, periplasmic molybdenum-binding protein ModA
MSBRM_0707	-1.53507	0.00742107	Down	hypothetical protein
MSBRM_1753	-0.845476	0.00763781	No change	Ribosomal-protein-S18p-alanine acetyltransferase
MSBRM_0691	0.71717	0.00778245	No change	Valyl-tRNA synthetase
MSBRM_1944	-0.716576	0.00778245	No change	cell surface protein
MSBRM_2991	0.895016	0.00787093	No change	Methylcobamide:CoM methyltransferase MtaA
MSBRM_3361	-6.54674	0.00788967	Down	serine O-acetyltransferase
MSBRM_1860	1.00661	0.0079028	Up	hypothetical protein
MSBRM_2934	-0.74899	0.00798841	No change	sensory transduction histidine kinase
MSBRM_2610	0.731676	0.00814796	No change	LSU ribosomal protein L23Ae (L23p)
MSBRM_3460	-0.821367	0.0084023	No change	hypothetical protein
MSBRM_3013	-0.74015	0.00857644	No change	hypothetical protein
MSBRM_0647	0.765738	0.00879234	No change	Formylmethanofuran dehydrogenase subunit B
MSBRM_2158	-2.66459	0.00879234	Down	hypothetical protein
MSBRM_1089	-0.770715	0.00903202	No change	hypothetical protein
MSBRM_1656	-0.758335	0.00909025	No change	hypothetical protein
MSBRM_3514	1.18881	0.00918305	Up	hypothetical protein
MSBRM_2371	0.746093	0.00918356	No change	DNA topoisomerase I
MSBRM_2608	0.707533	0.00928511	No change	SSU ribosomal protein S15e (S19p)
MSBRM_2741	0.702894	0.0093005	No change	(R)-citramalate synthase
MSBRM_0971	0.826195	0.00932405	No change	ABC transporter, ATP-binding protein
MSBRM_1261	-0.756081	0.00965654	No change	hypothetical protein
MSBRM_0194	1.65533	0.00975854	Up	hypothetical protein
MSBRM_2317	0.747959	0.00982974	No change	Carbon monoxide dehydrogenase CooS subunit
MSBRM_1894	-0.830795	0.00986779	No change	hypothetical protein
MSBRM_2902	0.779053	0.00988522	No change	Valine--pyruvate aminotransferase
MSBRM_0488	0.683345	0.0100124	No change	Pyruvate,phosphate dikinase
MSBRM_2738	0.687311	0.0100221	No change	Ketol-acid reductoisomerase
MSBRM_2489	0.799118	0.010154	No change	tRNA nucleotidyltransferase, archaeal type
MSBRM_3097	0.927719	0.0102937	No change	Metal-dependent hydrolases of the beta-lactamase superfamily I
MSBRM_1017	-1.53247	0.010381	Down	transcriptional regulator, ArsR family
MSBRM_0112	1.47408	0.010381	Up	Coenzyme F420 hydrogenase subunit beta
MSBRM_1458	-1.39795	0.0103981	Down	hypothetical protein
MSBRM_0318	-0.857957	0.0105383	No change	cell surface protein
MSBRM_0742	-0.699926	0.0108318	No change	hypothetical protein
MSBRM_1334	0.694395	0.0108594	No change	Phenylalanyl-tRNA synthetase beta chain
MSBRM_2297	-0.684421	0.0110217	No change	Ubiquitin-like small archaeal modifier protein SAMP2
MSBRM_1184	0.747594	0.0111001	No change	Nicotinate phosphoribosyltransferase
MSBRM_0048	-0.794704	0.0111251	No change	Radical SAM domain heme biosynthesis protein
MSBRM_2454	0.703629	0.0111251	No change	Threonine synthase
MSBRM_2822	0.859744	0.0111262	No change	Queuosine Biosynthesis QueE Radical SAM
MSBRM_3215	-0.687741	0.0111262	No change	hypothetical protein
MSBRM_2049	-0.875228	0.0112936	No change	hypothetical protein
MSBRM_2591	0.698189	0.0112936	No change	LSU ribosomal protein L27Ae (L15p)
MSBRM_2133	0.971778	0.0112936	No change	Sodium-transporting ATPase subunit D
MSBRM_1723	-0.745264	0.0115102	No change	hypothetical protein
MSBRM_2593	0.687278	0.0115292	No change	SSU ribosomal protein S2e (S5p)
MSBRM_3499	0.715957	0.0117304	No change	Zinc ABC transporter, ATP-binding protein ZnuC
MSBRM_3513	0.678022	0.0119097	No change	Formylmethanofuran--tetrahydromethanopterin N-formyltransferase
MSBRM_3495	0.680823	0.0120086	No change	Pyruvate:ferredoxin oxidoreductase, beta subunit
MSBRM_2215	0.673463	0.0121006	No change	2-oxoglutarate oxidoreductase, alpha subunit
MSBRM_0894	0.666861	0.0123787	No change	Translation elongation factor 1 alpha subunit
MSBRM_2918	1.44592	0.0123787	Up	ATP-dependent DNA ligase
MSBRM_1591	0.850355	0.0124691	No change	Pyruvate:ferredoxin oxidoreductase, beta subunit
MSBRM_2576	-1.82878	0.0125795	Down	hypothetical protein
MSBRM_1722	-0.67525	0.0127125	No change	hypothetical protein
MSBRM_0395	0.673803	0.0127715	No change	Outer membrane protein
MSBRM_1537	0.772862	0.012772	No change	Pyridoxine biosynthesis glutamine amidotransferase, glutaminase subunit
MSBRM_3247	0.685322	0.0128278	No change	putative ABC transporter ATP-binding protein
MSBRM_3007	0.747072	0.0129811	No change	Putative ski2-type helicase
MSBRM_3166	-1.21072	0.0131601	Down	hypothetical protein
MSBRM_1132	-0.804653	0.0136244	No change	putative aminopeptidase
MSBRM_3403	0.7759	0.0137823	No change	hypothetical protein
MSBRM_0319	-0.965796	0.01382	No change	cell surface protein
MSBRM_2106	1.27431	0.0139144	Up	phosphoribosyltransferase
MSBRM_2239	0.674252	0.0141502	No change	Coenzyme B synthesis from 2-oxoglutarate: steps 1, 6, and 10
MSBRM_0989	0.665939	0.0141502	No change	Isoleucyl-tRNA synthetase
MSBRM_0618	0.664558	0.0142155	No change	Catalase
MSBRM_0295	-0.748051	0.0142155	No change	hypothetical protein
MSBRM_2296	-0.657449	0.0142226	No change	hypothetical protein
MSBRM_1477	-1.0433	0.0142226	Down	Haloacid dehalogenase-like hydrolase
MSBRM_0265	2.57321	0.0145049	Up	Alcohol dehydrogenase
MSBRM_3001	0.972643	0.0145049	No change	Ni2+-binding GTPase involved in regulation of expression and maturation of hydrogenase
MSBRM_2295	-1.6942	0.0145049	Down	hypothetical protein
MSBRM_0262	0.751607	0.0146853	No change	Uridylate kinase
MSBRM_3071	-0.750575	0.014929	No change	hypothetical protein
MSBRM_3068	-0.667648	0.0150403	No change	Cation-transporting ATPase, E1-E2 family
MSBRM_0710	-0.693523	0.0155139	No change	hypothetical protein
MSBRM_3413	-0.723596	0.0155659	No change	dolichyl-phosphate beta-D-mannosyltransferase
MSBRM_3230	0.67328	0.0156601	No change	Glutamine amidotransferase, class-II
MSBRM_2599	0.716606	0.0158001	No change	SSU ribosomal protein S29e (S14p)
MSBRM_0043	-0.645902	0.0161463	No change	hypothetical protein
MSBRM_2813	0.667322	0.0161546	No change	Cold-shock DEAD-box protein A
MSBRM_1792	-0.875481	0.0162588	No change	hypothetical protein
MSBRM_2214	0.658329	0.0163327	No change	2-oxoglutarate oxidoreductase, beta subunit
MSBRM_3442	0.838143	0.0163433	No change	Protein clustered with O-phosphoseryl-tRNA(Cys) synthetase
MSBRM_1327	-0.914097	0.0164785	No change	hypothetical protein
MSBRM_1426	-0.679195	0.0165023	No change	O-linked N-acetylglucosamine transferase
MSBRM_1494	-0.774912	0.0166264	No change	hypothetical protein
MSBRM_0417	0.696769	0.0168169	No change	Cobalt-precorrin-6 synthase, anaerobic
MSBRM_0255	-0.673295	0.0168291	No change	Ribosomal protein S6
MSBRM_0090	-0.665896	0.0169097	No change	Cation transporter
MSBRM_2870	-0.661195	0.0169525	No change	Biotin operon repressor
MSBRM_2283	0.752006	0.0171105	No change	Chitin binding protein
MSBRM_3083	0.77018	0.0174247	No change	methyltransferase, UbiE/COQ5 family
MSBRM_3344	0.69714	0.0183851	No change	archaeosine tRNA-ribosyltransferase type 1
MSBRM_2975	-1.63549	0.018554	Down	Arsenical-resistance protein ACR3
MSBRM_3149	1.48462	0.018554	Up	Substrate-specific component BioY of biotin ECF transporter
MSBRM_3112	-0.862648	0.0191171	No change	hypothetical protein
MSBRM_1005	0.67948	0.0193797	No change	Methylenetetrahydrofolate dehydrogenase (NADP+)
MSBRM_2607	0.651914	0.019392	No change	LSU ribosomal protein L17e (L22p)
MSBRM_1359	0.858045	0.0194624	No change	Vitamin B12 ABC transporter, permease component BtuC
MSBRM_0830	-1.57429	0.0194624	Down	hypothetical protein
MSBRM_3046	-0.833595	0.0194624	No change	serine O-acetyltransferase
MSBRM_1824	-0.845295	0.0197173	No change	Mobile element protein
MSBRM_0669	0.752118	0.0200299	No change	Dihydroorotase
MSBRM_1565	0.67194	0.0200571	No change	putative oxidoreductase
MSBRM_0877	-1.42966	0.0200571	Down	ThiJ/PfpI family protein
MSBRM_2843	0.839516	0.0204845	No change	Indolepyruvate oxidoreductase subunit IorA
MSBRM_1037	-0.875271	0.0207202	No change	heavy-metal-associated protein
MSBRM_1657	-0.643925	0.0208469	No change	hypothetical protein
MSBRM_3170	-6.32692	0.0210673	Down	hypothetical protein
MSBRM_0205	0.629321	0.0211597	No change	Alanyl-tRNA synthetase
MSBRM_1871	0.879912	0.021271	No change	Acetylornithine aminotransferase
MSBRM_1309	0.83769	0.0215995	No change	Glycosyltransferase
MSBRM_0244	-0.946711	0.0217404	No change	Glutathione-regulated potassium-efflux system ancillary protein KefG
MSBRM_1046	0.666189	0.0219646	No change	Argininosuccinate lyase
MSBRM_1431	0.877418	0.0226718	No change	Diphthine synthase
MSBRM_2134	-0.633618	0.0230051	No change	hypothetical protein
MSBRM_3374	0.629206	0.0231169	No change	UDP-glucose dehydrogenase
MSBRM_1681	-0.744271	0.0233282	No change	hypothetical protein
MSBRM_0158	0.73936	0.0233603	No change	Proline reductase for pyrrolysine biosynthesis
MSBRM_1354	0.777361	0.0236461	No change	Iron(III) ABC transporter, solute-binding protein
MSBRM_3221	-0.710687	0.0237662	No change	hypothetical protein
MSBRM_0452	0.6684	0.0244966	No change	Protease
MSBRM_3292	-0.707911	0.0248461	No change	Soluble P-type ATPase-like phosphatase
MSBRM_2409	0.686597	0.0249149	No change	Thiazole biosynthetic enzyme Thi4
MSBRM_1063	-0.619427	0.0249694	No change	cell surface protein
MSBRM_3168	0.815422	0.0250267	No change	hypothetical protein
MSBRM_2256	0.801646	0.0251917	No change	hypothetical protein
MSBRM_0252	-0.806217	0.0251917	No change	hypothetical protein
MSBRM_2597	0.628966	0.0252753	No change	LSU ribosomal protein L9e (L6p)
MSBRM_2878	0.765066	0.0255653	No change	Iron-sulfur cluster-binding protein
MSBRM_2849	-0.663493	0.0260883	No change	hypothetical protein
MSBRM_2594	0.627821	0.0263548	No change	LSU ribosomal protein L5e (L18p)
MSBRM_0501	-1.15141	0.0272556	Down	hypothetical protein
MSBRM_0926	0.624567	0.0276037	No change	Dimethylamine:corrinoid methyltransferase
MSBRM_2422	0.688923	0.0277785	No change	Ferredoxin
MSBRM_3146	1.50898	0.0277785	Up	Transmembrane component BioN of energizing module of biotin ECF transporter
MSBRM_1510	-1.49927	0.0285051	Down	Glutamate-rich protein grpB
MSBRM_0105	0.60224	0.0293936	No change	Peptidase M48, Ste24p precursor
MSBRM_3145	-0.719137	0.0300115	No change	transcriptional regulator
MSBRM_3220	-0.703689	0.030185	No change	hypothetical protein
MSBRM_3427	0.71031	0.030185	No change	Glycosyltransferase
MSBRM_2300	0.608797	0.0302151	No change	Sulfopyruvate decarboxylase-alpha subunit
MSBRM_0531	0.599236	0.0303988	No change	Heat shock protein 60 family chaperone GroEL
MSBRM_2733	0.61659	0.0317338	No change	Glutamate synthase [NADPH] small chain
MSBRM_0374	-0.700527	0.0317338	No change	hypothetical protein
MSBRM_0893	0.592449	0.0321442	No change	Translation elongation factor 2
MSBRM_0211	-0.770239	0.0321442	No change	DUF324 domain-containing protein
MSBRM_0396	-0.864666	0.0322743	No change	hypothetical protein
MSBRM_1957	-0.661356	0.0322743	No change	hypothetical protein
MSBRM_1218	-1.11585	0.0324129	Down	hypothetical protein
MSBRM_0403	0.800585	0.0326704	No change	hypothetical protein
MSBRM_1951	0.762169	0.0326704	No change	Phosphoribosylanthranilate isomerase
MSBRM_0451	-0.598509	0.0326992	No change	hypothetical protein
MSBRM_1820	-0.654919	0.0328416	No change	membrane protein, putative
MSBRM_0427	0.685889	0.0328773	No change	Dihydroorotate dehydrogenase, catalytic subunit
MSBRM_0245	0.617848	0.0329573	No change	Molybdenum ABC transporter, periplasmic molybdenum-binding protein ModA
MSBRM_3195	-0.598121	0.0331301	No change	Thioredoxin
MSBRM_1210	-0.904255	0.0331666	No change	sensory transduction histidine kinase
MSBRM_0401	1.0558	0.0332269	Up	short-chain dehydrogenase/reductase SDR
MSBRM_2657	-0.75291	0.0334103	No change	Galactose-1-phosphate uridylyltransferase
MSBRM_1687	1.95752	0.0334175	Up	Mobile element protein
MSBRM_1618	-1.24398	0.0338997	Down	hypothetical protein
MSBRM_1415	1.19849	0.0338997	Up	hypothetical protein
MSBRM_2819	-0.725595	0.0339176	No change	Phosphodiesterase
MSBRM_2678	2.84876	0.0339899	Up	hypothetical protein
MSBRM_1520	2.84876	0.0339899	Up	hypothetical protein
MSBRM_2122	0.876486	0.0346989	No change	integral membrane protein
MSBRM_2706	0.691591	0.035173	No change	Coenzyme B synthesis from 2-oxoglutarate: steps 5, 9, and 13
MSBRM_0862	-6.20302	0.035173	Down	hypothetical protein
MSBRM_2305	-6.20302	0.035173	Down	hypothetical protein
MSBRM_1454	0.907868	0.0351821	No change	Coenzyme F420 hydrogenase subunit gamma
MSBRM_0819	0.657019	0.0359209	No change	Quinolinate synthetase
MSBRM_1189	-0.866333	0.0361086	No change	hypothetical protein
MSBRM_3139	0.617817	0.0369888	No change	Molybdopterin biosynthesis protein MoeA
MSBRM_3175	0.578058	0.0377155	No change	LSU ribosomal protein P0 (L10p)
MSBRM_1587	-0.862399	0.0377823	No change	phosphorylase
MSBRM_2674	0.778906	0.0381545	No change	TPR-domain containing protein
MSBRM_0187	0.609193	0.0381874	No change	Phenylalanyl-tRNA synthetase alpha chain
MSBRM_1524	-0.632048	0.0381874	No change	hypothetical protein
MSBRM_2502	-0.637682	0.0381874	No change	Nucleoside 2-deoxyribosyltransferase
MSBRM_2320	0.597298	0.0382643	No change	protein identified by proteomics in Methanosarcina acetivorans (1)
MSBRM_0857	0.584188	0.0397929	No change	hypothetical protein
MSBRM_2427	0.61133	0.040237	No change	Riboflavin synthase archaeal
MSBRM_0083	-0.759938	0.040237	No change	Zn-ribbon containing protein
MSBRM_3102	-0.581032	0.040276	No change	Translation initiation factor SUI1-related protein
MSBRM_1825	-0.920033	0.0403079	No change	GTP cyclohydrolase III (methanopterin)
MSBRM_1529	-0.899981	0.0406631	No change	cell surface protein
MSBRM_2699	0.640618	0.041074	No change	cell surface protein
MSBRM_2548	-1.02736	0.0415699	Down	3'->5' exoribonuclease Bsu YhaM
MSBRM_3212	-0.631378	0.0415699	No change	GTPases-Sulfate adenylate transferase subunit 1
MSBRM_3481	1.17866	0.0417259	Up	hypothetical protein
MSBRM_2216	0.576384	0.0419646	No change	hypothetical protein
MSBRM_2006	-0.699209	0.0420622	No change	putative oxidoreductase/HEAT repeat-containing protein
MSBRM_3375	0.667082	0.0431803	No change	UTP--glucose-1-phosphate uridylyltransferase
MSBRM_3486	0.597834	0.0433551	No change	Arginyl-tRNA synthetase
MSBRM_1536	1.60335	0.0439959	Up	Methyltransferase
MSBRM_0410	-0.692873	0.0442498	No change	hypothetical protein
MSBRM_0247	0.663048	0.0442498	No change	Tungstate ABC transporter, ATP-binding protein WtpC
MSBRM_1516	-0.677868	0.044259	No change	Peptide methionine sulfoxide reductase MsrA
MSBRM_0895	0.574203	0.0447782	No change	SSU ribosomal protein S20e (S10p)
MSBRM_0955	-0.683451	0.0449338	No change	hypothetical protein
MSBRM_3385	0.580128	0.0458214	No change	GTP cyclohydrolase I type 2
MSBRM_0323	-0.666484	0.0459149	No change	ATP-utilizing enzyme of the PP-loop superfamily
MSBRM_2423	0.582593	0.0459149	No change	Inosine-5'-monophosphate dehydrogenase
MSBRM_3222	-0.605395	0.0459149	No change	ABC transporter, ATP-binding protein
MSBRM_1881	-0.620074	0.0459419	No change	hypothetical protein
MSBRM_1101	1.87552	0.0463515	Up	Arylsulfatase
MSBRM_0809	0.580354	0.0469717	No change	Orotidine 5'-phosphate decarboxylase
MSBRM_2553	-0.905547	0.0473225	No change	hypothetical protein
MSBRM_1572	-1.27698	0.0473225	Down	Phosphomethylpyrimidine kinase
MSBRM_2341	-1.17438	0.0478357	Down	hypothetical protein
MSBRM_1329	-0.626182	0.0480233	No change	Glutamate decarboxylase
MSBRM_1203	0.577911	0.0480458	No change	Chaperone protein DnaJ
MSBRM_3387	0.674642	0.0480786	No change	Acetylglutamate kinase
MSBRM_2040	0.617747	0.0480786	No change	hypothetical protein
MSBRM_0791	-0.653078	0.0480786	No change	Membrane protein involved in the export of O-antigen, teichoic acid lipoteichoic acids
MSBRM_0983	-0.814011	0.0482842	No change	hypothetical protein
MSBRM_3416	0.566763	0.0498846	No change	UDP-glucose dehydrogenase
MSBRM_1706	0.761531	0.050441	No change	Cell division protein FtsH
MSBRM_2650	-0.664031	0.050911	No change	CRISPR-associated protein, Csh1 family
MSBRM_2920	-0.84796	0.050911	No change	Phenylacetic acid degradation protein paaI
MSBRM_2734	-0.821543	0.050911	No change	hypothetical protein
MSBRM_1896	0.562335	0.0511172	No change	Phosphoserine aminotransferase
MSBRM_3414	0.583796	0.0516949	No change	O-antigen flippase Wzx
MSBRM_0394	0.550344	0.0516949	No change	Formylmethanofuran dehydrogenase (molybdenum) subunit B
MSBRM_2574	-0.964996	0.0519039	No change	ATPase-like protein
MSBRM_2854	-0.964996	0.0519039	No change	hypothetical protein
MSBRM_0044	-0.564727	0.0519039	No change	Ribosomal-protein-S18p-alanine acetyltransferase
MSBRM_3393	-0.700791	0.0526677	No change	Methyl-accepting chemotaxis protein
MSBRM_2598	0.573455	0.0533686	No change	SSU ribosomal protein S15Ae (S8p)
MSBRM_0039	-0.581381	0.0535809	No change	RNA:NAD 2'-phosphotransferase
MSBRM_0397	-0.634652	0.0541255	No change	Mobile element protein
MSBRM_1857	0.646635	0.0541255	No change	ABC transporter, ATP-binding protein
MSBRM_2966	-0.628719	0.054487	No change	Mobile element protein
MSBRM_2914	-0.719155	0.054487	No change	hypothetical protein
MSBRM_2164	0.561584	0.0545721	No change	Aspartyl-tRNA synthetase / Aspartyl-tRNA(Asn) synthetase
MSBRM_2255	0.58933	0.0550037	No change	hypothetical protein
MSBRM_2077	0.639406	0.0551554	No change	hypothetical protein
MSBRM_2254	0.601821	0.0552807	No change	TPR domain protein, putative component of TonB system
MSBRM_2188	-1.40646	0.0554521	No change	Iron-sulfur cluster-binding protein
MSBRM_2684	1.31733	0.0554521	No change	Acetyltransferase
MSBRM_1956	-0.582019	0.0559504	No change	hypothetical protein
MSBRM_2315	-0.822911	0.0559504	No change	Universal stress protein
MSBRM_2377	0.950057	0.0577134	No change	protein of unknown function DUF86
MSBRM_2364	0.642566	0.0579374	No change	bi-functional transferase/deacetylase
MSBRM_0250	0.704222	0.0579374	No change	hypothetical protein
MSBRM_1197	0.688227	0.0583231	No change	delta 1-pyrroline-5-carboxylate synthetase
MSBRM_2567	-1.54037	0.0590075	No change	Methanophenazine hydrogenase cytochrome b subunit
MSBRM_2067	-1.14801	0.0591661	No change	Mobile element protein
MSBRM_0569	0.824393	0.0591661	No change	hypothetical protein
MSBRM_3314	0.538537	0.0593302	No change	ferredoxin
MSBRM_1064	-0.552281	0.0596035	No change	hypothetical protein
MSBRM_1980	-0.742904	0.0596035	No change	hypothetical protein
MSBRM_2817	-0.6128	0.0598164	No change	hypothetical protein
MSBRM_0915	-0.690208	0.060029	No change	Acetyl-CoA synthetase (ADP-forming) alpha chain
MSBRM_1353	0.75856	0.060029	No change	NifB-domain protein, type 2
MSBRM_1567	0.575698	0.0601933	No change	7,8-didemethyl-8-hydroxy-5-deazariboflavin synthase subunit 2
MSBRM_2471	-0.681972	0.0601933	No change	Dipeptide transport system permease protein DppC
MSBRM_1765	-3.16774	0.0606025	No change	Mobile element protein
MSBRM_0123	0.598674	0.060806	No change	Aspartate aminotransferase / Histidinol-phosphate aminotransferase
MSBRM_2087	0.55076	0.0608934	No change	S-adenosylhomocysteine deaminase
MSBRM_2033	0.543576	0.0613785	No change	putative exosome complex exonuclease 2
MSBRM_3488	0.598724	0.0615531	No change	Fe-S OXIDOREDUCTASE Wyeosine biosynthesis
MSBRM_0059	0.577016	0.0615531	No change	Fe-S OXIDOREDUCTASE
MSBRM_0215	-0.843018	0.0618145	No change	hypothetical protein
MSBRM_0599	-0.545767	0.061893	No change	Metallo-beta-lactamase family protein
MSBRM_3369	0.859151	0.0619823	No change	glycosyltransferase (group I)
MSBRM_0240	0.540181	0.0619823	No change	Archaeal S-adenosylmethionine synthetase
MSBRM_0681	-1.6484	0.0623254	No change	IAA acetyltransferase
MSBRM_0879	-0.617553	0.0623254	No change	hypothetical protein
MSBRM_0363	-0.75806	0.0637207	No change	DNA-binding domain of ModE
MSBRM_2735	-0.725307	0.0637539	No change	hypothetical protein
MSBRM_0428	0.564503	0.0637539	No change	Porphobilinogen deaminase
MSBRM_2385	-0.562975	0.0638168	No change	Type I restriction-modification system, restriction subunit R
MSBRM_0810	0.558358	0.0639598	No change	Deoxyhypusine synthase
MSBRM_1033	-0.5294	0.0647812	No change	dTDP-4-dehydrorhamnose 3,5-epimerase
MSBRM_1504	-0.539451	0.0647847	No change	antigen
MSBRM_0602	-0.621546	0.0647847	No change	hypothetical protein
MSBRM_1606	-0.840078	0.0647847	No change	FxsA protein
MSBRM_2124	-0.576999	0.0652481	No change	hypothetical protein
MSBRM_1971	1.17654	0.0652481	No change	Mobile element protein
MSBRM_3135	0.540409	0.0652481	No change	IMP cyclohydrolase
MSBRM_0057	-0.69741	0.0657157	No change	hypothetical protein
MSBRM_0109	0.538943	0.0659847	No change	Aspartyl-tRNA(Asn) amidotransferase subunit B / Glutamyl-tRNA(Gln) amidotransferase subunit B
MSBRM_2222	-0.58817	0.0659847	No change	hypothetical protein
MSBRM_1847	-0.537263	0.0661231	No change	5'-methylthioadenosine phosphorylase
MSBRM_2402	-0.83135	0.0685519	No change	Mg(2+) transport ATPase, P-type
MSBRM_3243	-0.585935	0.0701144	No change	Sensory transduction histidine kinase
MSBRM_1293	-0.775837	0.0702033	No change	Alpha/beta hydrolase
MSBRM_1714	-0.919139	0.0702847	No change	beta/gama crystallin family protein
MSBRM_2652	-0.693632	0.0704726	No change	putative DNA alkylation repair enzyme
MSBRM_0643	0.549083	0.070519	No change	Formylmethanofuran dehydrogenase (molybdenum) subunit B
MSBRM_2604	0.547804	0.071665	No change	Ribonuclease P protein component 1
MSBRM_2984	1.4678	0.0719569	No change	Tungsten-containing aldehyde ferredoxin oxidoreductase cofactor modifying protein
MSBRM_0521	0.571859	0.0722116	No change	hypothetical protein
MSBRM_2432	-0.684039	0.0727621	No change	hypothetical protein
MSBRM_1791	0.531302	0.0731628	No change	Threonyl-tRNA synthetase
MSBRM_1987	-0.644681	0.0742337	No change	hypothetical protein
MSBRM_3473	0.590818	0.0742337	No change	ABC-type nitrate/sulfonate/bicarbonate transport system, ATPase component
MSBRM_3291	0.525387	0.0753867	No change	Methyl coenzyme M reductase system component A2
MSBRM_1236	-0.687094	0.0757685	No change	Cell division protein FtsX
MSBRM_3474	0.776225	0.0757685	No change	hypothetical protein
MSBRM_2595	0.525737	0.0759418	No change	LSU ribosomal protein L19e
MSBRM_1882	-0.532544	0.0759418	No change	hypothetical protein
MSBRM_2525	-0.510279	0.0768101	No change	Phosphate acetyltransferase
MSBRM_1849	-0.530162	0.0769638	No change	hypothetical protein
MSBRM_0719	-1.74078	0.0770019	No change	sensory transduction histidine kinase
MSBRM_1009	0.569084	0.0771664	No change	OB-fold nucleic acid binding domain protein
MSBRM_0639	0.536644	0.0772916	No change	Polyferredoxin protein MvhB
MSBRM_0036	-0.534647	0.0772916	No change	hypothetical protein
MSBRM_3053	-0.513596	0.0772916	No change	hypothetical protein
MSBRM_2304	1.17403	0.0772916	No change	hypothetical protein
MSBRM_0102	-0.590699	0.0776845	No change	RNA methyltransferase related protein
MSBRM_2568	-0.582171	0.0778576	No change	putative ATP-dependent protease
MSBRM_2262	0.53469	0.0778576	No change	Ketoisovalerate oxidoreductase subunit VorA
MSBRM_2995	-0.665856	0.0778576	No change	cell surface protein
MSBRM_0815	-0.542154	0.0779998	No change	hypothetical protein
MSBRM_0782	-0.525101	0.0779998	No change	hypothetical protein
MSBRM_1440	-0.51229	0.0782812	No change	phosphatidylethanolamine N-methyltransferase
MSBRM_2903	-0.592485	0.078445	No change	hypothetical protein
MSBRM_1527	-0.619674	0.0785295	No change	hypothetical protein
MSBRM_1459	-0.607791	0.0786704	No change	hypothetical protein
MSBRM_1171	-0.561369	0.0795097	No change	Thiamin-phosphate pyrophosphorylase
MSBRM_1534	-0.787948	0.0795097	No change	Transcriptional regulator, TrmB family
MSBRM_0336	-0.710847	0.0798305	No change	hypothetical protein
MSBRM_1819	-0.618174	0.0817706	No change	hypothetical protein
MSBRM_2014	0.558063	0.0817706	No change	Phenylacetate-coenzyme A ligase
MSBRM_0508	-0.533226	0.0823874	No change	hypothetical protein
MSBRM_1253	-0.569367	0.0823874	No change	hypothetical protein
MSBRM_2737	0.527706	0.0824233	No change	Nitroreductase family protein
MSBRM_1999	0.633968	0.0829008	No change	Adenosylcobinamide amidohydrolase
MSBRM_0526	-1.3411	0.0833218	No change	hypothetical protein
MSBRM_1161	0.617537	0.0838304	No change	hypothetical protein
MSBRM_0439	-0.503413	0.0840823	No change	hypothetical protein
MSBRM_0757	0.498442	0.0841209	No change	cell surface protein
MSBRM_0084	-0.679413	0.0842113	No change	hypothetical protein
MSBRM_1589	-0.567024	0.0842113	No change	Xanthine-guanine phosphoribosyltransferase
MSBRM_2118	0.501183	0.0843203	No change	Enolase
MSBRM_0474	-0.767967	0.0843447	No change	hypothetical protein
MSBRM_0866	-1.03379	0.0845021	No change	hypothetical protein
MSBRM_1725	0.9965	0.0845021	No change	hypothetical protein
MSBRM_2802	0.646157	0.0846067	No change	Magnesium and cobalt transport protein CorA
MSBRM_1039	-0.716401	0.0846297	No change	hypothetical protein
MSBRM_0372	-0.571347	0.0846297	No change	Type I restriction-modification system, restriction subunit R
MSBRM_0316	-0.985533	0.0846447	No change	Uncharacterized protein conserved in archaea (DUF531)
MSBRM_1903	-1.00516	0.0848313	No change	hypothetical protein
MSBRM_3505	-0.826779	0.0855224	No change	Positive regulator of CheA protein activity (CheW)
MSBRM_2727	0.550341	0.0873229	No change	dTDP-glucose 4,6-dehydratase
MSBRM_3204	0.644903	0.0873229	No change	Oligopeptide transport system permease protein OppC
MSBRM_0494	2.29804	0.0873229	No change	hypothetical protein
MSBRM_3484	-2.00982	0.0876926	No change	hypothetical protein
MSBRM_2163	0.552332	0.0876926	No change	Ribose 5-phosphate isomerase A
MSBRM_1122	-0.64948	0.0878962	No change	hypothetical protein
MSBRM_3133	-0.531723	0.0881582	No change	Endonuclease III
MSBRM_2578	0.509956	0.0881582	No change	SSU ribosomal protein S14e (S11p)
MSBRM_1610	2.16111	0.0892639	No change	Mobile element protein
MSBRM_2270	0.660707	0.0902881	No change	hypothetical protein
MSBRM_1848	-0.499813	0.0902881	No change	Conserved transmembrane protein
MSBRM_1135	-0.524779	0.0902881	No change	hypothetical protein
MSBRM_3087	-0.695209	0.0902881	No change	hypothetical protein
MSBRM_2159	0.540617	0.0906209	No change	Mobile element protein
MSBRM_2779	0.516462	0.0908576	No change	Prolyl-tRNA synthetase, archaeal/eukaryal type
MSBRM_0699	-0.648165	0.0911776	No change	Flagella-related protein FlaI
MSBRM_2668	0.52458	0.0913735	No change	DNA-directed RNA polymerase subunit E'
MSBRM_2080	-5.75091	0.0913735	No change	hypothetical protein
MSBRM_2150	1.52972	0.0913735	No change	amino acid transporter
MSBRM_0559	-0.515766	0.0921011	No change	Exonuclease SbcC
MSBRM_0627	0.513164	0.0921513	No change	CO dehydrogenase/acetyl-CoA synthase subunit epsilon, CO dehydrogenase subcomplex
MSBRM_2603	0.513517	0.0924599	No change	LSU ribosomal protein L23e (L14p)
MSBRM_3174	0.495928	0.0926158	No change	LSU ribosomal protein L12a (P1/P2)
MSBRM_0813	-0.536956	0.0932151	No change	Thioredoxin
MSBRM_2416	0.626128	0.0932151	No change	Ser-tRNA(Ala) deacylase
MSBRM_1182	-0.501715	0.0932151	No change	Carbonic anhydrase
MSBRM_0152	0.489706	0.0939278	No change	Methylcobalamin:coenzyme M methyltransferase, methylamine-specific
MSBRM_1608	-0.644568	0.0943194	No change	Serine/threonine protein phosphatase BSU1
MSBRM_1702	-1.12382	0.0943194	No change	WD-domain containing protein
MSBRM_2992	-0.59706	0.0953831	No change	Signal-transducing histidine kinase
MSBRM_0596	-0.484724	0.0958938	No change	V-type ATP synthase subunit G
MSBRM_0070	-0.565396	0.0960762	No change	hypothetical protein
MSBRM_0725	-0.636249	0.0960762	No change	OB-fold nucleic acid binding domain protein
MSBRM_0593	-0.484638	0.0973346	No change	V-type ATP synthase subunit E
MSBRM_1238	0.664561	0.0973346	No change	Aldehyde dehydrogenase
MSBRM_0522	-0.964024	0.0974792	No change	hypothetical protein
MSBRM_1648	0.563981	0.0980712	No change	DNA topoisomerase VI subunit A
MSBRM_1425	-0.609201	0.0980712	No change	Hydrolase, HAD superfamily
MSBRM_0969	0.524698	0.0981044	No change	Cell division protein FtsX
MSBRM_1007	0.589282	0.0981419	No change	Phosphoribosylglycinamide formyltransferase
MSBRM_1006	0.500162	0.0981419	No change	Serine hydroxymethyltransferase / L-threonine aldolase / L-allo-threonine aldolase
MSBRM_0814	-0.491155	0.0983281	No change	hypothetical protein
MSBRM_0238	0.532783	0.0987338	No change	Xaa-Pro aminopeptidase
MSBRM_1994	0.48647	0.0991956	No change	Hydantoinase
MSBRM_2237	-0.531875	0.0991956	No change	hypothetical protein
MSBRM_3004	-0.509884	0.0995726	No change	hypothetical protein
MSBRM_3142	1.17098	0.0999171	No change	Ferredoxin-type protein napH
MSBRM_2441	0.711094	0.100645	No change	Flavodoxin
MSBRM_1966	-0.579951	0.100645	No change	hypothetical protein
MSBRM_0460	0.536562	0.100848	No change	Trimethylamine methyltransferase corrinoid protein
MSBRM_0959	-0.485478	0.100848	No change	Transcriptional regulator, ArsR family
MSBRM_3111	0.485474	0.101405	No change	Methionyl-tRNA synthetase
MSBRM_0135	0.496737	0.101768	No change	Aspartokinase
MSBRM_1634	-0.71864	0.101815	No change	Acetyltransferase
MSBRM_3272	-0.703144	0.102149	No change	Uncharacterized protein involved in the oxidation of intracellular sulfur
MSBRM_1515	-0.508962	0.102398	No change	Phospholipid-binding protein
MSBRM_3090	0.867118	0.102973	No change	Transcriptional regulator, PadR family
MSBRM_1032	-0.53098	0.102973	No change	Lead, cadmium, zinc and mercury transporting ATPase
MSBRM_1628	-0.769716	0.102973	No change	hypothetical protein
MSBRM_1505	-0.756986	0.103174	No change	Mobile element protein
MSBRM_2521	-0.510372	0.103174	No change	hypothetical protein
MSBRM_0241	0.509958	0.103308	No change	ATP phosphoribosyltransferase
MSBRM_0807	0.493276	0.103308	No change	Indolepyruvate oxidoreductase subunit IorA
MSBRM_1625	-0.57609	0.104062	No change	Putative heme iron utilization protein
MSBRM_2187	0.54991	0.104506	No change	Excinuclease ABC subunit B
MSBRM_0050	-1.01551	0.104526	No change	hypothetical protein
MSBRM_2339	-1.0372	0.104526	No change	hypothetical protein
MSBRM_1766	-0.508006	0.104649	No change	universal archaeal KH-domain/beta-lactamase-domain protein
MSBRM_1264	0.510362	0.105688	No change	RNase L inhibitor
MSBRM_3152	0.48705	0.106333	No change	Ferrous iron transport protein B
MSBRM_3457	-0.489056	0.106393	No change	Polyphosphate kinase
MSBRM_1622	-0.503818	0.106902	No change	Glycogen phosphorylase
MSBRM_0207	-0.598901	0.107355	No change	hypothetical protein
MSBRM_1744	-0.470757	0.109045	No change	Phosphoenolpyruvate synthase
MSBRM_1193	-0.669888	0.109106	No change	Hemolysins and related protein containing CBS domains
MSBRM_1240	0.479711	0.109106	No change	Glutamyl-tRNA(Gln) amidotransferase transferase subunit
MSBRM_3205	0.695843	0.10918	No change	Dipeptide transport system permease protein DppB
MSBRM_0472	-0.527561	0.110427	No change	Glycerol dehydrogenase
MSBRM_2795	-0.531324	0.110427	No change	hypothetical protein
MSBRM_2579	0.478405	0.110427	No change	SSU ribosomal protein S9e (S4p)
MSBRM_3306	-0.508392	0.110439	No change	Diaminohydroxyphosphoribosylaminopyrimidine deaminase
MSBRM_0623	0.473961	0.110439	No change	5-tetrahydromethanopterin:corrinoid iron-sulfur protein methyltransferase
MSBRM_1106	0.617402	0.110439	No change	Cytochrome c-type biogenesis protein
MSBRM_2990	0.640026	0.110496	No change	hypothetical protein
MSBRM_3376	-0.641506	0.114312	No change	UDP-glucose 4-epimerase
MSBRM_0613	-0.509016	0.115559	No change	hypothetical protein
MSBRM_2834	-0.586938	0.115832	No change	polyprenyl synthetase
MSBRM_2477	0.473062	0.115946	No change	Glycerol dehydrogenase
MSBRM_2562	0.548671	0.116609	No change	Methanophenazine hydrogenase maturation protease
MSBRM_1397	0.521412	0.116609	No change	protein of unknown function DUF358
MSBRM_1898	2.53035	0.117429	No change	Mobile element protein
MSBRM_2952	2.53035	0.117429	No change	hypothetical protein
MSBRM_3466	0.582729	0.117952	No change	Ribonucleotide reductase of class III (anaerobic), activating protein
MSBRM_3371	1.70836	0.119087	No change	hypothetical protein
MSBRM_0227	0.465904	0.120029	No change	3-isopropylmalate dehydrogenase
MSBRM_1377	-0.497724	0.120475	No change	sensory transduction histidine kinase
MSBRM_1001	-0.628481	0.120482	No change	hypothetical protein
MSBRM_1042	-0.496678	0.120482	No change	ABC1 family protein
MSBRM_1845	0.573171	0.122121	No change	Type I restriction-modification system, DNA-methyltransferase subunit M
MSBRM_0600	1.1187	0.12249	No change	Endonuclease III
MSBRM_0473	0.45811	0.123268	No change	D-3-phosphoglycerate dehydrogenase
MSBRM_0025	-0.488284	0.12334	No change	Origin of replication recognition protein / Cell division control protein 6
MSBRM_2324	0.480217	0.123532	No change	Phosphoribosylamine--glycine ligase
MSBRM_0481	0.461402	0.123532	No change	SSU ribosomal protein SAe (S2p)
MSBRM_1862	0.74777	0.12381	No change	hypothetical protein
MSBRM_1387	-2.234	0.123849	No change	hypothetical protein
MSBRM_2041	0.458557	0.123849	No change	LSU ribosomal protein L15e
MSBRM_0392	0.460623	0.125636	No change	Formylmethanofuran dehydrogenase (molybdenum) subunit C
MSBRM_1880	-0.476818	0.125636	No change	hypothetical protein
MSBRM_2046	-0.761967	0.126058	No change	Lipoprotein releasing system ATP-binding protein LolD
MSBRM_3458	0.538127	0.126458	No change	DNA mismatch repair protein
MSBRM_0704	0.510561	0.126624	No change	Coenzyme B synthesis from 2-oxoglutarate: steps 4, 7, 8, 11, and 12 (large subunit)
MSBRM_0929	-0.542276	0.1268	No change	anaerobic ribonucleoside-triphosphate reductase activating protein
MSBRM_2518	-0.460532	0.126833	No change	hypothetical protein
MSBRM_3258	-0.641269	0.127652	No change	Nitrogen regulatory protein P-II
MSBRM_1396	0.472934	0.127848	No change	tRNA pseudouridine 55 synthase Archaea
MSBRM_0595	-0.451162	0.127875	No change	V-type ATP synthase subunit I
MSBRM_0928	-0.800962	0.12836	No change	hypothetical protein
MSBRM_0489	-0.462084	0.129518	No change	gar1-like small nucleolar rnp
MSBRM_2440	0.522325	0.129852	No change	Sensory transduction histidine kinase
MSBRM_2316	0.664849	0.129852	No change	CO dehydrogenase iron-sulfur protein CooF
MSBRM_2469	-0.470368	0.130435	No change	Oligopeptide ABC transporter, periplasmic oligopeptide-binding protein OppA
MSBRM_1662	-0.825736	0.130617	No change	Transposase
MSBRM_2584	1.22629	0.130617	No change	Heat shock protein GrpE
MSBRM_2352	-0.450751	0.130811	No change	Methanol methyltransferase corrinoid protein
MSBRM_2898	0.45764	0.130811	No change	Molybdenum ABC transporter, periplasmic molybdenum-binding protein ModA
MSBRM_2749	-0.468849	0.130811	No change	Acetolactate synthase small subunit
MSBRM_1331	-0.72269	0.131985	No change	hypothetical protein
MSBRM_2452	0.457936	0.132169	No change	Membrane alanine aminopeptidase N
MSBRM_1199	0.483422	0.132711	No change	COG1821 family protein
MSBRM_0641	0.457053	0.133088	No change	Formylmethanofuran dehydrogenase (molybdenum) subunit C
MSBRM_1466	0.606119	0.133088	No change	Nitrogen regulatory protein P-II
MSBRM_2443	-0.498132	0.133785	No change	Ribosomal protein S6
MSBRM_3482	-1.14817	0.135123	No change	hypothetical protein
MSBRM_2879	1.09755	0.135123	No change	Iron-sulfur cluster-binding protein
MSBRM_0119	-0.479626	0.136454	No change	archaeosortase A
MSBRM_1738	-0.881865	0.137584	No change	hypothetical protein
MSBRM_2987	0.717616	0.137726	No change	Digeranylgeranylglyceryl phosphate synthase
MSBRM_2796	-0.498195	0.138085	No change	hypothetical protein
MSBRM_1316	-0.524673	0.138344	No change	Transcriptional regulator, MarR family
MSBRM_1613	-0.458937	0.138666	No change	Aldo/keto reductase
MSBRM_0924	1.50723	0.139187	No change	hypothetical protein
MSBRM_3381	0.471139	0.139187	No change	Cobyrinic acid A,C-diamide synthase
MSBRM_2479	-0.768616	0.139187	No change	hypothetical protein
MSBRM_0267	-0.878061	0.139384	No change	Flavodoxin
MSBRM_1358	0.688137	0.139542	No change	Iron(III) ABC transporter, ATP-binding protein
MSBRM_2139	-0.702809	0.139919	No change	Potassium channel protein
MSBRM_1789	0.482886	0.140858	No change	Metallo-beta-lactamase family protein
MSBRM_1650	-0.477067	0.141092	No change	Transcriptional regulator, AsnC family
MSBRM_2894	0.482723	0.141293	No change	DNA helicase II
MSBRM_0864	0.566289	0.141639	No change	hypothetical protein
MSBRM_3124	0.476277	0.142089	No change	PUA-PAPS reductase like fusion
MSBRM_1786	0.451923	0.142089	No change	cell surface protein
MSBRM_1278	-0.458708	0.142558	No change	Tryptophan synthase beta chain 1
MSBRM_3350	0.440597	0.145178	No change	F420-dependent methylenetetrahydromethanopterin dehydrogenase
MSBRM_1679	-0.50185	0.145178	No change	hypothetical protein
MSBRM_1683	-0.6672	0.145623	No change	hypothetical protein
MSBRM_3363	0.490019	0.145623	No change	hypothetical protein
MSBRM_0409	-0.864936	0.145623	No change	Pentapeptide repeat family protein
MSBRM_2847	-0.469453	0.145623	No change	Oligopeptide transport system permease protein OppB
MSBRM_1813	-0.454359	0.145642	No change	Rubredoxin
MSBRM_2869	-0.477283	0.145642	No change	hypothetical protein
MSBRM_0062	0.437507	0.145656	No change	2-isopropylmalate synthase
MSBRM_3455	-0.51649	0.145656	No change	hypothetical protein
MSBRM_2689	-1.02142	0.145656	No change	hypothetical protein
MSBRM_2953	5.69191	0.145656	No change	hypothetical protein
MSBRM_3096	-0.685129	0.145957	No change	Deoxyribodipyrimidine photolyase, type II
MSBRM_3465	0.438432	0.146539	No change	Ribonucleotide reductase of class III (anaerobic), large subunit
MSBRM_2428	0.442013	0.146539	No change	Serine--glyoxylate aminotransferase
MSBRM_1908	0.464332	0.146539	No change	Pantoate kinase, archaeal
MSBRM_1878	-0.756015	0.147363	No change	hypothetical protein
MSBRM_1783	0.456461	0.147574	No change	cellulose synthase subunit BcsC
MSBRM_1357	0.605336	0.147594	No change	Homocitrate synthase 1
MSBRM_2676	0.507065	0.147594	No change	Xanthosine/inosine triphosphate pyrophosphatase
MSBRM_0984	0.541224	0.147594	No change	hypothetical protein
MSBRM_1767	-0.504799	0.147594	No change	Ferredoxin domain containing protein
MSBRM_0650	-0.652483	0.147594	No change	ABC transporter, permease protein
MSBRM_0781	-0.439918	0.147594	No change	UDP-N-acetylglucosamine 2-epimerase
MSBRM_0837	-1.60631	0.147594	No change	putative membrane protein
MSBRM_3280	-1.60631	0.147594	No change	Mobile element protein
MSBRM_2905	-1.60631	0.147594	No change	hypothetical protein
MSBRM_0946	1.49105	0.147594	No change	hypothetical protein
MSBRM_3162	0.83765	0.147969	No change	Methylated-DNA--protein-cysteine methyltransferase
MSBRM_2582	-0.617835	0.147982	No change	ABC transporter, ATP binding protein
MSBRM_1282	0.437904	0.149579	No change	Amidophosphoribosyltransferase
MSBRM_0693	0.458512	0.150007	No change	Hydroxymethylglutaryl-CoA reductase
MSBRM_2596	0.447678	0.15176	No change	LSU ribosomal protein L32e
MSBRM_1601	0.532297	0.151825	No change	Tetrahydromethanopterin:alpha-L-glutamate ligase
MSBRM_2726	0.476489	0.152832	No change	dTDP-4-dehydrorhamnose reductase
MSBRM_2260	-0.795103	0.152891	No change	Amino acid transporter
MSBRM_3312	-0.5056	0.152996	No change	Sodium/potassium-transporting ATPase, alpha subunit
MSBRM_1254	0.42914	0.154545	No change	Cysteine desulfurase
MSBRM_2720	-0.53062	0.154545	No change	hypothetical protein
MSBRM_0445	0.676482	0.154545	No change	pyridoxamine 5'-phosphate oxidase, FMN-binding family
MSBRM_2755	-0.42791	0.1553	No change	CO dehydrogenase/acetyl-CoA synthase subunit alpha, CO dehydrogenase subcomplex
MSBRM_0054	0.507315	0.156306	No change	hypothetical protein
MSBRM_3185	0.44247	0.156392	No change	3-isopropylmalate dehydrogenase
MSBRM_3041	0.443623	0.156933	No change	Nickel ABC transporter, periplasmic nickel-binding protein NikA
MSBRM_2767	0.435268	0.157088	No change	universal archaeal KH-domain/beta-lactamase-domain protein
MSBRM_2950	-0.442202	0.158456	No change	Chromosome segregation ATPase
MSBRM_0249	0.487464	0.158456	No change	Molybdenum transport ATP-binding protein ModC
MSBRM_2866	-0.468472	0.158456	No change	hypothetical protein
MSBRM_0789	-1.24742	0.158992	No change	Mobile element protein
MSBRM_2856	-1.02898	0.159254	No change	hypothetical protein
MSBRM_1710	-0.79488	0.159422	No change	Transcriptional regulator, ArsR family
MSBRM_3081	0.542688	0.159901	No change	Vitamin B12 ABC transporter, permease component BtuC
MSBRM_1649	0.465805	0.160018	No change	DNA topoisomerase VI subunit B
MSBRM_3368	0.466743	0.160018	No change	hypothetical protein
MSBRM_1633	-0.568459	0.161516	No change	hypothetical protein
MSBRM_0611	-0.468421	0.161516	No change	hypothetical protein
MSBRM_3299	0.441269	0.162159	No change	2,3-bisphosphoglycerate-independent phosphoglycerate mutase
MSBRM_2284	-0.466494	0.162946	No change	sensory transduction histidine kinase
MSBRM_1858	0.491746	0.163657	No change	hypothetical protein
MSBRM_3508	-0.606775	0.16414	No change	Chemotaxis regulator-transmits chemoreceptor signals to flagelllar motor components CheY
MSBRM_2086	0.426861	0.164873	No change	Adenosylhomocysteinase
MSBRM_1294	0.449136	0.165751	No change	Ferredoxin
MSBRM_1788	-0.520188	0.166374	No change	hypothetical protein
MSBRM_0751	-0.528568	0.166983	No change	CRISPR-associated protein, Cas5e family
MSBRM_0772	-0.511616	0.167103	No change	hypothetical protein
MSBRM_0654	0.506629	0.167172	No change	hypothetical protein
MSBRM_2653	-0.521223	0.167394	No change	N-acetyltransferase
MSBRM_0869	-0.678642	0.167394	No change	hypothetical protein
MSBRM_1243	0.444744	0.167419	No change	molybdenum cofactor biosynthesis protein A
MSBRM_2012	0.72517	0.167419	No change	hypothetical protein
MSBRM_1273	-0.432964	0.168227	No change	5,10-methylenetetrahydrofolate reductase
MSBRM_0605	0.439339	0.168548	No change	Proteasome-activating AAA-ATPase (PAN), archaeal
MSBRM_1368	-0.702559	0.168745	No change	hypothetical protein
MSBRM_3454	-0.432661	0.168745	No change	Exopolyphosphatase
MSBRM_2839	-0.457457	0.168745	No change	Geranylgeranyl diphosphate reductase
MSBRM_2131	1.90043	0.168745	No change	Sodium-transporting ATPase subunit I
MSBRM_1320	-0.689598	0.168745	No change	hypothetical protein
MSBRM_2524	-0.417204	0.170115	No change	Acetate kinase
MSBRM_1311	-0.503337	0.171054	No change	hypothetical protein
MSBRM_2804	-0.962425	0.172159	No change	hypothetical protein
MSBRM_0640	0.419518	0.172159	No change	Formylmethanofuran dehydrogenase subunit A
MSBRM_1497	-0.558747	0.172159	No change	hypothetical protein
MSBRM_1302	-0.50733	0.172159	No change	hypothetical protein
MSBRM_1954	0.457834	0.172207	No change	Tryptophan synthase beta chain
MSBRM_3070	-0.889764	0.173467	No change	PPE family protein
MSBRM_0495	1.19413	0.173685	No change	hypothetical protein
MSBRM_1749	1.19413	0.173685	No change	hypothetical protein
MSBRM_2924	-0.506121	0.173685	No change	hypothetical protein
MSBRM_1726	0.559892	0.173685	No change	glycosyltransferase (group I)
MSBRM_1052	0.448487	0.173685	No change	acetyl-CoA decarbonylase/synthase complex subunit alpha
MSBRM_2690	-0.637472	0.173685	No change	hypothetical protein
MSBRM_1086	1.06445	0.174084	No change	Mobile element protein
MSBRM_2054	0.767928	0.174084	No change	Lipoprotein releasing system transmembrane protein LolC
MSBRM_1609	-0.838893	0.174084	No change	hypothetical protein
MSBRM_2577	0.419801	0.17524	No change	DNA-directed RNA polymerase subunit D
MSBRM_2311	0.423928	0.175588	No change	TldE protein, part of TldE/TldD proteolytic complex
MSBRM_2418	-0.64643	0.177492	No change	Small-conductance mechanosensitive channel
MSBRM_3274	-0.729837	0.177639	No change	hypothetical protein
MSBRM_1020	0.447905	0.178185	No change	Homoserine dehydrogenase
MSBRM_2034	0.413938	0.178185	No change	Exosome complex exonuclease 1
MSBRM_2514	0.798285	0.178293	No change	Heat shock protein
MSBRM_1019	0.437048	0.178293	No change	ATP-dependent DNA ligase
MSBRM_0572	0.440586	0.179282	No change	nitrogenase reductase-like protein
MSBRM_1319	-0.462041	0.180436	No change	ABC1 family protein
MSBRM_1678	0.419676	0.180445	No change	N(5),N(10)-methenyltetrahydromethanopterin cyclohydrolase
MSBRM_0644	-0.413086	0.181403	No change	Hemerythrin HHE cation binding domain protein
MSBRM_1760	-0.610126	0.181498	No change	Fructokinase
MSBRM_1116	-0.448818	0.181759	No change	Type I restriction-modification system, restriction subunit R
MSBRM_0992	0.517447	0.182455	No change	Inorganic pyrophosphatase
MSBRM_1544	-0.421292	0.182476	No change	Methylcobalamin:coenzyme M methyltransferase, methanol-specific
MSBRM_2615	0.428982	0.182709	No change	hypothetical protein
MSBRM_2554	0.42616	0.182929	No change	[NiFe] hydrogenase metallocenter assembly protein HypE
MSBRM_1070	-0.418076	0.182929	No change	cell surface glycoprotein
MSBRM_1676	0.785561	0.182929	No change	Mobile element protein
MSBRM_2888	-0.461653	0.183451	No change	hypothetical protein
MSBRM_2936	-0.55146	0.183998	No change	Sensory transduction histidine kinase
MSBRM_3140	0.416826	0.184505	No change	Branched-chain amino acid aminotransferase
MSBRM_3127	0.587745	0.184976	No change	Transmembrane component NikQ of energizing module of nickel ECF transporter
MSBRM_0196	-0.485629	0.184976	No change	hypothetical protein
MSBRM_0391	0.406705	0.184976	No change	Formylmethanofuran dehydrogenase subunit A
MSBRM_2453	-1.36762	0.186499	No change	hypothetical protein
MSBRM_1844	-0.46751	0.18654	No change	Type I restriction-modification system, restriction subunit R
MSBRM_1034	-0.405701	0.186686	No change	Fmn-binding protein
MSBRM_0400	0.473053	0.187018	No change	Inorganic pyrophosphatase
MSBRM_0055	-0.626258	0.187233	No change	hypothetical protein
MSBRM_1904	0.437107	0.187233	No change	N-methylhydantoinase A/acetone carboxylase, beta subunit
MSBRM_2744	-0.655041	0.187853	No change	hypothetical protein
MSBRM_0136	0.432688	0.188781	No change	hypothetical protein
MSBRM_0089	0.410824	0.189051	No change	Cation transporter
MSBRM_1129	-1.07629	0.189051	No change	Mobile element protein
MSBRM_2247	-0.42238	0.189051	No change	sensory transduction histidine kinase
MSBRM_2263	0.434319	0.189051	No change	Ketoisovalerate oxidoreductase subunit VorB
MSBRM_1376	0.434851	0.189476	No change	O-methyltransferase
MSBRM_2267	0.510654	0.190179	No change	Transcriptional regulator, Hth-3 family
MSBRM_0892	0.408349	0.190725	No change	SSU ribosomal protein S5e (S7p)
MSBRM_2144	-1.04527	0.190725	No change	DDE superfamily endonuclease
MSBRM_0945	-1.04527	0.190725	No change	hypothetical protein
MSBRM_2580	0.40856	0.190725	No change	SSU ribosomal protein S18e (S13p)
MSBRM_1430	-0.424419	0.190743	No change	Thioredoxin
MSBRM_0964	1.07023	0.191042	No change	Transcriptional regulator, MarR family
MSBRM_3094	1.07023	0.191042	No change	hypothetical protein
MSBRM_2294	-0.737846	0.191816	No change	hypothetical protein
MSBRM_2199	0.637555	0.193685	No change	hypothetical protein
MSBRM_3182	-0.400103	0.194217	No change	Proteasome-activating AAA-ATPase (PAN), archaeal
MSBRM_1277	-0.535201	0.194217	No change	GTPases-Sulfate adenylate transferase subunit 1
MSBRM_0203	-0.694182	0.194217	No change	Transcriptional regulator, ArsR family
MSBRM_0185	0.707236	0.19479	No change	hypothetical protein
MSBRM_1080	0.505938	0.195298	No change	ATPase component CbiO of energizing module of cobalt ECF transporter
MSBRM_1617	-0.962712	0.195401	No change	hypothetical protein
MSBRM_0802	-0.408371	0.195664	No change	glycosyltransferase (family 2)
MSBRM_0817	-0.456802	0.195664	No change	(S)-2,3-di-O-geranylgeranylglyceryl phosphate synthase
MSBRM_1137	0.400868	0.195664	No change	Translation initiation factor 2
MSBRM_0283	0.409847	0.195664	No change	Aspartate-semialdehyde dehydrogenase
MSBRM_0912	-0.41335	0.196631	No change	hypothetical protein
MSBRM_3194	-0.407725	0.196631	No change	cytochrome C-type biogenesis protein (ccdA), conjectural
MSBRM_2425	0.410376	0.196631	No change	Aspartate aminotransferase
MSBRM_2365	-0.405332	0.196631	No change	hypothetical protein
MSBRM_1289	0.432749	0.197082	No change	LL-diaminopimelate aminotransferase, methanococcal
MSBRM_3095	0.637277	0.199659	No change	DUF378 domain-containing protein
MSBRM_3338	0.401124	0.20034	No change	CoB--CoM heterodisulfide reductase 2 iron-sulfur subunit D
MSBRM_3190	0.436276	0.20034	No change	Cobalamin biosynthesis protein CbiG
MSBRM_1209	-0.532855	0.200749	No change	Huntingtin interacting protein E-like protein
MSBRM_2756	-0.397939	0.201002	No change	CO dehydrogenase/acetyl-CoA synthase subunit epsilon, CO dehydrogenase subcomplex
MSBRM_0610	0.58432	0.202466	No change	MFS permease
MSBRM_1333	-0.571171	0.202874	No change	hypothetical protein
MSBRM_3296	0.428844	0.203039	No change	Flap structure-specific endonuclease
MSBRM_1118	-0.481991	0.203039	No change	Type I restriction-modification system, specificity subunit S
MSBRM_0566	0.705398	0.203236	No change	hypothetical protein
MSBRM_1471	-0.998106	0.203682	No change	Calcium-binding acidic-repeat protein precursor (ARP)
MSBRM_0513	-0.998106	0.203682	No change	Transcriptional regulator, ArsR family
MSBRM_0369	0.908751	0.203682	No change	Ribonuclease P protein component 4
MSBRM_2942	0.451446	0.20448	No change	Single-stranded-DNA-specific exonuclease RecJ
MSBRM_0876	-0.540254	0.205377	No change	hypothetical protein
MSBRM_1599	0.423503	0.208705	No change	hypothetical protein
MSBRM_1188	0.851493	0.208797	No change	hypothetical protein
MSBRM_1506	0.851493	0.208797	No change	Mobile element protein
MSBRM_0133	-0.819712	0.208797	No change	hypothetical protein
MSBRM_0722	-0.424226	0.210799	No change	FKBP-type peptidyl-prolyl cis-trans isomerase SlyD
MSBRM_1535	-1.26335	0.211571	No change	Methyltransferase
MSBRM_3309	-0.429128	0.212227	No change	Two-component response regulator
MSBRM_3138	0.418615	0.212227	No change	GTP-binding protein RBG1/RBG2
MSBRM_1936	-0.435867	0.21319	No change	ABC transporter, ATP-binding protein
MSBRM_0337	-0.477163	0.213219	No change	hypothetical protein
MSBRM_3132	-0.396952	0.213873	No change	Additional substrate-specific component NikN of nickel ECF transporter
MSBRM_0246	0.489268	0.213958	No change	Tungstate ABC transporter, permease protein WtpB
MSBRM_0081	-0.508943	0.214338	No change	Transcriptional regulator, ArsR family
MSBRM_0642	0.406222	0.214338	No change	Formylmethanofuran dehydrogenase (molybdenum) subunit D
MSBRM_1811	-0.537882	0.21461	No change	Mobile element protein
MSBRM_2450	-0.400772	0.21461	No change	hypothetical protein
MSBRM_0462	0.450021	0.21461	No change	Dimethylamine methyltransferase corrinoid protein
MSBRM_3026	0.390436	0.21461	No change	Eukaryotic translation initiation factor 6
MSBRM_2506	0.784991	0.214687	No change	ATP-dependent DNA helicase
MSBRM_1596	0.784991	0.214687	No change	hypothetical protein
MSBRM_0393	0.40386	0.216683	No change	Formylmethanofuran dehydrogenase (molybdenum) subunit D
MSBRM_0301	-0.579847	0.218624	No change	Beta-phosphoglucomutase
MSBRM_1669	-0.620842	0.219452	No change	putative metalloprotease
MSBRM_0702	-0.436584	0.219741	No change	hypothetical protein
MSBRM_0260	-0.46166	0.220059	No change	ABC transporter, permease protein
MSBRM_3199	-0.927459	0.220356	No change	Iron-sulfur binding protein
MSBRM_1787	-0.852482	0.222446	No change	hypothetical protein
MSBRM_1249	0.844077	0.222446	No change	hypothetical protein
MSBRM_2413	0.516347	0.223327	No change	hypothetical protein
MSBRM_3125	-0.448188	0.223742	No change	DNA polymerase IV
MSBRM_3440	0.470805	0.225033	No change	haloacid dehalogenase superfamily protein
MSBRM_0838	-0.627068	0.226546	No change	hypothetical protein
MSBRM_3232	0.713244	0.227807	No change	benzodiazepine receptor TspO
MSBRM_1235	-0.555921	0.227807	No change	Cell division transporter, ATP-binding protein FtsE
MSBRM_2442	-0.444173	0.227807	No change	Transcriptional regulator, ArsR family
MSBRM_3092	-0.838373	0.227807	No change	hypothetical protein
MSBRM_1409	0.780224	0.227807	No change	hypothetical protein
MSBRM_0344	0.780224	0.227807	No change	Molybdenum cofactor sulfurase
MSBRM_2917	-0.551334	0.227807	No change	DNA polymerase X family
MSBRM_1666	0.399692	0.228025	No change	Alcohol dehydrogenase
MSBRM_2405	1.30223	0.228025	No change	Mg(2+) transport ATPase, P-type
MSBRM_1548	5.37694	0.228025	No change	hypothetical protein
MSBRM_2280	5.37694	0.228025	No change	Mobile element protein
MSBRM_3006	-5.34478	0.228025	No change	hypothetical protein
MSBRM_1489	-5.34478	0.228025	No change	Vitamin B12 ABC transporter, ATPase component BtuD
MSBRM_1031	-0.422796	0.228132	No change	hypothetical protein
MSBRM_0164	1.74999	0.22831	No change	hypothetical protein
MSBRM_2571	-0.573885	0.228994	No change	putative nucleotide-binding protein
MSBRM_0911	-0.407363	0.228994	No change	hypothetical protein
MSBRM_2765	0.406894	0.229265	No change	metal-dependent phosphohydrolase
MSBRM_1624	0.582298	0.229265	No change	Sensory transduction histidine kinase
MSBRM_3399	-0.591353	0.229699	No change	hypothetical protein
MSBRM_0258	0.419775	0.229919	No change	Ribose-1,5-bisphosphate isomerase
MSBRM_3325	0.383723	0.230063	No change	N-methylhydantoinase (ATP-hydrolyzing)
MSBRM_2478	0.378874	0.23066	No change	Replication protein A (two OB fold, one zinc finger)
MSBRM_0686	-0.388863	0.232435	No change	Oligopeptide transport system permease protein OppB
MSBRM_0210	-0.459822	0.232435	No change	DUF324 domain-containing protein
MSBRM_2132	1.09563	0.232435	No change	ATP synthase epsilon chain
MSBRM_1859	0.471299	0.232624	No change	Cell division protein FtsX
MSBRM_0808	-0.464839	0.232786	No change	Nickel insertion protein
MSBRM_1366	-0.897062	0.233488	No change	hypothetical protein
MSBRM_2663	0.421685	0.233859	No change	hypothetical protein
MSBRM_0960	-0.376918	0.234171	No change	Sensory transduction histidine kinase
MSBRM_2714	-0.411242	0.234654	No change	Oligosaccharyl transferase
MSBRM_1245	0.387741	0.236255	No change	Digeranylgeranylglycerophospholipid reductase
MSBRM_1605	0.597298	0.236475	No change	LrgA-associated membrane protein LrgB
MSBRM_1768	-0.621949	0.236898	No change	hypothetical protein
MSBRM_2344	-0.646964	0.237368	No change	Signal peptidase I
MSBRM_2257	0.437795	0.237368	No change	D-tyrosyl-tRNA(Tyr) deacylase
MSBRM_0739	0.399507	0.23853	No change	DNA polymerase, beta-like region
MSBRM_3245	-0.503175	0.239724	No change	putative NADPH-flavin oxidoreductase
MSBRM_1643	-0.383583	0.242111	No change	cell surface protein
MSBRM_0261	-0.414484	0.242111	No change	hypothetical protein
MSBRM_2519	-0.377691	0.24241	No change	hypothetical protein
MSBRM_1739	0.447762	0.24241	No change	hypothetical protein
MSBRM_1853	-0.72387	0.242693	No change	iron-sulfur flavoprotein
MSBRM_1553	-0.442065	0.242994	No change	hypothetical protein
MSBRM_1144	0.398283	0.243084	No change	hypothetical protein
MSBRM_2221	-0.471951	0.243084	No change	acetolactate synthase
MSBRM_2851	-2.72551	0.243084	No change	Yolk protein 1
MSBRM_1815	1.97963	0.243084	No change	Mobile element protein
MSBRM_2929	-0.423915	0.244065	No change	Cysteinyl-tRNA synthetase
MSBRM_2261	0.457987	0.244065	No change	Ornithine decarboxylase
MSBRM_0060	0.420179	0.244065	No change	metallo-beta-lactamase
MSBRM_3235	0.643412	0.244065	No change	putative small heat shock protein
MSBRM_1839	0.536571	0.244065	No change	hypothetical protein
MSBRM_0101	0.366408	0.244065	No change	Methyl coenzyme M reductase alpha subunit
MSBRM_0756	-0.412007	0.244281	No change	Glucoamylase
MSBRM_0436	0.94943	0.245833	No change	hypothetical protein
MSBRM_2322	0.433532	0.246674	No change	Orotate phosphoribosyltransferase
MSBRM_0082	-0.430662	0.246674	No change	Xanthine-guanine phosphoribosyltransferase
MSBRM_1704	0.377745	0.248196	No change	Phenylacetate-coenzyme A ligase
MSBRM_2372	0.367806	0.248384	No change	SSU ribosomal protein S3Ae
MSBRM_0585	-0.385323	0.248384	No change	Exonuclease SbcC
MSBRM_2742	-2.27341	0.248384	No change	hypothetical protein
MSBRM_1452	2.12116	0.248384	No change	hypothetical protein
MSBRM_1707	2.12116	0.248384	No change	hypothetical protein
MSBRM_2855	-1.44718	0.248926	No change	hypothetical protein
MSBRM_0708	-0.376899	0.249687	No change	hypothetical protein
MSBRM_1507	-0.506372	0.250255	No change	hypothetical protein
MSBRM_1770	-1.00721	0.250656	No change	Inositol-1-phosphate synthase
MSBRM_3449	-0.653653	0.250656	No change	hypothetical protein
MSBRM_1093	-0.50114	0.251493	No change	Dipeptide transport system permease protein DppC
MSBRM_0200	0.433028	0.251986	No change	FeoA domain protein
MSBRM_0046	0.408221	0.252247	No change	FAD/FMN-containing dehydrogenase
MSBRM_1812	-0.373548	0.252247	No change	glutaredoxin family protein
MSBRM_1771	-0.40205	0.252247	No change	Ferritin-like di-iron-carboxylate protein
MSBRM_3379	-0.427364	0.253867	No change	hypothetical protein
MSBRM_1561	-0.497057	0.254009	No change	putative membrane-bound hydrogenase subunit mbhJ
MSBRM_0660	0.372116	0.254245	No change	ChlI component of cobalt chelatase involved in B12 biosynthesis
MSBRM_2470	-0.416158	0.254802	No change	Dipeptide transport system permease protein DppB
MSBRM_2748	0.376763	0.255414	No change	Phenylacetate-coenzyme A ligase
MSBRM_1597	0.484868	0.255667	No change	Multi antimicrobial extrusion protein (Na(+)/drug antiporter), MATE family of MDR efflux pumps
MSBRM_0573	0.381407	0.256414	No change	Nitrogenase-related protein
MSBRM_2374	1.24142	0.256979	No change	Seryl-tRNA synthetase, archaeal
MSBRM_3054	-0.448671	0.25702	No change	Small primase-like proteins (Toprim domain)
MSBRM_2472	-0.486333	0.25702	No change	Dipeptide transport ATP-binding protein DppD
MSBRM_2820	0.593674	0.25702	No change	Queuosine Biosynthesis QueC ATPase
MSBRM_0242	0.417939	0.257072	No change	Phosphoribosylformimino-5-aminoimidazole carboxamide ribotide isomerase
MSBRM_2530	-1.14857	0.257072	No change	hypothetical protein
MSBRM_1342	-0.388397	0.257072	No change	Thioredoxin
MSBRM_3086	0.366311	0.257072	No change	hypothetical protein
MSBRM_3336	-0.63069	0.257072	No change	putative transcriptional regulator
MSBRM_1728	0.61664	0.257072	No change	Mannose-6-phosphate isomerase, bifunctional enzyme
MSBRM_2070	-0.400758	0.257415	No change	hypothetical protein
MSBRM_1991	-0.49709	0.257472	No change	hypothetical protein
MSBRM_0166	0.368942	0.257498	No change	hypothetical protein
MSBRM_2542	0.36374	0.258518	No change	Fructose-1,6-bisphosphatase, GlpX type
MSBRM_3343	0.47363	0.258518	No change	Pyruvate kinase, alpha/beta domain
MSBRM_1949	0.577972	0.259156	No change	Anthranilate synthase, amidotransferase component
MSBRM_2451	-0.376615	0.259156	No change	hypothetical protein
MSBRM_0341	-0.405878	0.260348	No change	hypothetical protein
MSBRM_0548	0.532768	0.260357	No change	O-antigen export system permease protein RfbD
MSBRM_0563	0.532768	0.260357	No change	intracellular protease, ThiJ/PfpI family
MSBRM_3422	0.387294	0.260365	No change	hypothetical protein
MSBRM_0709	-0.434631	0.260654	No change	hypothetical protein
MSBRM_1705	-0.515611	0.261108	No change	Glycogen debranching enzyme
MSBRM_2846	-0.4237	0.261108	No change	Oligopeptide transport system permease protein OppC
MSBRM_0592	-0.35627	0.261256	No change	V-type ATP synthase subunit C
MSBRM_3401	-0.449149	0.262086	No change	hypothetical protein
MSBRM_1151	-0.399381	0.262086	No change	ThiJ/PfpI family protein
MSBRM_1418	-0.613502	0.262573	No change	hypothetical protein
MSBRM_1879	-0.396037	0.26267	No change	Pentapeptide repeat family protein
MSBRM_3418	0.370792	0.263257	No change	UDP-4-amino-4-deoxy-L-arabinose--oxoglutarate aminotransferase
MSBRM_2510	-0.53211	0.263498	No change	hypothetical protein
MSBRM_2771	-0.413077	0.264338	No change	hypothetical protein
MSBRM_2244	-0.375719	0.264433	No change	hypothetical protein
MSBRM_1450	0.737349	0.264739	No change	Potassium efflux system KefA protein
MSBRM_3022	0.363501	0.264878	No change	DNA-binding protein
MSBRM_0587	-0.380527	0.266387	No change	[NiFe] hydrogenase metallocenter assembly protein HypF
MSBRM_0764	-0.453302	0.266387	No change	hypothetical protein
MSBRM_1102	0.645466	0.266387	No change	Arylsulfatase
MSBRM_0604	-0.49992	0.266975	No change	hypothetical protein
MSBRM_1457	-0.863235	0.267434	No change	hypothetical protein
MSBRM_1420	-0.397491	0.267502	No change	hypothetical protein
MSBRM_0949	-0.96076	0.26764	No change	MuT/NUDIX protein
MSBRM_3417	0.367842	0.268082	No change	Myo-inositol 2-dehydrogenase
MSBRM_3172	-0.410188	0.268082	No change	radical SAM domain protein
MSBRM_2310	0.358425	0.269509	No change	TldD protein, part of TldE/TldD proteolytic complex
MSBRM_2687	0.477939	0.269895	No change	hypothetical protein
MSBRM_1127	-0.377574	0.270223	No change	hypothetical protein
MSBRM_2867	-0.359675	0.270419	No change	hypothetical protein
MSBRM_2671	0.364011	0.271761	No change	SSU ribosomal protein S24e
MSBRM_2390	-0.484423	0.271761	No change	hypothetical protein
MSBRM_0376	0.436126	0.271761	No change	Type I restriction-modification system, DNA-methyltransferase subunit M
MSBRM_2959	-0.814566	0.271884	No change	Mobile element protein
MSBRM_1173	0.59157	0.27255	No change	hypothetical protein
MSBRM_1883	-0.374791	0.273876	No change	hypothetical protein
MSBRM_3411	0.405567	0.274703	No change	UDP-glucose 4-epimerase
MSBRM_1306	-0.496975	0.275819	No change	hypothetical protein
MSBRM_3487	0.377251	0.275819	No change	Eukaryotic peptide chain release factor subunit 1
MSBRM_1178	0.464338	0.275895	No change	hypothetical protein
MSBRM_1312	0.389094	0.276082	No change	haloacid dehalogenase-like hydrolase
MSBRM_0680	-0.672014	0.276082	No change	Phosphotransferase enzyme family protein
MSBRM_2223	0.391656	0.276183	No change	n-type ATP pyrophosphatase superfamily
MSBRM_2051	-0.669624	0.276183	No change	Transcriptional regulator, TetR family
MSBRM_1611	-0.669624	0.276183	No change	Aldo/keto reductase
MSBRM_1389	0.854505	0.276183	No change	hypothetical protein
MSBRM_1040	-0.378488	0.276514	No change	hypothetical protein
MSBRM_2794	-0.389087	0.277984	No change	40-residue YVTN family beta-propeller repeat
MSBRM_1386	-0.405208	0.280401	No change	hypothetical protein
MSBRM_2654	-0.614231	0.280612	No change	hypothetical protein
MSBRM_3266	-0.352126	0.282275	No change	hypothetical protein
MSBRM_1543	-0.356293	0.28271	No change	Methylthiol:coenzyme M methyltransferase corrinoid protein
MSBRM_1492	0.3547	0.283612	No change	CoB--CoM heterodisulfide reductase subunit A
MSBRM_0812	-0.47474	0.284294	No change	YbbM seven transmembrane helix protein
MSBRM_2535	-0.413935	0.284294	No change	hypothetical protein
MSBRM_0974	0.432519	0.285848	No change	ABC transporter, ATP-binding protein
MSBRM_0216	1.19067	0.285848	No change	hypothetical protein
MSBRM_1467	-0.415417	0.286939	No change	hypothetical protein
MSBRM_2501	0.367722	0.287508	No change	N-acetyl-gamma-glutamyl-phosphate reductase
MSBRM_3430	0.437049	0.287508	No change	5-nucleotidase SurE
MSBRM_2360	-0.54522	0.287508	No change	membrane protein, putative
MSBRM_3062	0.65076	0.28828	No change	CrcB protein
MSBRM_0994	0.691629	0.288374	No change	Multiple antibiotic resistance protein
MSBRM_0673	-0.34994	0.28879	No change	Cell division protein FtsH
MSBRM_1035	-0.341477	0.28879	No change	Nickel insertion protein
MSBRM_0160	-0.446432	0.288911	No change	Transcriptional regulator, TetR family
MSBRM_2248	0.35682	0.28942	No change	Chemotaxis protein methyltransferase CheR
MSBRM_1833	-0.416414	0.28942	No change	hypothetical protein
MSBRM_0624	0.342626	0.290192	No change	CO dehydrogenase/acetyl-CoA synthase subunit delta, corrinoid iron-sulfur subcomplex small subunit
MSBRM_0987	0.360755	0.290192	No change	Peptidyl-prolyl cis-trans isomerase
MSBRM_2701	-0.349844	0.290329	No change	hypothetical protein
MSBRM_1651	-0.603116	0.290329	No change	hypothetical protein
MSBRM_3512	-0.547806	0.292581	No change	Chemotaxis protein CheD
MSBRM_1414	0.589065	0.293035	No change	Glycosyltransferase
MSBRM_3260	-0.530655	0.293035	No change	Protein of unknown function DUF1538
MSBRM_1443	-0.476358	0.293627	No change	hypothetical protein
MSBRM_0930	-0.855581	0.293839	No change	Quaternary ammonium compound-resistance protein SugE
MSBRM_0390	0.341009	0.294712	No change	Polyferredoxin protein MvhB
MSBRM_1637	-0.635696	0.294788	No change	Pentapeptide repeat family protein
MSBRM_2232	0.385575	0.294811	No change	OB-fold nucleic acid binding domain protein
MSBRM_1540	0.466686	0.294811	No change	Methyltransferase corrinoid activation protein
MSBRM_0289	0.569473	0.296137	No change	hypothetical protein
MSBRM_3316	-0.38461	0.296507	No change	Transcriptional regulator, ArsR family
MSBRM_0586	-0.454922	0.296766	No change	Ribosomal protein S6
MSBRM_0542	0.420787	0.297104	No change	hypothetical protein
MSBRM_1262	0.423095	0.297402	No change	Histidinol dehydrogenase
MSBRM_2023	0.649989	0.297818	No change	Mobile element protein
MSBRM_2973	0.649989	0.297818	No change	Transcriptional regulator, ArsR family
MSBRM_2436	0.383969	0.297901	No change	Tetrahydromethanopterin S-methyltransferase subunit H
MSBRM_0799	-0.348808	0.298153	No change	Glycosyltransferase
MSBRM_2520	-0.352803	0.300117	No change	Phycocyanin alpha phycocyanobilin lyase
MSBRM_1588	-0.478664	0.300117	No change	Mobile element protein
MSBRM_1693	0.572449	0.300117	No change	Putative protein-S-isoprenylcysteine methyltransferase
MSBRM_0516	0.368682	0.300117	No change	hypothetical protein
MSBRM_3420	-0.411438	0.300117	No change	hypothetical protein
MSBRM_0128	0.472346	0.300117	No change	hypothetical protein
MSBRM_2276	-1.91567	0.300117	No change	Mobile element protein
MSBRM_2476	-1.91567	0.300117	No change	hypothetical protein
MSBRM_0620	-1.91567	0.300117	No change	hypothetical protein
MSBRM_1636	1.58202	0.300117	No change	hypothetical protein
MSBRM_2626	-0.338055	0.300425	No change	hypothetical protein
MSBRM_1047	0.345024	0.300717	No change	Glutamyl-tRNA(Gln) amidotransferase asparaginase subunit
MSBRM_1250	0.336453	0.301947	No change	Serine acetyltransferase
MSBRM_2154	0.432371	0.30196	No change	hypothetical protein
MSBRM_2098	-0.609361	0.30196	No change	Glutamine amidotransferase class-I
MSBRM_2546	-0.446457	0.302512	No change	DNA double-strand break repair protein Mre11
MSBRM_0182	-0.347946	0.302695	No change	hypothetical protein
MSBRM_3061	0.383797	0.302695	No change	hypothetical protein
MSBRM_2268	-0.374346	0.302695	No change	Cell surface protein
MSBRM_0088	-0.336758	0.302695	No change	putative heat shock protein
MSBRM_1060	0.972866	0.303856	No change	hypothetical protein
MSBRM_0483	0.368632	0.303856	No change	Mevalonate kinase
MSBRM_1630	0.354833	0.303856	No change	hypothetical protein
MSBRM_3052	0.373733	0.303856	No change	Gamma-glutamyl phosphate reductase
MSBRM_2625	0.386638	0.304595	No change	protein F12M16.25
MSBRM_2370	0.358183	0.305699	No change	Thiamin biosynthesis protein ThiC
MSBRM_0406	0.539029	0.305792	No change	sensory transduction histidine kinase
MSBRM_2152	-0.360026	0.305792	No change	Sodium-dependent transporter
MSBRM_2419	-0.374236	0.306674	No change	hypothetical protein
MSBRM_0352	-0.357919	0.306674	No change	hypothetical protein
MSBRM_1684	0.482443	0.306854	No change	tRNA methylase Trm12p Wyeosine biosynthesis
MSBRM_1388	0.784042	0.3072	No change	transport protein
MSBRM_0649	0.416383	0.30871	No change	Formylmethanofuran dehydrogenase subunit C
MSBRM_3378	0.411235	0.309886	No change	hypothetical protein
MSBRM_0061	0.379076	0.311457	No change	Putative deoxyribonuclease YcfH
MSBRM_2561	0.333258	0.312275	No change	Methanophenazine hydrogenase cytochrome b subunit
MSBRM_2437	0.337435	0.312275	No change	Dihydroxy-acid dehydratase
MSBRM_2346	-0.534649	0.312852	No change	hypothetical protein
MSBRM_0272	0.450205	0.314245	No change	Alcohol dehydrogenase
MSBRM_2670	0.341177	0.314245	No change	hypothetical protein
MSBRM_1138	0.334381	0.315812	No change	Nucleoside diphosphate kinase
MSBRM_0675	0.364788	0.315812	No change	Ribonuclease Z
MSBRM_0637	-0.394192	0.315812	No change	Molybdenum transport system permease protein ModB
MSBRM_0997	1.46933	0.315812	No change	Mobile element protein
MSBRM_0694	-1.36052	0.315812	No change	Flagellin FlaB1
MSBRM_1360	0.452014	0.318988	No change	hypothetical protein
MSBRM_0104	-0.357533	0.318988	No change	Thymidylate synthase
MSBRM_2531	-0.666849	0.319875	No change	hypothetical protein
MSBRM_0073	-0.334744	0.319875	No change	3-dehydroquinate dehydratase I
MSBRM_0045	0.358532	0.319875	No change	archaeosine tRNA-ribosyltransferase type 2
MSBRM_0317	-0.328444	0.319875	No change	Chitin binding protein
MSBRM_2127	-0.602994	0.319875	No change	ATP synthase B chain
MSBRM_1902	-0.368634	0.320665	No change	GCN5-related N-acetyltransferase
MSBRM_2697	0.338423	0.320665	No change	Coenzyme F420 hydrogenase subunit beta
MSBRM_1131	-0.40992	0.32164	No change	cell surface protein
MSBRM_0280	0.493096	0.32164	No change	Aldo/keto reductase
MSBRM_0663	0.361019	0.321682	No change	Archaeal DNA polymerase I
MSBRM_1339	-0.344285	0.322987	No change	hypothetical protein
MSBRM_0281	0.40721	0.323022	No change	Circadian phase modifier
MSBRM_0161	-0.770715	0.32378	No change	hypothetical protein
MSBRM_3432	-0.359398	0.324351	No change	hypothetical protein
MSBRM_2999	-0.472645	0.324351	No change	Preprotein translocase secY subunit
MSBRM_3242	0.401048	0.325203	No change	hypothetical protein
MSBRM_1924	-0.362797	0.325541	No change	hypothetical protein
MSBRM_3126	0.378493	0.325541	No change	ATPase component NikO of energizing module of nickel ECF transporter
MSBRM_2449	0.616241	0.32667	No change	hypothetical protein
MSBRM_0293	0.616241	0.32667	No change	Mobile element protein
MSBRM_1002	-0.394846	0.32667	No change	hypothetical protein
MSBRM_3060	0.351736	0.32667	No change	5-amino-6-(5-phosphoribosylamino)uracil reductase
MSBRM_3189	0.3368	0.32667	No change	Cobalt-precorrin-4 C11-methyltransferase
MSBRM_2042	-0.341725	0.326738	No change	response regulator receiver
MSBRM_3503	-1.01156	0.326738	No change	putative permease
MSBRM_0537	-0.403033	0.327307	No change	hypothetical protein
MSBRM_0324	0.334843	0.327625	No change	Phosphomannomutase
MSBRM_2343	-2.58997	0.327625	No change	Mobile element protein
MSBRM_0717	1.78949	0.327625	No change	hypothetical protein
MSBRM_2569	-0.390638	0.327625	No change	putative cytoplasmic protein
MSBRM_2559	0.321487	0.332658	No change	Methanophenazine hydrogenase small subunit precursor
MSBRM_0664	0.32949	0.332824	No change	Phosphate ABC transporter, periplasmic phosphate-binding protein PstS
MSBRM_0941	0.494706	0.333211	No change	putative carboxyl-terminal-processing protease, deltaproteobacterial
MSBRM_3317	-0.317608	0.333211	No change	Putative metal chaperone, involved in Zn homeostasis, GTPase of COG0523 family
MSBRM_2275	-0.374824	0.333211	No change	hypothetical protein
MSBRM_3267	-0.324146	0.333211	No change	hypothetical protein
MSBRM_1204	-0.390586	0.333211	No change	Trk system potassium uptake protein TrkA
MSBRM_0768	-0.386067	0.333211	No change	UDP-N-acetylenolpyruvoylglucosamine reductase
MSBRM_1837	-0.332393	0.333874	No change	Sensory transduction histidine kinase
MSBRM_2206	-0.836298	0.333874	No change	hypothetical protein
MSBRM_2001	0.824436	0.333874	No change	Vitamin B12 ABC transporter, permease component BtuC
MSBRM_2655	0.405715	0.335328	No change	ABC transporter, ATP-binding protein
MSBRM_2326	0.585351	0.33551	No change	hypothetical protein
MSBRM_2137	-0.391434	0.335645	No change	hypothetical protein
MSBRM_3176	0.318483	0.336033	No change	LSU ribosomal protein L10Ae (L1p)
MSBRM_0801	-0.329459	0.336226	No change	UDP-N-acetylglucosamine 2-epimerase
MSBRM_0580	-0.818253	0.337342	No change	hypothetical protein
MSBRM_0425	-0.339843	0.337748	No change	Fumarylacetoacetate hydrolase family protein
MSBRM_2758	-0.319945	0.337748	No change	CO dehydrogenase accessory protein CooC (nickel insertion)
MSBRM_2669	0.409933	0.337827	No change	DNA-directed RNA polymerase subunit E''
MSBRM_2486	0.445946	0.338377	No change	SNARE associated Golgi protein
MSBRM_1098	-0.625333	0.339022	No change	Matrixin
MSBRM_0706	-0.362741	0.339786	No change	Nitroreductase family protein
MSBRM_0331	-0.414172	0.341618	No change	Glycosyltransferase
MSBRM_2976	-0.324014	0.342099	No change	hypothetical protein
MSBRM_2090	0.525271	0.342193	No change	Branched-chain amino acid transport protein
MSBRM_0517	0.525271	0.342193	No change	hypothetical protein
MSBRM_1943	-0.313915	0.342193	No change	cell surface protein
MSBRM_2613	0.331918	0.342193	No change	hypothetical protein
MSBRM_2806	-0.316141	0.342193	No change	Energy-conserving hydrogenase (ferredoxin), subunit A
MSBRM_2503	-0.498858	0.34251	No change	hypothetical protein
MSBRM_2589	0.320577	0.344339	No change	Adenylate kinase
MSBRM_2672	0.371831	0.344339	No change	SSU ribosomal protein S27Ae
MSBRM_0803	-0.416995	0.344339	No change	hypothetical protein
MSBRM_3143	-0.340081	0.344781	No change	Transcriptional regulator
MSBRM_0556	0.346826	0.345475	No change	Ribose-phosphate pyrophosphokinase
MSBRM_1216	-0.373856	0.345475	No change	hypothetical protein
MSBRM_1485	-1.17627	0.346612	No change	Mobile element protein
MSBRM_1169	1.09181	0.346612	No change	Chemotaxis regulator-transmits chemoreceptor signals to flagelllar motor components CheY
MSBRM_0414	0.8467	0.346612	No change	Signal peptidase, type IV-prepilin/preflagellin
MSBRM_2707	0.561104	0.34725	No change	hypothetical protein
MSBRM_1433	-0.336307	0.34725	No change	hypothetical protein
MSBRM_2541	0.372439	0.34725	No change	(dimethylallyl)adenosine tRNA methylthiotransferase
MSBRM_0571	0.324272	0.34725	No change	Cobyrinic acid A,C-diamide synthase
MSBRM_0783	-0.32626	0.347622	No change	ATP-grasp enzyme-like protein
MSBRM_0514	0.340548	0.347622	No change	hypothetical protein
MSBRM_1582	0.511656	0.347622	No change	Fumarate hydratase class I, aerobic
MSBRM_3339	0.403496	0.347622	No change	hypothetical protein
MSBRM_2061	0.395235	0.347622	No change	hypothetical protein
MSBRM_1509	-0.465146	0.347622	No change	hypothetical protein
MSBRM_0120	-0.341001	0.347622	No change	Phosphatidylserine decarboxylase
MSBRM_2945	-0.327846	0.347622	No change	hypothetical protein
MSBRM_3028	0.316898	0.347622	No change	Prefoldin alpha subunit (GimC alpha subunit)
MSBRM_2202	1.43862	0.347622	No change	hypothetical protein
MSBRM_2446	1.43862	0.347622	No change	Transcriptional regulator, ArsR family
MSBRM_2327	1.43862	0.347622	No change	hypothetical protein
MSBRM_0778	1.43862	0.347622	No change	hypothetical protein
MSBRM_3074	-0.756718	0.348215	No change	transporter
MSBRM_1491	1.18766	0.349859	No change	Periplasmic binding protein
MSBRM_0143	0.314821	0.351268	No change	Protein-export membrane protein SecF
MSBRM_2354	-0.319257	0.351762	No change	Methylcobalamin:coenzyme M methyltransferase, methanol-specific
MSBRM_1381	-0.311359	0.351762	No change	Twin-arginine translocation protein TatA
MSBRM_0174	-0.509413	0.351762	No change	hypothetical protein
MSBRM_3286	0.337551	0.352069	No change	putative methanogenesis marker protein 17
MSBRM_1938	-0.308527	0.35215	No change	Cell surface protein
MSBRM_1085	-0.364129	0.352166	No change	CO dehydrogenase/acetyl-CoA synthase subunit delta, corrinoid iron-sulfur subcomplex small subunit
MSBRM_2647	-0.377263	0.353527	No change	CRISPR-associated helicase Cas3
MSBRM_1629	0.325663	0.355643	No change	pyridoxamine 5'-phosphate oxidase, FMN-binding family
MSBRM_2119	0.329265	0.356304	No change	hypothetical protein
MSBRM_2651	-0.444915	0.356945	No change	Transcriptional regulator
MSBRM_2002	-0.440447	0.357088	No change	hypothetical protein
MSBRM_2632	0.890866	0.358455	No change	2-heptaprenyl-1,4-naphthoquinone methyltransferase
MSBRM_2016	0.324035	0.359008	No change	Indolepyruvate oxidoreductase subunit IorA
MSBRM_2461	0.344485	0.360595	No change	hypothetical protein
MSBRM_3262	-0.400959	0.361051	No change	Inosine-5'-monophosphate dehydrogenase
MSBRM_0621	0.483284	0.361524	No change	N-ethylmaleimide reductase
MSBRM_0092	0.31585	0.361524	No change	Ribulose-1,5-bisphosphate carboxylase, Type III
MSBRM_2648	-0.437437	0.361805	No change	CRISPR-associated protein, Cas5h family
MSBRM_0432	-0.376791	0.361805	No change	Siroheme synthase
MSBRM_1269	0.371847	0.362441	No change	putative exonuclease, DNA ligase-associated
MSBRM_1720	-0.318043	0.362746	No change	hypothetical protein
MSBRM_1909	0.326309	0.364095	No change	Phosphopantothenoylcysteine decarboxylase
MSBRM_0277	-0.823915	0.364457	No change	hypothetical protein
MSBRM_2220	0.411075	0.364892	No change	Translation initiation factor 1A
MSBRM_1117	-0.350646	0.365136	No change	hypothetical protein
MSBRM_3257	-0.364287	0.365887	No change	Membrane spanning protein
MSBRM_3059	0.307295	0.366852	No change	Inosine-5'-monophosphate dehydrogenase
MSBRM_1150	-0.320734	0.366852	No change	hypothetical protein
MSBRM_0429	0.313105	0.367009	No change	Glutamate-1-semialdehyde aminotransferase
MSBRM_2417	-0.322732	0.367361	No change	hypothetical protein
MSBRM_1421	0.53728	0.369922	No change	Molybdenum ABC transporter, periplasmic molybdenum-binding protein ModA
MSBRM_1285	-0.402999	0.369922	No change	hypothetical protein
MSBRM_3408	-0.57964	0.369922	No change	hypothetical protein
MSBRM_0371	-0.659697	0.369922	No change	hypothetical protein
MSBRM_3509	0.495597	0.371318	No change	Chemotaxis response regulator protein-glutamate methylesterase CheB
MSBRM_3356	0.317485	0.371353	No change	duf556 family protein
MSBRM_3150	-0.371189	0.371353	No change	GCN5-related N-acetyltransferase
MSBRM_2226	-0.395055	0.371353	No change	hypothetical protein
MSBRM_2485	0.317236	0.371353	No change	hypothetical protein
MSBRM_3311	0.503296	0.371353	No change	Sodium/potassium-transporting ATPase, alpha subunit
MSBRM_3252	1.05512	0.371353	No change	hypothetical protein
MSBRM_3169	0.931226	0.371353	No change	Small protein often clustered with efflux pumps
MSBRM_0297	0.931226	0.371353	No change	iron-sulfur flavoprotein
MSBRM_1874	-0.446586	0.371353	No change	Acylphosphatase
MSBRM_0335	-0.475282	0.372501	No change	Phage T7 exclusion protein
MSBRM_1673	-0.407798	0.373316	No change	acidic integral membrane protein
MSBRM_0479	0.322503	0.373316	No change	DNA-directed RNA polymerase subunit N
MSBRM_2375	-0.685904	0.374156	No change	Seryl-tRNA synthetase, archaeal
MSBRM_0625	-0.300699	0.374513	No change	CO dehydrogenase accessory protein CooC (nickel insertion)
MSBRM_1552	-0.376394	0.374513	No change	hypothetical protein
MSBRM_1427	-0.565101	0.375092	No change	response regulator receiver
MSBRM_1885	-0.343791	0.376411	No change	4-carboxymuconolactone decarboxylase
MSBRM_0715	0.349729	0.377947	No change	hypothetical protein
MSBRM_0916	-0.388311	0.378458	No change	Glutamate dehydrogenase 2
MSBRM_1799	0.72154	0.379083	No change	hypothetical protein
MSBRM_1154	-0.337468	0.379083	No change	Ancient conserved domain protein 4
MSBRM_2426	0.320225	0.379494	No change	6,7-dimethyl-8-ribityllumazine synthase
MSBRM_0208	-0.343121	0.379494	No change	DUF324 domain-containing protein
MSBRM_1508	-0.573054	0.379494	No change	hypothetical protein
MSBRM_1577	0.42661	0.380409	No change	Ribosome biogenesis protein TSR3
MSBRM_2259	-0.321384	0.380409	No change	Flavodoxin
MSBRM_0723	-0.318504	0.380409	No change	FKBP-type peptidyl-prolyl cis-trans isomerase SlyD
MSBRM_0132	-0.959377	0.380409	No change	hypothetical protein
MSBRM_1401	0.326929	0.380409	No change	Cacineurin superfamily phosphoesterase
MSBRM_3277	-0.396087	0.380409	No change	Glycosyltransferase
MSBRM_2757	-0.294686	0.380525	No change	CO dehydrogenase/acetyl-CoA synthase subunit beta, acetyl-CoA synthase
MSBRM_1437	0.734438	0.381031	No change	hypothetical protein
MSBRM_0144	0.296446	0.382154	No change	Protein-export membrane protein SecD
MSBRM_0797	0.343513	0.382945	No change	glycosyl transferase, family 2
MSBRM_3384	0.310237	0.382945	No change	hypothetical protein
MSBRM_0849	0.301116	0.382945	No change	Aspartate aminotransferase
MSBRM_3462	0.30207	0.382945	No change	Inositol-1-phosphate synthase
MSBRM_1215	-0.395949	0.383914	No change	hypothetical protein
MSBRM_1411	-1.21397	0.384105	No change	hypothetical protein
MSBRM_0362	0.314644	0.384246	No change	sodium-solute symporter, putative
MSBRM_3323	0.339758	0.384711	No change	Cation efflux system protein
MSBRM_1910	-0.330677	0.3849	No change	hypothetical protein
MSBRM_2465	-0.295855	0.3849	No change	MarR family protein
MSBRM_0787	0.661143	0.386672	No change	Mobile element protein
MSBRM_1672	-0.429513	0.389928	No change	O-antigen flippase Wzx
MSBRM_1918	-0.321655	0.391016	No change	5'-nucleotidase
MSBRM_1219	-0.365216	0.391681	No change	hypothetical protein
MSBRM_3038	0.306534	0.392347	No change	Nickel transport system permease protein NikC
MSBRM_1958	-0.468714	0.392643	No change	hypothetical protein
MSBRM_0127	0.665673	0.392993	No change	hypothetical protein
MSBRM_1997	0.665673	0.392993	No change	Chromosomal protein MC1
MSBRM_1123	-1.1698	0.392993	No change	hypothetical protein
MSBRM_1688	1.1158	0.392993	No change	Mobile element protein
MSBRM_2776	-0.319741	0.393234	No change	tRNA-guanine(15) transglycosylase
MSBRM_2552	-0.419563	0.393841	No change	carbonic anhydrase, family 3
MSBRM_0482	0.299776	0.393841	No change	hypothetical protein
MSBRM_1948	-0.299676	0.394154	No change	hypothetical protein
MSBRM_0190	0.29396	0.394239	No change	Eukaryotic translation initiation factor 2 beta subunit
MSBRM_1939	-0.296005	0.394239	No change	Cell surface glycoprotein
MSBRM_3510	-0.34854	0.394239	No change	Signal transduction histidine kinase CheA
MSBRM_0419	0.313137	0.394239	No change	DNA mismatch repair protein MutS
MSBRM_0773	0.5459	0.395817	No change	Glycosyl transferase, group 1 family protein
MSBRM_1781	-0.457991	0.395817	No change	hypothetical protein
MSBRM_1566	0.316867	0.396715	No change	7,8-didemethyl-8-hydroxy-5-deazariboflavin synthase subunit 1
MSBRM_1899	-0.71939	0.397132	No change	Mobile element protein
MSBRM_3202	-0.453082	0.397132	No change	Oligopeptide transport ATP-binding protein OppF
MSBRM_0217	-0.38867	0.397132	No change	hypothetical protein
MSBRM_1174	-0.381755	0.397132	No change	hypothetical protein
MSBRM_2063	0.3758	0.397132	No change	hypothetical protein
MSBRM_0834	0.552287	0.397132	No change	Mobile element protein
MSBRM_0567	-0.489224	0.398024	No change	hypothetical protein
MSBRM_3273	-0.496564	0.398595	No change	hypothetical protein
MSBRM_1187	-0.504985	0.398595	No change	hypothetical protein
MSBRM_0612	0.470106	0.398595	No change	N5-methyltetrahydromethanopterin:coenzyme M methyltransferase subunit A
MSBRM_1654	-0.296782	0.399911	No change	Potassium channel protein
MSBRM_0370	-0.339987	0.400181	No change	Signal recognition particle SEC65 subunit
MSBRM_0980	0.374369	0.401056	No change	Amino acid permease
MSBRM_0942	0.414284	0.404794	No change	Sodium/glycine symporter GlyP
MSBRM_3469	-0.311607	0.405098	No change	putative transcriptional regulator with an HTH domain protein
MSBRM_3057	-0.292899	0.405219	No change	Pyrimidine deaminase archaeal predicted
MSBRM_2619	-0.329484	0.405429	No change	hypothetical protein
MSBRM_3240	-0.472358	0.405685	No change	ABC transporter, permease protein
MSBRM_3410	-0.668651	0.406483	No change	hypothetical protein
MSBRM_3015	-0.478437	0.406788	No change	Mobile element protein
MSBRM_1246	-0.338845	0.408123	No change	Potassium uptake protein TrkH
MSBRM_1295	0.486788	0.408123	No change	Acetyltransferase
MSBRM_1996	0.486788	0.408123	No change	hypothetical protein
MSBRM_0169	0.357703	0.408442	No change	Ferritin-like protein 2
MSBRM_0762	0.391669	0.411068	No change	Glycosyltransferase
MSBRM_2191	0.387098	0.411076	No change	hypothetical protein
MSBRM_1325	0.340044	0.412595	No change	TPR domain protein, putative component of TonB system
MSBRM_0085	0.307139	0.41318	No change	Archaeal heat shock regulator, ArsR family
MSBRM_3461	0.314642	0.413702	No change	Methylthioribose-1-phosphate isomerase
MSBRM_0829	-0.511323	0.418662	No change	hypothetical protein
MSBRM_2251	-1.10639	0.418662	No change	High-affnity carbon uptake protein Hat/HatR
MSBRM_0635	-1.10639	0.418662	No change	Phosphinothricin N-acetyltransferase
MSBRM_2403	0.5057	0.418662	No change	Mg(2+) transport ATPase, P-type
MSBRM_1160	0.286459	0.418662	No change	hypothetical protein
MSBRM_3196	0.285696	0.418662	No change	Cytosolic Fe-S cluster assembling factor NBP35
MSBRM_0672	-0.310654	0.418741	No change	Translation initiation factor 1A
MSBRM_2857	-0.313886	0.41907	No change	hypothetical protein
MSBRM_2219	0.280544	0.420251	No change	hypothetical protein
MSBRM_1057	-0.764601	0.420473	No change	hypothetical protein
MSBRM_2522	-0.298852	0.42255	No change	hypothetical protein
MSBRM_2037	0.279275	0.424776	No change	Proteasome subunit alpha, archaeal
MSBRM_0622	0.287006	0.425233	No change	acetolactate synthase
MSBRM_1456	-0.49924	0.425233	No change	hypothetical protein
MSBRM_1778	0.764946	0.425538	No change	hypothetical protein
MSBRM_0570	0.310817	0.425886	No change	tRNA-intron endonuclease
MSBRM_1499	-0.317139	0.426006	No change	hypothetical protein
MSBRM_1983	-0.358553	0.42612	No change	Mobile element protein
MSBRM_2710	-0.592889	0.42612	No change	Coenzyme B synthesis from 2-oxoglutarate: steps 4, 7, 8, 11, and 12 (small subunit)
MSBRM_1014	-0.291569	0.426825	No change	hypothetical protein
MSBRM_0662	-0.315371	0.427048	No change	photosystem I assembly protein Ycf3
MSBRM_0687	-0.295887	0.42708	No change	Oligopeptide transport ATP-binding protein OppF
MSBRM_1875	0.507815	0.42708	No change	hypothetical protein
MSBRM_1646	0.277846	0.42708	No change	DNA gyrase subunit A
MSBRM_2496	-0.36216	0.42758	No change	8-oxoguanine DNA glycosylase
MSBRM_2287	0.282774	0.429897	No change	AMP phosphohydrolase
MSBRM_0509	-0.288622	0.431878	No change	hypothetical protein
MSBRM_0679	-0.286151	0.431878	No change	radical SAM domain protein
MSBRM_1148	0.395036	0.432817	No change	tRNA (guanine(37)-N1)-methyltransferase Trm5b
MSBRM_3130	-0.272736	0.432817	No change	hypothetical protein
MSBRM_2809	-0.283863	0.434843	No change	Energy-conserving hydrogenase (ferredoxin), subunit D
MSBRM_1730	-0.311441	0.434947	No change	Metal dependent hydrolase
MSBRM_2780	0.287572	0.435099	No change	Nicotinate-nucleotide--dimethylbenzimidazole phosphoribosyltransferase
MSBRM_0523	-0.301522	0.43567	No change	Phosphoribosyl transferase domain protein
MSBRM_1830	0.569898	0.435703	No change	sensory transduction histidine kinase
MSBRM_2273	-0.292097	0.436351	No change	inosine 5'-monophosphate dehydrogenase
MSBRM_0616	0.308813	0.436835	No change	hypothetical protein
MSBRM_0529	-0.400722	0.436835	No change	hypothetical protein
MSBRM_3307	-0.391209	0.436835	No change	Putative methyltransferase YodH
MSBRM_3298	0.305078	0.436835	No change	beta-ribofuranosylaminobenzene 5'-phosphate synthase
MSBRM_0110	0.279528	0.437286	No change	Aspartyl-tRNA(Asn) amidotransferase subunit A / Glutamyl-tRNA(Gln) amidotransferase subunit A
MSBRM_2881	-0.290702	0.437286	No change	hypothetical protein
MSBRM_1364	0.294148	0.438635	No change	Nickel insertion protein
MSBRM_1051	0.297327	0.43952	No change	Transcriptional regulator
MSBRM_1826	0.376533	0.440027	No change	hypothetical protein
MSBRM_1382	-0.317807	0.440089	No change	Twin-arginine translocation protein TatC
MSBRM_2289	0.298027	0.440794	No change	hypothetical protein
MSBRM_0254	0.278168	0.441044	No change	cell surface protein
MSBRM_3516	-0.381693	0.441158	No change	Zinc metalloprotease
MSBRM_2865	-0.27631	0.441637	No change	DNA replication helicase protein MCM
MSBRM_1410	0.296607	0.442243	No change	hypothetical protein
MSBRM_0854	0.351127	0.442763	No change	Iron-sulfur flavoprotein
MSBRM_2302	0.334531	0.444123	No change	hypothetical protein
MSBRM_0431	0.283129	0.445476	No change	Glutamyl-tRNA reductase
MSBRM_2293	0.285369	0.446816	No change	hypothetical protein
MSBRM_3101	-0.286522	0.446816	No change	hypothetical protein
MSBRM_2210	-0.316117	0.446816	No change	2,3-bisphosphoglycerate-independent phosphoglycerate mutase
MSBRM_3362	-0.285857	0.446816	No change	hypothetical protein
MSBRM_1501	-1.35349	0.446816	No change	Mobile element protein
MSBRM_0389	0.268153	0.447193	No change	FmdE, Molybdenum formylmethanofuran dehydrogenase operon
MSBRM_1697	-0.957211	0.447193	No change	hypothetical protein
MSBRM_3281	-0.957211	0.447193	No change	putative IS1648 transposase
MSBRM_2605	0.956261	0.447193	No change	LSU ribosomal protein L35e (L29p)
MSBRM_1809	0.832363	0.447193	No change	hypothetical protein
MSBRM_1205	-0.415987	0.447546	No change	Potassium uptake protein TrkH
MSBRM_3093	-0.905238	0.447546	No change	hypothetical protein
MSBRM_2921	0.449903	0.447546	No change	hypothetical protein
MSBRM_2414	0.449903	0.447546	No change	hypothetical protein
MSBRM_0748	-0.420239	0.448262	No change	CRISPR-associated protein Cas1
MSBRM_3123	-0.329399	0.449222	No change	hypothetical protein
MSBRM_0469	-0.288664	0.449222	No change	collagen triple helix repeat domain protein
MSBRM_3177	0.266543	0.450292	No change	LSU ribosomal protein L12e (L11p)
MSBRM_0755	-0.360175	0.450849	No change	Transcriptional regulator
MSBRM_1959	0.31211	0.453179	No change	hypothetical protein
MSBRM_2233	0.287577	0.453207	No change	Indolepyruvate oxidoreductase subunit IorA
MSBRM_0940	-0.681071	0.453413	No change	ABC transporter, permease protein
MSBRM_1100	0.67343	0.453413	No change	hypothetical protein
MSBRM_1709	-0.283027	0.453413	No change	putative methanogenesis marker protein 8
MSBRM_0907	-0.298113	0.453413	No change	Protein-disulfide reductase
MSBRM_0785	-0.289404	0.453413	No change	hypothetical protein
MSBRM_3360	-0.313483	0.454022	No change	hypothetical protein
MSBRM_0774	-0.333675	0.454022	No change	hypothetical protein
MSBRM_0931	-0.31257	0.454022	No change	hypothetical protein
MSBRM_1940	-0.292647	0.454022	No change	Transmembrane component of general energizing module of ECF transporters
MSBRM_2026	-0.292155	0.455848	No change	NAD-dependent malic enzyme
MSBRM_3342	-0.269835	0.455848	No change	PAC2 family protein
MSBRM_1248	-0.503958	0.457163	No change	Molybdenum ABC transporter, periplasmic molybdenum-binding protein ModA
MSBRM_0421	0.615314	0.457163	No change	Transcriptional regulator, PadR family
MSBRM_2431	0.615314	0.457163	No change	hypothetical protein
MSBRM_3282	0.319492	0.457636	No change	cell surface protein
MSBRM_2271	0.263868	0.458034	No change	3-isopropylmalate dehydratase large subunit
MSBRM_2801	0.341607	0.458034	No change	Ammonium transporter
MSBRM_0269	0.572755	0.458034	No change	Oxidoreductase, aldo/keto reductase family
MSBRM_1598	0.285373	0.458787	No change	tRNA pseudouridine 13 synthase
MSBRM_1429	-0.262576	0.459194	No change	Thioredoxin reductase
MSBRM_0766	-0.276094	0.459194	No change	UDP-glucose 4-epimerase
MSBRM_0183	-0.268396	0.459631	No change	Sensory transduction histidine kinase
MSBRM_2338	-0.35973	0.459631	No change	hypothetical protein
MSBRM_1152	-0.275451	0.4597	No change	hypothetical protein
MSBRM_1367	0.684198	0.460917	No change	chloramphenicol O-acetyltransferase
MSBRM_3392	0.269883	0.460917	No change	D-arabino-3-hexulose 6-phosphate formaldehyde lyase
MSBRM_1022	-0.267792	0.461062	No change	hypothetical protein
MSBRM_1514	-0.314801	0.461062	No change	hypothetical protein
MSBRM_0914	-0.364417	0.461109	No change	Transcriptional regulator, HxlR family
MSBRM_1242	0.352542	0.462447	No change	Transcriptional regulator, TetR family
MSBRM_3337	0.383778	0.46267	No change	Iron-sulfur-binding protein
MSBRM_2528	-0.283288	0.463867	No change	hypothetical protein
MSBRM_1821	0.328182	0.464042	No change	DNA polymerase IV
MSBRM_0560	-0.280637	0.46495	No change	Exonuclease SbcD
MSBRM_0139	0.368177	0.465297	No change	hypothetical protein
MSBRM_0151	-0.259651	0.465852	No change	Monomethylamine methyltransferase corrinoid protein
MSBRM_1149	-0.267858	0.466117	No change	Dihydrolipoamide dehydrogenase
MSBRM_0594	-0.258317	0.466258	No change	V-type ATP synthase subunit K
MSBRM_0731	-0.288278	0.466946	No change	hypothetical protein
MSBRM_1211	-0.62687	0.467182	No change	hypothetical protein
MSBRM_3354	0.284695	0.467577	No change	hypothetical protein
MSBRM_1391	-0.569253	0.467577	No change	putative methyltransferase
MSBRM_2149	0.695484	0.467577	No change	amino acid transporter
MSBRM_1531	-1.13221	0.467577	No change	Chitin binding protein
MSBRM_1984	-1.13221	0.467577	No change	hypothetical protein
MSBRM_2635	-1.13221	0.467577	No change	hypothetical protein
MSBRM_3284	-0.284301	0.467577	No change	alkylhydroperoxidase AhpD family core domain protein
MSBRM_2517	-0.277684	0.467577	No change	40-residue YVTN family beta-propeller repeat
MSBRM_2773	0.261254	0.468199	No change	Pyrophosphate-energized proton pump
MSBRM_0976	0.356622	0.468199	No change	Transcriptional regulator, MarR family
MSBRM_2639	-0.345975	0.468199	No change	(S)-2,3-di-O-geranylgeranylglyceryl phosphate synthase
MSBRM_1066	-0.28339	0.468199	No change	hypothetical protein
MSBRM_3119	0.274276	0.468199	No change	hypothetical protein
MSBRM_2666	0.260729	0.469512	No change	Eukaryotic translation initiation factor 2 gamma subunit
MSBRM_1392	-0.392448	0.469542	No change	putative ribosomal RNA small subunit methyltransferase A
MSBRM_3021	0.258942	0.469542	No change	SSU ribosomal protein S19e
MSBRM_2420	-0.283937	0.469542	No change	Thymidylate synthase
MSBRM_1907	0.302167	0.469542	No change	Phosphopantothenate synthetase, archaeal
MSBRM_2091	-0.391858	0.469542	No change	Cytosolic Fe-S cluster assembling factor NBP35
MSBRM_0839	0.284672	0.469542	No change	Histidyl-tRNA synthetase
MSBRM_2803	-0.833719	0.469542	No change	Thiol-disulfide isomerase and thioredoxins
MSBRM_2828	-0.274667	0.470142	No change	COG4004 family
MSBRM_2981	0.331766	0.470142	No change	Radical SAM domain protein
MSBRM_1088	0.359018	0.470142	No change	hypothetical protein
MSBRM_2161	-0.312637	0.470142	No change	putative ATP-binding protein
MSBRM_1362	0.358833	0.470142	No change	hypothetical protein
MSBRM_2266	0.27771	0.470147	No change	Acyl-coenzyme A synthetase/AMP-(fatty) acid ligase
MSBRM_3472	0.283032	0.470471	No change	ABC-type nitrate/sulfonate/bicarbonate transport system, permease component
MSBRM_1225	-0.318678	0.471429	No change	Glycine betaine ABC transport system, ATP-binding protein OpuAA
MSBRM_1398	-0.393672	0.471429	No change	hypothetical protein
MSBRM_1671	-0.522602	0.471563	No change	hypothetical protein
MSBRM_1428	-0.266093	0.472342	No change	hypothetical protein
MSBRM_0614	0.266111	0.472435	No change	TPR repeat containing protein
MSBRM_3244	-0.371992	0.473447	No change	hypothetical protein
MSBRM_0678	0.294815	0.473447	No change	Uroporphyrinogen-III synthase
MSBRM_1530	-0.363294	0.473447	No change	cell surface protein
MSBRM_0826	0.265089	0.473522	No change	Iron(III) dicitrate transport ATP-binding protein
MSBRM_2218	0.322885	0.473706	No change	Translation initiation factor 1A
MSBRM_0953	0.472086	0.474001	No change	hypothetical protein
MSBRM_1593	0.406697	0.474001	No change	ABC transporter ATP-binding protein
MSBRM_0582	0.26584	0.475161	No change	Ribosomal protein S6
MSBRM_1365	-0.296095	0.476947	No change	hypothetical protein
MSBRM_0311	0.53359	0.477167	No change	Cysteine protease
MSBRM_2745	0.259656	0.477909	No change	Tetrahedral aminopeptidase
MSBRM_3479	0.265426	0.477909	No change	5-methyltetrahydropteroyltriglutamate--homocysteine methyltransferase
MSBRM_0952	-0.249905	0.47816	No change	hypothetical protein
MSBRM_2008	0.568329	0.47816	No change	Small-conductance mechanosensitive channel
MSBRM_0836	0.522744	0.47816	No change	hypothetical protein
MSBRM_0682	-0.261679	0.478718	No change	hypothetical protein
MSBRM_3345	-0.279236	0.478741	No change	Digeranylgeranylglyceryl phosphate synthase
MSBRM_0800	-0.256715	0.479905	No change	UDP-glucose 4-epimerase
MSBRM_2121	-0.284676	0.48116	No change	Lipoprotein releasing system ATP-binding protein LolD
MSBRM_2112	-0.302333	0.482746	No change	hypothetical protein
[truncated: 1,887 more rows]

## Sheet: 10-T_10-I
Gene_Locus	Log2FC	FDR	Regulation	Annotaiton
[truncated: 3,494 more rows]

## Sheet: 25-T_25-I
Gene_Locus	Log2FC	FDR	Regulation	Annotaiton
[truncated: 3,494 more rows]

[truncated: 3 more sheets: 50-T_50-I, 25-T_10-I, 50-T_25-I]
