# Supplementary material for: Responses of Methanosarcina barkeri to acetate stress
Source: Biotechnol Biofuels. 2019 Dec 16;12:289. doi: 10.1186/s13068-019-1630-5 (PMC6913021; doi:10.1186/s13068-019-1630-5)
Supplement: Supplementary file 10 — Additional file 10: Dataset S2. The detailed information of WGCNA analyses. [file 13068_2019_1630_MOESM10_ESM.xls]

## Sheet: color module
Description: The "color module" contains the genes belonging to this module and their correlation coefficients with the module.
Black Module			Blue Module			Brown Module			Green Module			Greenyellow Module			Magenta Module			Pink Module			Purple Module			Red Module			Salmon Module			Tan Module			Turquoise Module			Yellow Module
Gene_Locus	The correlation with the black module	p.value	Gene_Locus	The correleation with the blue module	p.value	Gene_Locus	The correlation with the brown module	p.value	Gene_Locus	The correlation with the green module	p.value	Gene_Locus	The correlation with the greenyellow module	p.value	Gene_Locus	The correlation with the magenta module	p.value	Gene_Locus	The correlation with the pink module	p.value	Gene_Locus	The correlation with the pink module	p.value	Gene_Locus	The correlation with the red module	p.value	Gene_Locus	The correlation with the salmon module	p.value	Gene_Locus	The correlation with the tan module	p.value	Gene_Locus	The correlation with the turquoise module	p.value	Gene_Locus	The correlation with the yellow module	p.value
MSBRM_0862	0.899033	0.0147769	MSBRM_0263	0.757479	0.0810925	MSBRM_0266	-0.814472	0.0484381	MSBRM_0262	0.877025	0.0217543	MSBRM_3374	-0.932176	0.00674418	MSBRM_1220	0.90251	0.0137933	MSBRM_0268	0.86375	0.0265815	MSBRM_2490	-0.865172	0.0260426	MSBRM_1213	-0.936222	0.0059718	MSBRM_2162	0.923938	0.00845815	MSBRM_0868	-0.944813	0.00448434	MSBRM_0267	0.918691	0.00964787	MSBRM_0800	0.950669	0.00359031
MSBRM_1149	0.949561	0.00375192	MSBRM_0265	0.863787	0.0265675	MSBRM_1221	-0.846992	0.0333259	MSBRM_0797	0.836009	0.0381346	MSBRM_3026	-0.952166	0.0033774	MSBRM_2284	0.874992	0.0224639	MSBRM_0792	0.96786	0.00153286	MSBRM_1845	-0.999781	7.17e-08	MSBRM_2164	0.951042	0.00353662	MSBRM_1964	0.680969	0.136436	MSBRM_1785	-0.952193	0.00337366	MSBRM_0269	0.982786	0.000441917	MSBRM_1370	0.937745	0.00569292
MSBRM_1791	-0.939387	0.00539964	MSBRM_0271	0.881293	0.0203007	MSBRM_1219	0.635546	0.175036	MSBRM_0794	-0.926335	0.00793989	MSBRM_0983	0.985278	0.000323522	MSBRM_1971	-0.944506	0.00453399	MSBRM_0864	0.926732	0.00785556	MSBRM_0311	0.857638	0.0289579	MSBRM_2166	0.377738	0.460342	MSBRM_3291	0.974151	0.000993647	MSBRM_0501	0.811602	0.0498972	MSBRM_0264	0.861908	0.0272875	MSBRM_1367	0.92695	0.00780953
MSBRM_1549	0.935698	0.00606927	MSBRM_1212	-0.601009	0.207032	MSBRM_1218	0.980077	0.000591437	MSBRM_1365	-0.947485	0.00406434	MSBRM_3164	0.860427	0.0278616	MSBRM_0869	0.942087	0.00493377	MSBRM_2763	0.88367	0.019512	MSBRM_0058	-0.869955	0.0242679	MSBRM_1146	0.885224	0.0190044	MSBRM_1160	0.73417	0.096606	MSBRM_1204	0.940625	0.00518335	MSBRM_2859	0.761193	0.0787337	MSBRM_1363	0.886892	0.0184666
MSBRM_2237	0.94944	0.00376989	MSBRM_0796	0.904513	0.0132413	MSBRM_2403	0.960777	0.00227748	MSBRM_1364	0.751108	0.0852115	MSBRM_0204	0.950233	0.00365355	MSBRM_2546	0.86915	0.0245624	MSBRM_2899	0.949286	0.00379262	MSBRM_0984	0.807438	0.0520501	MSBRM_2766	0.88421	0.0193349	MSBRM_0521	0.700203	0.121345	MSBRM_0782	0.833204	0.0394113	MSBRM_2861	0.986451	0.000274122	MSBRM_1215	0.908997	0.0120456
MSBRM_2550	0.953533	0.00318867	MSBRM_0799	-0.931496	0.00687837	MSBRM_0801	0.913506	0.0108983	MSBRM_3314	0.934853	0.00622801	MSBRM_1943	0.882028	0.0200551	MSBRM_3210	0.969324	0.0013971	MSBRM_2310	0.925363	0.00814805	MSBRM_1947	-0.951094	0.00352916	MSBRM_2767	0.948984	0.00383756	MSBRM_1957	-0.694726	0.125564	MSBRM_0876	0.969298	0.00139946	MSBRM_1216	0.913923	0.0107949	MSBRM_2762	-0.928933	0.0073963
MSBRM_3023	-0.970856	0.00126164	MSBRM_0798	-0.898711	0.0148696	MSBRM_3469	0.97853	0.000686513	MSBRM_3315	0.915448	0.0104214	MSBRM_1308	-0.882982	0.0197386	MSBRM_0126	-0.969428	0.00138764	MSBRM_2098	-0.839536	0.036557	MSBRM_1419	0.958108	0.00259567	MSBRM_2097	-0.98478	0.000345727	MSBRM_3046	-0.821967	0.0447223	MSBRM_3279	-0.92967	0.00724547	MSBRM_2404	0.909974	0.0117923	MSBRM_1543	0.908006	0.0123052
MSBRM_0496	-0.94184	0.00497559	MSBRM_0871	0.976239	0.000840175	MSBRM_1366	0.89419	0.0162013	MSBRM_0866	-0.530412	0.278994	MSBRM_1100	-0.930915	0.00699429	MSBRM_0492	-0.46952	0.347473	MSBRM_1550	-0.876326	0.0219971	MSBRM_2144	0.806191	0.0527028	MSBRM_2236	-0.954121	0.00310909	MSBRM_0538	0.844935	0.0342035	MSBRM_0629	-0.968893	0.00143646	MSBRM_0793	-0.903993	0.0133836	MSBRM_2099	0.869891	0.0242912
MSBRM_3489	-0.911561	0.0113863	MSBRM_2170	0.978073	0.000715888	MSBRM_0867	0.974154	0.000993395	MSBRM_0865	-0.937277	0.0057779	MSBRM_2137	0.955979	0.0028641	MSBRM_1634	0.819992	0.045688	MSBRM_3030	0.903709	0.0134615	MSBRM_2827	-0.973711	0.00102756	MSBRM_2604	0.912517	0.0111451	MSBRM_1331	-0.601255	0.206796	MSBRM_1899	0.968714	0.0014529	MSBRM_0795	0.920699	0.00918365	MSBRM_2241	-0.886686	0.0185325
MSBRM_2340	0.867959	0.0250013	MSBRM_2171	0.908997	0.0120454	MSBRM_2168	-0.792125	0.0603267	MSBRM_1145	0.945236	0.00441644	MSBRM_2140	0.870132	0.0242034	MSBRM_0278	0.892884	0.0165963	MSBRM_0499	0.948713	0.00387802	MSBRM_1633	0.85023	0.0319668	MSBRM_2434	-0.823347	0.044053	MSBRM_2478	0.719343	0.107099	MSBRM_0694	0.977403	0.00076018	MSBRM_1368	0.979892	0.000602438	MSBRM_2782	0.881543	0.0202169
MSBRM_3411	-0.806912	0.0523252	MSBRM_2169	0.912987	0.0110275	MSBRM_1151	0.888636	0.0179123	MSBRM_2892	0.888288	0.0180223	MSBRM_2663	-0.956276	0.00282592	MSBRM_1207	0.942791	0.00481563	MSBRM_0277	-0.954365	0.00307626	MSBRM_3318	0.939946	0.00530147	MSBRM_3211	-0.889252	0.0177184	MSBRM_2477	0.769183	0.0737662	MSBRM_2809	0.964363	0.00188234	MSBRM_1362	0.948257	0.00394671	MSBRM_2436	0.910278	0.0117139
MSBRM_2442	0.974171	0.000992055	MSBRM_1143	0.908621	0.0121437	MSBRM_1150	0.779654	0.0674795	MSBRM_2894	0.93769	0.00570291	MSBRM_2068	0.843373	0.0348768	MSBRM_1972	0.880116	0.0206967	MSBRM_0784	0.892015	0.0168615	MSBRM_1405	0.992925	7.49e-05	MSBRM_3161	-0.893126	0.0165227	MSBRM_2475	-0.595977	0.211877	MSBRM_1437	-0.903473	0.0135264	MSBRM_2167	0.570049	0.237547	MSBRM_3272	0.934227	0.00634681
MSBRM_3495	-0.804297	0.053702	MSBRM_1142	0.644206	0.167364	MSBRM_2896	-0.753655	0.0835542	MSBRM_2900	0.989063	0.000178772	MSBRM_2962	0.955178	0.00296849	MSBRM_2935	0.965951	0.00171925	MSBRM_0879	0.890053	0.0174681	MSBRM_2135	0.90811	0.0122778	MSBRM_3057	-0.761121	0.0787789	MSBRM_2673	0.909161	0.0120028	MSBRM_1438	-0.948407	0.00392408	MSBRM_1147	0.91616	0.0102491	MSBRM_3275	0.976203	0.000842734
MSBRM_0068	-0.921254	0.00905721	MSBRM_1144	0.998142	5.18e-06	MSBRM_2901	0.992336	8.79e-05	MSBRM_2311	0.882479	0.0199054	MSBRM_3436	-0.897601	0.0151914	MSBRM_1561	0.900014	0.0144961	MSBRM_2157	0.96538	0.00177708	MSBRM_2667	-0.967795	0.00153909	MSBRM_1152	-0.824326	0.0435814	MSBRM_2482	0.811712	0.0498409	MSBRM_2910	0.980914	0.000542937	MSBRM_1148	-0.833179	0.0394227	MSBRM_3202	0.923446	0.00856637
MSBRM_0209	0.838282	0.0371145	MSBRM_2764	0.971389	0.00121615	MSBRM_1788	0.947021	0.00413576	MSBRM_1547	-0.655139	0.157887	MSBRM_0193	0.80867	0.0514089	MSBRM_3237	-0.975226	0.000913059	MSBRM_2341	-0.970677	0.00127715	MSBRM_2058	0.974061	0.00100051	MSBRM_2934	-0.980836	0.000547354	MSBRM_0240	0.808216	0.0516449	MSBRM_0507	0.945354	0.00439761	MSBRM_2893	0.85221	0.0311488	MSBRM_3029	-0.949354	0.00378255
MSBRM_1896	-0.960975	0.0022547	MSBRM_2898	0.994564	4.42e-05	MSBRM_1786	-0.954121	0.00310909	MSBRM_1542	0.472673	0.343793	MSBRM_1323	-0.917019	0.0100431	MSBRM_0208	0.919302	0.00950538	MSBRM_1554	0.92419	0.00840278	MSBRM_0530	0.934999	0.00620028	MSBRM_0059	0.90556	0.0129571	MSBRM_1333	-0.558884	0.248958	MSBRM_2811	0.941086	0.005104	MSBRM_2895	0.903002	0.0136565	MSBRM_3022	-0.958294	0.00257283
MSBRM_3302	0.986234	0.000282965	MSBRM_1790	0.888461	0.0179675	MSBRM_2233	-0.959697	0.00240379	MSBRM_1545	0.638314	0.172568	MSBRM_1182	0.987494	0.00023362	MSBRM_1901	0.917951	0.00982181	MSBRM_2765	0.898129	0.015038	MSBRM_2001	0.91486	0.0105647	MSBRM_2163	0.897312	0.0152759	MSBRM_2247	-0.59458	0.21323	MSBRM_0658	0.991531	0.000107287	MSBRM_2737	0.941725	0.00499496	MSBRM_0498	0.980941	0.000541393
MSBRM_2307	0.797868	0.0571567	MSBRM_1784	0.958503	0.00254728	MSBRM_2607	-0.873614	0.0229507	MSBRM_1849	-0.969147	0.00141322	MSBRM_2272	-0.939502	0.00537928	MSBRM_1304	-0.878224	0.0213413	MSBRM_2302	-0.820967	0.0452101	MSBRM_1996	0.933475	0.00649106	MSBRM_2950	-0.906764	0.0126341	MSBRM_1608	-0.70309	0.119146	MSBRM_0089	0.946489	0.00421855	MSBRM_1783	-0.913129	0.010992	MSBRM_0495	0.925263	0.0081696
MSBRM_1942	0.98895	0.000182472	MSBRM_3407	0.773719	0.0710114	MSBRM_2606	-0.819583	0.0458891	MSBRM_1966	-0.944662	0.00450866	MSBRM_0060	-0.952406	0.00334387	MSBRM_1311	-0.773171	0.0713416	MSBRM_3239	0.932285	0.00672279	MSBRM_3065	0.972427	0.00112992	MSBRM_0627	0.84915	0.0324171	MSBRM_0958	-0.726357	0.102075	MSBRM_1379	-0.94785	0.00400851	MSBRM_1789	-0.723058	0.104425	MSBRM_0493	-0.964315	0.00188736
MSBRM_0846	-0.98735	0.000239025	MSBRM_1544	-0.780274	0.0671153	MSBRM_2783	-0.962087	0.00212889	MSBRM_2786	0.691639	0.127969	MSBRM_1422	-0.950001	0.00368741	MSBRM_1310	-0.853825	0.0304891	MSBRM_0468	-0.909049	0.0120319	MSBRM_3459	-0.841286	0.035786	MSBRM_0628	0.952277	0.0033619	MSBRM_0548	0.864836	0.0261692	MSBRM_3468	0.971312	0.00122272	MSBRM_1787	-0.909641	0.0118782	MSBRM_3160	0.988202	0.000207961
MSBRM_1303	-0.961509	0.00219381	MSBRM_2096	-0.967738	0.00154448	MSBRM_2440	-0.72593	0.102378	MSBRM_2787	0.42191	0.404687	MSBRM_2102	0.982611	0.00045093	MSBRM_1094	0.921945	0.00890102	MSBRM_0467	0.90172	0.0140138	MSBRM_3123	-0.818228	0.0465588	MSBRM_2455	0.942301	0.00489777	MSBRM_2866	-0.886251	0.0186724	MSBRM_2003	-0.902425	0.0138168	MSBRM_1546	0.864598	0.0262594	MSBRM_0276	0.91996	0.00935333
MSBRM_0688	-0.981109	0.000531941	MSBRM_2094	-0.949569	0.00375086	MSBRM_2441	-0.789698	0.06169	MSBRM_2789	0.87873	0.0211678	MSBRM_0082	0.965922	0.00172216	MSBRM_2329	-0.931051	0.00696715	MSBRM_0666	0.955409	0.00293819	MSBRM_2076	0.919539	0.0094504	MSBRM_2897	0.88506	0.0190575	MSBRM_2835	0.856604	0.0293693	MSBRM_1471	0.896372	0.0155516	MSBRM_1551	0.945736	0.00433698	MSBRM_1208	0.880332	0.0206237
MSBRM_1095	-0.980963	0.000540187	MSBRM_2095	-0.886659	0.0185414	MSBRM_3341	0.927065	0.00778537	MSBRM_2790	0.934578	0.00628002	MSBRM_3128	-0.956023	0.00285845	MSBRM_2217	-0.933325	0.00652006	MSBRM_0063	-0.886333	0.018646	MSBRM_1278	-0.801276	0.0553128	MSBRM_3309	-0.785168	0.0642718	MSBRM_1455	0.949903	0.00370163	MSBRM_2174	0.839191	0.0367101	MSBRM_2220	0.993724	5.9e-05	MSBRM_3059	0.945775	0.0043308
MSBRM_1529	0.96597	0.00171736	MSBRM_2232	0.967724	0.0015458	MSBRM_0125	0.874536	0.0226245	MSBRM_2437	0.799317	0.0563694	MSBRM_2108	0.896393	0.0155456	MSBRM_1638	-0.923263	0.008607	MSBRM_0206	0.946409	0.00423104	MSBRM_0550	0.946401	0.00423234	MSBRM_3496	0.876268	0.0220172	MSBRM_2061	0.926876	0.00782516	MSBRM_1814	-0.913446	0.0109133	MSBRM_2551	0.952762	0.00329439	MSBRM_1977	-0.958237	0.00257982
MSBRM_1528	-0.975424	0.000898574	MSBRM_2240	-0.942155	0.00492233	MSBRM_0306	-0.799439	0.0563033	MSBRM_3209	-0.665043	0.149504	MSBRM_1081	0.963315	0.00199395	MSBRM_0677	-0.954056	0.00311773	MSBRM_1951	0.975559	0.000888746	MSBRM_1842	-0.962412	0.00209275	MSBRM_0470	0.877518	0.0215842	MSBRM_1261	-0.943372	0.00471933	MSBRM_0032	-0.908456	0.0121869	MSBRM_2967	0.936666	0.00588979	MSBRM_0791	-0.835467	0.0383795
MSBRM_3312	0.910401	0.0116823	MSBRM_2609	0.82478	0.0433632	MSBRM_0304	-0.84731	0.0331913	MSBRM_3120	-0.939224	0.00542831	MSBRM_0728	0.868413	0.0248334	MSBRM_1402	0.935187	0.0061649	MSBRM_0843	0.848758	0.0325816	MSBRM_1283	0.887827	0.0181683	MSBRM_3020	0.918095	0.00978794	MSBRM_1032	-0.78775	0.0627941	MSBRM_2557	0.96406	0.00191431	MSBRM_2784	-0.856949	0.0292318	MSBRM_1973	0.906988	0.0125745
MSBRM_0676	0.886663	0.0185399	MSBRM_2608	0.894454	0.016122	MSBRM_0661	0.93587	0.0060372	MSBRM_3340	0.843989	0.0346107	MSBRM_0088	0.924148	0.00841218	MSBRM_1090	0.988877	0.000184891	MSBRM_0849	0.93501	0.00619827	MSBRM_1664	-0.956504	0.00279672	MSBRM_0245	0.948231	0.00395072	MSBRM_3277	-0.823339	0.044057	MSBRM_0298	0.980761	0.000551636	MSBRM_1965	0.833559	0.0392487	MSBRM_0786	0.935991	0.00601451
MSBRM_0673	0.964046	0.00191575	MSBRM_1967	-0.795257	0.0585883	MSBRM_1211	-0.794899	0.0587855	MSBRM_0660	0.891839	0.0169157	MSBRM_3204	0.416094	0.411879	MSBRM_2682	-0.925009	0.00822462	MSBRM_1092	-0.905966	0.0128477	MSBRM_0581	0.940645	0.0051799	MSBRM_2221	-0.960499	0.00230966	MSBRM_0515	-0.799879	0.0560654	MSBRM_3402	-0.884535	0.0192286	MSBRM_2432	-0.835239	0.0384828	MSBRM_3290	0.978415	0.000693854
MSBRM_0073	-0.740249	0.0924433	MSBRM_1962	-0.91276	0.0110842	MSBRM_1209	0.977398	0.000760521	MSBRM_0281	-0.858374	0.0286665	MSBRM_0713	-0.808145	0.0516817	MSBRM_0195	-0.864195	0.0264123	MSBRM_2326	-0.889764	0.0175583	MSBRM_0252	0.755169	0.0825756	MSBRM_1340	0.962312	0.00210386	MSBRM_3398	-0.722724	0.104664	MSBRM_0837	0.989512	0.000164431	MSBRM_2439	0.927202	0.00775641	MSBRM_3054	-0.880823	0.0204585
MSBRM_1958	0.97954	0.000623611	MSBRM_2435	-0.893775	0.0163264	MSBRM_1205	-0.788944	0.0621163	MSBRM_0274	0.910502	0.0116563	MSBRM_0374	0.97144	0.00121183	MSBRM_1324	-0.620303	0.188884	MSBRM_2238	-0.912031	0.0112673	MSBRM_1280	0.920016	0.0093402	MSBRM_2218	0.910687	0.0116089	MSBRM_1683	-0.845134	0.0341181	MSBRM_3278	0.943531	0.00469303	MSBRM_3203	-0.670525	0.144948	MSBRM_0025	0.788856	0.0621663
MSBRM_1952	-0.883097	0.0197007	MSBRM_2438	-0.933273	0.00653024	MSBRM_3444	0.982692	0.000446753	MSBRM_0272	0.9024	0.0138237	MSBRM_0981	0.908019	0.0123017	MSBRM_1510	-0.556057	0.25188	MSBRM_0476	0.979149	0.000647611	MSBRM_1277	0.953077	0.00325095	MSBRM_2458	-0.977262	0.00076967	MSBRM_2799	0.859942	0.0280506	MSBRM_0754	-0.972741	0.00110444	MSBRM_0497	0.968341	0.00148755	MSBRM_1376	0.847916	0.0329354
MSBRM_2114	-0.937247	0.00578343	MSBRM_2740	0.664805	0.149703	MSBRM_0788	-0.78896	0.0621073	MSBRM_1976	0.91929	0.00950829	MSBRM_0412	0.625605	0.184017	MSBRM_2589	-0.872761	0.0232546	MSBRM_0076	-0.76931	0.0736882	MSBRM_1276	0.958954	0.00249257	MSBRM_2459	-0.996847	1.49e-05	MSBRM_0483	0.75137	0.0850407	MSBRM_2415	0.862122	0.0272048	MSBRM_0656	0.98131	0.00052071	MSBRM_0881	0.969059	0.00142117
MSBRM_2865	0.9569	0.00274634	MSBRM_1371	-0.959494	0.00242783	MSBRM_1378	0.936396	0.00593954	MSBRM_0783	0.897973	0.0150832	MSBRM_3367	-0.934581	0.00627952	MSBRM_0185	0.69384	0.126252	MSBRM_2045	-0.740074	0.0925616	MSBRM_1475	0.859731	0.0281331	MSBRM_2452	0.964984	0.00181769				MSBRM_0254	0.926153	0.00797882	MSBRM_0275	0.941792	0.00498361	MSBRM_0875	0.888921	0.0178227
MSBRM_2689	0.996224	2.14e-05	MSBRM_3206	0.52481	0.285058	MSBRM_1381	0.978542	0.000685742	MSBRM_0028	-0.910271	0.0117157	MSBRM_2142	0.891179	0.0171187	MSBRM_3060	-0.933862	0.00641675	MSBRM_2691	0.876858	0.0218121	MSBRM_1474	-0.936976	0.00583284	MSBRM_3427	0.931852	0.00680806				MSBRM_2927	-0.982009	0.000482609	MSBRM_1210	0.634202	0.176239	MSBRM_2156	-0.906687	0.0126548
MSBRM_2973	0.891673	0.0169665	MSBRM_3207	-0.392208	0.441855	MSBRM_3118	0.40174	0.429809	MSBRM_0880	-0.800596	0.0556788	MSBRM_0704	-0.970309	0.00130925	MSBRM_2648	0.92555	0.00810778	MSBRM_0196	0.662716	0.151456	MSBRM_2526	0.87338	0.0230339	MSBRM_3229	0.957482	0.00267327							MSBRM_1206	0.725062	0.102995	MSBRM_2155	0.957698	0.00264631
MSBRM_1622	0.986365	0.000277595	MSBRM_3208	-0.965213	0.00179412	MSBRM_3119	0.903703	0.0134631	MSBRM_3479	0.711971	0.112493	MSBRM_0711	-0.933307	0.00652362	MSBRM_2650	0.927484	0.00769718	MSBRM_0046	0.914744	0.010593	MSBRM_0703	0.98355	0.000403685	MSBRM_3227	0.937049	0.00581943							MSBRM_1374	0.98444	0.000361283	MSBRM_1159	0.908508	0.0121732
MSBRM_1625	0.972071	0.00115915	MSBRM_3205	0.69655	0.124152	MSBRM_3381	0.794769	0.0588574	MSBRM_2161	0.851345	0.0315049	MSBRM_2027	0.826383	0.0425975	MSBRM_3301	0.960894	0.002264	MSBRM_1436	0.869802	0.0243239	MSBRM_0565	0.967256	0.00159069	MSBRM_3319	0.889711	0.0175746							MSBRM_1373	0.962793	0.00205078	MSBRM_1154	-0.826927	0.0423391
MSBRM_1518	0.963141	0.00201279	MSBRM_3031	-0.722611	0.104745	MSBRM_0877	0.862074	0.0272235	MSBRM_2152	-0.74747	0.087605	MSBRM_0173	0.948027	0.00398161	MSBRM_0273	-0.924655	0.00830152	MSBRM_1605	0.914315	0.0106982	MSBRM_1869	-0.996842	1.49e-05	MSBRM_3321	0.881808	0.0201285							MSBRM_0029	0.784104	0.0648852	MSBRM_1161	0.817172	0.0470837
MSBRM_2425	-0.971031	0.00124667	MSBRM_3027	0.964143	0.00190553	MSBRM_0873	-0.850857	0.0317065	MSBRM_2154	0.720542	0.106233	MSBRM_0174	0.993099	7.13e-05	MSBRM_0560	0.924053	0.00843281	MSBRM_0188	0.973585	0.00103738	MSBRM_0444	0.958468	0.00255151	MSBRM_0856	-0.898341	0.0149766							MSBRM_0878	0.976789	0.00080185	MSBRM_1796	0.824949	0.0432823
MSBRM_3362	0.994515	4.5e-05	MSBRM_3028	0.900545	0.0143449	MSBRM_0874	0.982555	0.000453812	MSBRM_2938	0.97412	0.000995986	MSBRM_2886	0.566133	0.241525	MSBRM_2078	-0.872765	0.0232532	MSBRM_0529	-0.904582	0.0132226	MSBRM_0967	-0.947182	0.00411093	MSBRM_0860	0.838488	0.0370228							MSBRM_2153	0.982281	0.000468161	MSBRM_2333	0.851919	0.0312686
MSBRM_0451	0.984466	0.000360105	MSBRM_3024	0.95199	0.00340208	MSBRM_2160	-0.959504	0.00242666	MSBRM_1795	-0.916707	0.0101178	MSBRM_3113	0.705818	0.117085	MSBRM_2081	-0.945945	0.00430402	MSBRM_0526	-0.884611	0.0192038	MSBRM_2288	-0.927505	0.00769285	MSBRM_1319	-0.941413	0.00504818							MSBRM_1156	0.771738	0.0722088	MSBRM_3189	-0.918123	0.0097814
MSBRM_0192	0.867237	0.0252689	MSBRM_3025	0.955882	0.00287661	MSBRM_0965	0.901305	0.0141303	MSBRM_1552	-0.736662	0.0948897	MSBRM_0587	0.80953	0.050963	MSBRM_2012	0.839627	0.0365167	MSBRM_1521	0.892424	0.0167363	MSBRM_2176	0.856599	0.0293713	MSBRM_3175	0.943576	0.00468563							MSBRM_1157	0.968215	0.00149941	MSBRM_1555	0.878541	0.0212324
MSBRM_3102	0.991835	9.97e-05	MSBRM_0130	-0.916425	0.0101853	MSBRM_3473	-0.647549	0.164441	MSBRM_2210	-0.987762	0.000223736	MSBRM_3447	-0.802272	0.0547795	MSBRM_2013	0.908589	0.0121521	MSBRM_2039	0.936516	0.00591733	MSBRM_0283	-0.860622	0.0277856	MSBRM_1408	-0.921227	0.0090633							MSBRM_1153	0.924373	0.00836283	MSBRM_1559	0.925298	0.00816211
MSBRM_0229	0.922217	0.00884008	MSBRM_0131	-0.885799	0.0188182	MSBRM_1801	0.895589	0.0157835	MSBRM_2943	0.378226	0.459715	MSBRM_1833	0.952092	0.00338772	MSBRM_2497	-0.979389	0.00063287	MSBRM_1199	0.827419	0.0421061	MSBRM_1106	0.798174	0.0569901	MSBRM_3078	0.883859	0.0194497							MSBRM_3472	0.962919	0.00203697	MSBRM_2209	-0.988592	0.000194459
MSBRM_1982	0.948653	0.00388714	MSBRM_0128	0.834544	0.0387986	MSBRM_1793	-0.841749	0.0355835	MSBRM_2451	-0.932146	0.00674997	MSBRM_0243	0.973148	0.00107184	MSBRM_2295	0.986373	0.000277274	MSBRM_1604	0.984501	0.000358455	MSBRM_3430	-0.959098	0.0024752	MSBRM_2914	-0.879109	0.0210386							MSBRM_0863	0.891978	0.0168729	MSBRM_2203	0.846837	0.0333919
MSBRM_2127	-0.831053	0.0404036	MSBRM_0129	0.901605	0.0140461	MSBRM_2848	0.869089	0.0245848	MSBRM_2448	-0.897778	0.0151399	MSBRM_2369	0.91922	0.00952457	MSBRM_3288	0.939506	0.00537865	MSBRM_2484	0.90347	0.0135273	MSBRM_0414	0.802725	0.0545375	MSBRM_2601	0.990092	0.00014677							MSBRM_1792	-0.801616	0.0551303	MSBRM_3191	-0.977249	0.000770547
MSBRM_1189	0.995045	3.68e-05	MSBRM_0127	0.705461	0.117354	MSBRM_1558	0.9439	0.00463259	MSBRM_2445	-0.929977	0.00718312	MSBRM_2417	0.91956	0.00944557	MSBRM_3463	-0.955248	0.00295928	MSBRM_3347	-0.864744	0.026204	MSBRM_0909	-0.971871	0.0011757	MSBRM_1515	-0.943772	0.00465358							MSBRM_1794	0.883683	0.0195077	MSBRM_2771	-0.953271	0.00322443
MSBRM_1184	-0.89447	0.0161174	MSBRM_0124	0.969912	0.00134428	MSBRM_1556	0.858696	0.0285396	MSBRM_2443	-0.951379	0.00348857	MSBRM_3264	-0.352991	0.492505	MSBRM_0949	0.978236	0.000705381	MSBRM_0738	0.926341	0.00793873	MSBRM_2999	0.962795	0.00205053	MSBRM_2067	-0.958405	0.00255917							MSBRM_1797	0.967708	0.00154729	MSBRM_2313	0.881516	0.0202261
MSBRM_0505	0.923582	0.00853646	MSBRM_0122	-0.885127	0.0190358	MSBRM_1557	0.954079	0.00311472	MSBRM_0624	0.899481	0.0146482	MSBRM_0331	0.940645	0.00517994	MSBRM_2004	-0.910795	0.0115815	MSBRM_1454	0.857927	0.0288432	MSBRM_3166	0.932836	0.00661509	MSBRM_3299	0.914415	0.0106738							MSBRM_1798	0.989731	0.000157636	MSBRM_2946	0.90424	0.0133158
MSBRM_2588	0.981169	0.00052856	MSBRM_0123	0.575225	0.232329	MSBRM_2207	-0.925313	0.00815886	MSBRM_0989	0.72364	0.104009	MSBRM_3258	0.956783	0.00276117	MSBRM_2627	0.722344	0.104936	MSBRM_1979	0.953356	0.00321275	MSBRM_3168	-0.865432	0.0259444	MSBRM_3044	-0.866454	0.0255611							MSBRM_1799	-0.837278	0.0375633	MSBRM_2309	0.850029	0.0320504
MSBRM_0508	0.978211	0.000706988	MSBRM_0307	0.981309	0.000520763	MSBRM_2211	-0.906539	0.0126941	MSBRM_3326	0.906519	0.0126996	MSBRM_1352	-0.77359	0.0710894	MSBRM_2947	0.917068	0.0100315	MSBRM_2470	-0.901855	0.013976	MSBRM_1758	0.879345	0.0209583	MSBRM_2090	0.927688	0.00765453							MSBRM_2332	0.975932	0.000861945	MSBRM_3240	-0.9423	0.00489784
MSBRM_3396	0.903251	0.0135877	MSBRM_0305	0.559405	0.248421	MSBRM_2770	0.988827	0.000186565	MSBRM_3311	-0.829235	0.0412512	MSBRM_3327	-0.987028	0.000251319	MSBRM_0396	0.901909	0.0139609	MSBRM_2718	0.876053	0.0220923	MSBRM_2576	0.910347	0.0116962	MSBRM_3176	0.932184	0.00674256							MSBRM_2335	-0.35443	0.490617	MSBRM_0234	0.865245	0.0260148
MSBRM_1613	0.970644	0.00128003	MSBRM_0302	0.826976	0.0423159	MSBRM_0335	0.957397	0.00268384	MSBRM_3305	-0.835559	0.0383382	MSBRM_1690	0.875967	0.0221223	MSBRM_1872	-0.872731	0.0232654	MSBRM_1667	0.854505	0.0302131	MSBRM_2402	0.881643	0.0201836	MSBRM_3148	-0.745127	0.089162							MSBRM_2334	0.94977	0.00372115	MSBRM_3236	-0.858727	0.0285274
MSBRM_0453	-0.91117	0.0114857	MSBRM_0303	0.776021	0.0696316	MSBRM_0987	0.738732	0.0934741	MSBRM_0464	-0.702946	0.119255	MSBRM_2777	0.976097	0.000850219	MSBRM_1495	-0.919091	0.00955446	MSBRM_2624	0.862015	0.027246	MSBRM_2752	0.903117	0.0136248	MSBRM_3104	0.975139	0.00091942							MSBRM_0053	-0.980724	0.000553754	MSBRM_3498	-0.891075	0.0171509
MSBRM_1426	0.990351	0.000139206	MSBRM_2837	-0.949023	0.00383176	MSBRM_3235	0.930163	0.00714558	MSBRM_0670	0.710939	0.113258	MSBRM_0489	0.907224	0.0125119	MSBRM_1728	0.782557	0.0657814	MSBRM_2532	-0.8764	0.0219714	MSBRM_2875	0.922586	0.00875749	MSBRM_0226	-0.902666	0.0137497							MSBRM_2206	0.933315	0.00652203	MSBRM_3047	0.894909	0.0159858
MSBRM_2103	0.93885	0.00549469	MSBRM_0280	0.80153	0.0551764	MSBRM_0471	0.934665	0.00626361	MSBRM_0062	0.911421	0.0114219	MSBRM_0651	-0.959697	0.0024038	MSBRM_0709	0.915938	0.0103027	MSBRM_2538	0.860067	0.0280018	MSBRM_2563	-0.918625	0.0096633	MSBRM_1441	-0.91841	0.00971376							MSBRM_2204	0.95801	0.00260768	MSBRM_3306	0.871625	0.0236624
MSBRM_1194	0.946315	0.00424579	MSBRM_0279	0.699894	0.121581	MSBRM_3492	-0.851979	0.0312436	MSBRM_0205	0.885824	0.0188099				MSBRM_0569	-0.927533	0.007687	MSBRM_2537	0.977512	0.000752902	MSBRM_2413	-0.973599	0.00103635	MSBRM_1506	0.906928	0.0125904							MSBRM_2769	0.841727	0.0355931	MSBRM_3308	0.945284	0.00440885
MSBRM_1198	-0.855009	0.0300097	MSBRM_1202	0.936702	0.00588317	MSBRM_0465	0.880692	0.0205023	MSBRM_1892	-0.838463	0.0370337				MSBRM_1642	0.923566	0.00853995	MSBRM_0381	0.786663	0.0634141	MSBRM_3265	-0.941393	0.00505154	MSBRM_3393	-0.916735	0.0101109							MSBRM_2942	0.814052	0.0486501	MSBRM_3493	-0.907029	0.0125637
MSBRM_3485	0.950874	0.0035608	MSBRM_1203	0.839544	0.0365537	MSBRM_0462	-0.820284	0.0455445	MSBRM_1949	0.878369	0.0212916				MSBRM_1133	-0.927647	0.00766295	MSBRM_1876	-0.972356	0.00113573	MSBRM_0750	-0.938799	0.0055037	MSBRM_2700	0.79936	0.0563458							MSBRM_2447	0.983577	0.000402337	MSBRM_0469	-0.808854	0.051313
MSBRM_2489	-0.902988	0.0136605	MSBRM_1640	0.61102	0.19753	MSBRM_0466	0.928687	0.00744691	MSBRM_0847	-0.948047	0.00397849				MSBRM_2358	0.78765	0.0628508	MSBRM_1131	0.864124	0.0264392	MSBRM_1831	0.918577	0.00967469	MSBRM_1953	0.938548	0.00554855							MSBRM_1968	0.892454	0.0167272	MSBRM_3169	0.877552	0.0215722
MSBRM_2649	0.937971	0.00565212	MSBRM_3056	0.907312	0.0124884	MSBRM_3165	0.904445	0.0132599	MSBRM_0848	0.966059	0.00170848				MSBRM_2357	0.932962	0.00659042	MSBRM_1725	0.775975	0.0696591	MSBRM_1597	0.913814	0.0108218	MSBRM_2275	-0.932874	0.00660754							MSBRM_0622	-0.939783	0.00532995	MSBRM_0663	0.796895	0.0576882
MSBRM_1461	-0.9615	0.00219485	MSBRM_1974	-0.503772	0.308268	MSBRM_0665	0.831192	0.0403391	MSBRM_0851	0.963474	0.00197686				MSBRM_2178	0.767465	0.0748219	MSBRM_2566	0.762598	0.0778494	MSBRM_0816	0.83462	0.0387644	MSBRM_2591	0.9454	0.00439039							MSBRM_0625	0.553977	0.25404	MSBRM_0067	-0.865638	0.0258667
MSBRM_0957	0.920527	0.00922295	MSBRM_0785	-0.461743	0.356609	MSBRM_0664	0.903847	0.0134236	MSBRM_0689	0.932614	0.0066583				MSBRM_1682	0.9279	0.00761028	MSBRM_0418	0.945217	0.00441954	MSBRM_1774	-0.98968	0.000159217	MSBRM_2553	-0.98019	0.000584762							MSBRM_0988	-0.881386	0.0202696	MSBRM_0210	0.828015	0.0418245
MSBRM_2259	0.98972	0.000157964	MSBRM_0787	-0.756176	0.0819273	MSBRM_0668	0.89278	0.0166278	MSBRM_0686	-0.900248	0.0144293				MSBRM_0346	-0.973674	0.00103044	MSBRM_0149	0.95869	0.00252458	MSBRM_2795	0.864726	0.0262109	MSBRM_2674	0.938391	0.00557656							MSBRM_3233	0.797445	0.0573875	MSBRM_0202	-0.971295	0.00122412
MSBRM_2260	0.983161	0.00042296	MSBRM_1380	0.912322	0.011194	MSBRM_0069	-0.883876	0.0194444	MSBRM_0691	0.862711	0.0269786				MSBRM_3100	-0.944984	0.00445693	MSBRM_0706	0.935839	0.00604292	MSBRM_3331	0.957083	0.00272325	MSBRM_3376	-0.857553	0.0289915							MSBRM_3307	-0.802319	0.0547542	MSBRM_1948	0.918007	0.00980865
MSBRM_3295	0.913136	0.0109903	MSBRM_0872	0.977875	0.000728848	MSBRM_3021	-0.847238	0.0332219	MSBRM_0095	0.925985	0.00801455				MSBRM_3422	-0.880621	0.0205263	MSBRM_0368	0.855868	0.0296638	MSBRM_0490	-0.952746	0.0032967	MSBRM_0057	-0.919936	0.00935878							MSBRM_2304	0.82132	0.0450377	MSBRM_0845	0.983195	0.000421236
MSBRM_1704	-0.97646	0.000824689	MSBRM_3478	0.871494	0.0237095	MSBRM_1895	0.872842	0.0232259	MSBRM_2146	-0.935191	0.00616414				MSBRM_1103	0.955369	0.00294341	MSBRM_2028	-0.893057	0.0165438				MSBRM_0055	-0.953538	0.00318795							MSBRM_3494	0.936034	0.00600653	MSBRM_0850	-0.835261	0.0384729
MSBRM_3357	-0.94111	0.00509998	MSBRM_1158	0.639305	0.171688	MSBRM_1944	0.790765	0.0610888	MSBRM_2603	0.860562	0.0278089				MSBRM_1111	0.904068	0.0133631	MSBRM_0939	0.972515	0.00112275				MSBRM_0237	0.853303	0.0307016							MSBRM_0671	0.618035	0.190982	MSBRM_1305	0.785771	0.0639252
MSBRM_0435	0.906935	0.0125886	MSBRM_2339	0.866051	0.0257119	MSBRM_1302	0.744772	0.0893987	MSBRM_0940	-0.647563	0.164429				MSBRM_2344	0.987316	0.000240295	MSBRM_3510	0.919574	0.00944243				MSBRM_2791	0.945413	0.00438827							MSBRM_0349	-0.869093	0.0245831	MSBRM_0690	0.916228	0.0102326
MSBRM_3139	-0.912147	0.0112382	MSBRM_1553	-0.751171	0.0851707	MSBRM_0963	0.926922	0.00781541	MSBRM_1527	-0.938774	0.00550811				MSBRM_2300	-0.720154	0.106513	MSBRM_0614	0.794801	0.05884				MSBRM_0524	-0.894446	0.0161244							MSBRM_0662	0.968334	0.0014882	MSBRM_1414	0.942375	0.00488526
MSBRM_3140	-0.925915	0.00802953	MSBRM_2165	0.515196	0.295579	MSBRM_0685	0.963959	0.00192507	MSBRM_1525	0.975208	0.000914324				MSBRM_2504	0.735111	0.0959559	MSBRM_3081	-0.763678	0.0771728				MSBRM_0525	-0.914244	0.0107158							MSBRM_0669	0.897099	0.0153382	MSBRM_1418	-0.920057	0.0093309
MSBRM_0039	0.959372	0.00244237	MSBRM_1732	-0.945616	0.00435607	MSBRM_0687	0.974403	0.000974399	MSBRM_1524	-0.874061	0.0227923				MSBRM_3248	-0.883915	0.0194313	MSBRM_0595	-0.640176	0.170916				MSBRM_2116	0.788576	0.0623251							MSBRM_0066	0.962627	0.00206906	MSBRM_1096	0.976757	0.0008041
MSBRM_1063	0.910487	0.0116603	MSBRM_2768	-0.81579	0.0477746	MSBRM_1421	0.869909	0.0242845	MSBRM_2212	-0.790077	0.061476				MSBRM_3090	-0.931702	0.0068377	MSBRM_1038	-0.820729	0.0453265				MSBRM_2062	0.887591	0.0182434							MSBRM_0065	0.971689	0.00119089	MSBRM_1093	0.880208	0.0206656
MSBRM_2159	-0.926043	0.00800215	MSBRM_2948	-0.919381	0.00948723	MSBRM_1415	-0.781882	0.0661744	MSBRM_1641	-0.895331	0.0158601				MSBRM_0764	-0.879147	0.0210258	MSBRM_2346	-0.90267	0.0137487				MSBRM_2248	0.953556	0.00318547							MSBRM_0071	0.783209	0.065403	MSBRM_2323	0.817895	0.0467238
MSBRM_2400	0.943924	0.00462867	MSBRM_2519	-0.891083	0.0171482	MSBRM_0934	0.866588	0.025511	MSBRM_3138	0.927679	0.00765633				MSBRM_0170	0.885913	0.0187814	MSBRM_1118	0.923981	0.00844864				MSBRM_0654	0.881308	0.0202955							MSBRM_0211	0.842755	0.0351451	MSBRM_1526	0.983412	0.000410482
MSBRM_1670	0.87728	0.0216662	MSBRM_0626	-0.727792	0.101061	MSBRM_2922	-0.894701	0.0160481	MSBRM_2549	-0.967369	0.00157978				MSBRM_0905	-0.869405	0.0244689	MSBRM_2754	0.956162	0.00284047				MSBRM_2487	-0.967697	0.0015484							MSBRM_0203	0.97069	0.00127607	MSBRM_2216	-0.777816	0.0685644
MSBRM_1663	0.871599	0.0236716	MSBRM_2308	-0.543562	0.264957	MSBRM_2923	0.856616	0.0293645	MSBRM_3416	0.959885	0.00238156				MSBRM_1509	0.575074	0.23248	MSBRM_3167	-0.89625	0.0155877				MSBRM_3292	-0.914028	0.0107691							MSBRM_1893	0.889212	0.0177312	MSBRM_1995	-0.940809	0.00515176
MSBRM_2936	0.964213	0.0018981	MSBRM_3241	0.661686	0.152324	MSBRM_1098	0.877779	0.021494	MSBRM_3419	0.990241	0.000142388				MSBRM_0630	-0.826611	0.0424892	MSBRM_2580	0.897895	0.015106				MSBRM_0430	0.930595	0.00705832							MSBRM_1950	0.963242	0.00200186	MSBRM_1993	0.963707	0.0019519
MSBRM_1714	0.959498	0.00242744	MSBRM_3310	-0.635683	0.174913	MSBRM_0938	-0.943588	0.00468378	MSBRM_3231	0.712691	0.111962				MSBRM_1834	0.992595	8.21e-05	MSBRM_0115	-0.801398	0.0552474				MSBRM_0735	-0.961198	0.00222915							MSBRM_1945	0.898101	0.015046	MSBRM_1999	-0.872461	0.0233618
MSBRM_0161	-0.818144	0.0466002	MSBRM_3303	0.941943	0.00495807	MSBRM_1018	0.953366	0.00321143	MSBRM_3491	-0.814062	0.0486454				MSBRM_1587	0.882886	0.0197703	MSBRM_0242	0.960193	0.00234536				MSBRM_3125	-0.889949	0.0175004							MSBRM_0844	-0.829407	0.0411706	MSBRM_1635	0.862382	0.0271049
MSBRM_3460	0.889111	0.0177629	MSBRM_3304	0.855889	0.0296554	MSBRM_2324	-0.793925	0.0593246	MSBRM_0477	0.991035	0.000120202				MSBRM_1167	0.956615	0.00278261	MSBRM_0246	0.943076	0.00476834				MSBRM_1459	-0.984574	0.00035509							MSBRM_0520	0.845291	0.034051	MSBRM_3287	0.804621	0.0535301
MSBRM_1273	0.936934	0.00584048	MSBRM_3497	-0.951643	0.00345104	MSBRM_2322	-0.963082	0.00201921	MSBRM_0478	0.981009	0.000537572				MSBRM_0634	0.9639	0.00193133	MSBRM_2367	-0.936962	0.00583543				MSBRM_1453	0.878661	0.0211915							MSBRM_2303	0.890578	0.0173046	MSBRM_2460	0.897859	0.0151164
MSBRM_1021	-0.938274	0.00559747	MSBRM_3162	-0.858727	0.0285275	MSBRM_2990	-0.873243	0.0230827	MSBRM_0360	-0.66434	0.150093				MSBRM_0821	-0.939656	0.00535214	MSBRM_3266	-0.837228	0.0375857				MSBRM_2109	-0.837586	0.0374252							MSBRM_1309	0.898143	0.0150338	MSBRM_2461	-0.807987	0.0517639
MSBRM_1124	0.669337	0.14593	MSBRM_0667	-0.868768	0.0247026	MSBRM_1530	0.99418	5.07e-05	MSBRM_0221	0.988236	0.000206777				MSBRM_1780	0.925281	0.00816575	MSBRM_0745	0.914863	0.010564				MSBRM_2813	0.931051	0.00696703							MSBRM_1307	-0.907996	0.0123076	MSBRM_3228	-0.839069	0.0367642
MSBRM_2389	0.877862	0.0214654	MSBRM_0070	-0.78821	0.0625329	MSBRM_2320	-0.642393	0.168959	MSBRM_0215	-0.937701	0.0057009				MSBRM_1574	-0.90037	0.0143948	MSBRM_0743	0.943503	0.00469768				MSBRM_2258	0.937759	0.00569038							MSBRM_0683	-0.833886	0.0390988	MSBRM_3249	-0.917054	0.0100347
MSBRM_1726	-0.961213	0.00222747	MSBRM_1900	0.819945	0.0457109	MSBRM_3442	-0.890348	0.0173761	MSBRM_1890	0.92605	0.00800079				MSBRM_2431	-0.985775	0.00030209	MSBRM_0103	0.99167	0.000103788				MSBRM_2254	0.972837	0.00109671							MSBRM_0932	0.98789	0.000219098	MSBRM_3195	0.863593	0.0266413
MSBRM_3413	0.988919	0.000183517	MSBRM_1894	-0.845866	0.033805	MSBRM_1669	-0.880186	0.0206731	MSBRM_1886	-0.763241	0.0774466				MSBRM_1644	0.854528	0.030204	MSBRM_3399	-0.730357	0.0992583				MSBRM_2612	0.948094	0.00397147							MSBRM_1412	0.835376	0.0384208	MSBRM_0481	-0.94175	0.00499081
MSBRM_0416	-0.968998	0.00142681	MSBRM_1946	-0.626371	0.183319	MSBRM_2454	-0.889218	0.0177293	MSBRM_1888	0.874062	0.0227919							MSBRM_0925	0.73594	0.0953851				MSBRM_1678	0.955442	0.00293392							MSBRM_1416	0.964145	0.00190536	MSBRM_3490	-0.964692	0.00184794
MSBRM_0365	-0.958799	0.00251129	MSBRM_0842	0.941026	0.00511434	MSBRM_2945	0.982375	0.0004632	MSBRM_1889	0.760097	0.0794264							MSBRM_1357	0.811836	0.0497775				MSBRM_2598	0.985949	0.000294741							MSBRM_2149	0.938794	0.00550471	MSBRM_0472	0.938639	0.0055322
MSBRM_0446	0.980465	0.000568692	MSBRM_1306	-0.739622	0.0928685	MSBRM_3415	-0.972782	0.00110113	MSBRM_1885	-0.845881	0.0337987							MSBRM_2082	-0.891156	0.0171259				MSBRM_2595	0.980667	0.000557012							MSBRM_0937	-0.882294	0.0199666	MSBRM_0474	-0.892719	0.0166463
MSBRM_0449	0.953782	0.00315476	MSBRM_1836	-0.837625	0.0374081	MSBRM_3224	0.772328	0.071851	MSBRM_1423	-0.971458	0.00121037							MSBRM_2230	0.909949	0.0117987				MSBRM_1981	-0.994278	4.9e-05							MSBRM_2151	0.895786	0.015725	MSBRM_0479	0.921325	0.00904122
MSBRM_2030	-0.972973	0.00108585	MSBRM_0684	-0.975825	0.000869574	MSBRM_3364	0.922321	0.00881671	MSBRM_0857	0.906845	0.0126126							MSBRM_2793	-0.968459	0.00147657				MSBRM_1702	0.729368	0.0999518							MSBRM_0936	0.820717	0.0453323	MSBRM_3181	0.960414	0.00231961
MSBRM_2286	0.867456	0.0251878	MSBRM_0682	0.795341	0.0585417	MSBRM_3180	0.703494	0.11884	MSBRM_0852	0.938173	0.00561575							MSBRM_0318	-0.968889	0.00143678				MSBRM_3133	-0.934204	0.00635128							MSBRM_1099	-0.935279	0.00614761	MSBRM_0077	0.913277	0.0109552
MSBRM_1733	-0.976813	0.000800221	MSBRM_1420	-0.960261	0.00233738	MSBRM_0681	0.936378	0.00594296	MSBRM_1320	-0.915079	0.0105111							MSBRM_3212	-0.93302	0.0065792				MSBRM_0892	0.945275	0.00441022							MSBRM_1097	0.926334	0.00794023	MSBRM_0220	0.95701	0.00273246
MSBRM_0181	-0.91669	0.0101217	MSBRM_1417	0.79746	0.0573792	MSBRM_0079	-0.891872	0.0169052	MSBRM_0698	-0.935684	0.00607176							MSBRM_1647	0.86526	0.0260092				MSBRM_0036	-0.91012	0.0117546							MSBRM_1101	0.899459	0.0146547	MSBRM_0219	0.831369	0.0402571
MSBRM_0179	0.921806	0.00893248	MSBRM_2930	0.953193	0.00323502	MSBRM_3010	0.738549	0.093599	MSBRM_1403	0.938928	0.00548078							MSBRM_3330	0.895851	0.0157057				MSBRM_1844	-0.948913	0.00384809							MSBRM_2822	0.748623	0.0868431	MSBRM_0212	0.795425	0.0584956
MSBRM_3255	0.967223	0.00159387	MSBRM_2926	0.44399	0.377776	MSBRM_0217	0.957219	0.00270615	MSBRM_2138	-0.796213	0.0580624													MSBRM_1848	-0.930126	0.00715293							MSBRM_2325	0.927682	0.00765573	MSBRM_3324	-0.869887	0.0242926
MSBRM_3253	-0.827425	0.0421034	MSBRM_2924	0.741356	0.0916941	MSBRM_0213	0.964184	0.00190126	MSBRM_1088	0.980399	0.000572553													MSBRM_1442	-0.989948	0.000151058							MSBRM_2331	-0.91437	0.0106849	MSBRM_2121	0.929916	0.00719555
MSBRM_1819	0.959609	0.00241419	MSBRM_2823	0.939859	0.00531667	MSBRM_0214	0.878409	0.0212776	MSBRM_1089	-0.988799	0.000187483													MSBRM_1445	0.8436	0.0347787							MSBRM_2829	-0.905093	0.0130837	MSBRM_1959	0.874511	0.0226333
MSBRM_1820	0.959622	0.00241269	MSBRM_2825	0.966398	0.00167469	MSBRM_1884	0.87645	0.0219539	MSBRM_1085	-0.908592	0.0121513													MSBRM_2002	-0.854704	0.0301326							MSBRM_2392	0.965561	0.00175868	MSBRM_1955	-0.977062	0.000783221
MSBRM_0915	0.955905	0.00287373	MSBRM_2860	0.919325	0.00950016	MSBRM_1961	-0.846824	0.0333971	MSBRM_2921	-0.901342	0.0141199													MSBRM_2011	-0.899228	0.0147208							MSBRM_1523	-0.850012	0.0320575	MSBRM_0858	0.970523	0.00129051
MSBRM_2724	-0.844105	0.0345604	MSBRM_2330	0.889295	0.0177049	MSBRM_1956	0.946229	0.00425922	MSBRM_1541	-0.985791	0.000301413													MSBRM_3505	-0.908213	0.0122505							MSBRM_1522	-0.821128	0.0451313	MSBRM_0510	0.932012	0.00677642
MSBRM_1987	0.996837	1.5e-05	MSBRM_3225	-0.937845	0.00567476	MSBRM_0855	-0.935889	0.00603363	MSBRM_2271	0.91263	0.0111167													MSBRM_2596	0.961323	0.00221493							MSBRM_2214	0.906716	0.012647	MSBRM_3174	-0.912871	0.0110564
MSBRM_1243	-0.954136	0.00310702	MSBRM_3391	0.981976	0.000484365	MSBRM_1316	0.951384	0.00348775	MSBRM_3410	-0.674126	0.141988													MSBRM_3445	0.670956	0.144592							MSBRM_2215	0.915833	0.0103281	MSBRM_0861	0.953469	0.00319736
MSBRM_3251	0.990897	0.000123932	MSBRM_2219	0.93497	0.00620576	MSBRM_1312	0.770258	0.0731093	MSBRM_1626	-0.941063	0.00510797													MSBRM_2599	0.96518	0.00179758							MSBRM_2213	-0.733252	0.0972418	MSBRM_1318	0.95486	0.00301048
MSBRM_3070	0.927595	0.00767394	MSBRM_1813	-0.886499	0.0185927	MSBRM_0699	-0.669163	0.146074	MSBRM_1627	-0.944019	0.00461305													MSBRM_2593	0.96658	0.0016567							MSBRM_1992	0.885322	0.0189726	MSBRM_1321	0.906483	0.0127092
MSBRM_0169	-0.919325	0.00950021	MSBRM_2542	0.97508	0.000923753	MSBRM_0701	-0.957464	0.00267545	MSBRM_2697	0.952266	0.00336341													MSBRM_2592	0.931341	0.00690921							MSBRM_1632	0.990145	0.000145213	MSBRM_3329	0.976293	0.000836378
MSBRM_0582	0.900622	0.0143233	MSBRM_3488	0.724327	0.103519	MSBRM_3482	0.950217	0.00365587	MSBRM_2467	-0.877161	0.0217073													MSBRM_0090	-0.895247	0.015885							MSBRM_1637	0.902285	0.0138557	MSBRM_0700	0.8937	0.0163489
MSBRM_1245	-0.974466	0.000969621	MSBRM_1998	0.843268	0.0349222	MSBRM_2139	0.272571	0.601269	MSBRM_2469	-0.802784	0.0545059													MSBRM_2534	-0.877879	0.0214596							MSBRM_2100	-0.894112	0.0162247	MSBRM_1409	0.935372	0.00613018
MSBRM_1250	-0.987003	0.000252293	MSBRM_1639	0.945507	0.00437338	MSBRM_2134	0.904906	0.0131344	MSBRM_1519	-0.891655	0.016972													MSBRM_2828	-0.957599	0.0026586							MSBRM_2101	0.956486	0.002799	MSBRM_1086	0.921851	0.00892225
MSBRM_1251	-0.957121	0.00271849	MSBRM_0180	0.637546	0.173251	MSBRM_2141	0.842848	0.0351046	MSBRM_1867	0.794454	0.0590314													MSBRM_3385	0.944461	0.00454121							MSBRM_2093	-0.882561	0.0198779	MSBRM_2050	0.884954	0.0190922
MSBRM_0838	0.970652	0.0012793	MSBRM_2544	0.924196	0.00840148	MSBRM_2123	-0.868423	0.0248299	MSBRM_2662	-0.937614	0.00571669													MSBRM_0155	0.873715	0.0229147							MSBRM_2457	-0.803351	0.0542041	MSBRM_2042	0.928252	0.00753691
MSBRM_2653	0.979156	0.000647192	MSBRM_2543	0.779221	0.0677344	MSBRM_3072	0.735343	0.0957966	MSBRM_2668	0.944918	0.00446751													MSBRM_0157	0.926682	0.00786629							MSBRM_2548	-0.795997	0.0581806	MSBRM_2048	0.972138	0.00115359
MSBRM_1753	0.996105	2.27e-05	MSBRM_2239	0.686998	0.131623	MSBRM_2785	0.897414	0.0152459	MSBRM_2671	0.866592	0.0255092													MSBRM_0156	0.892978	0.0165675							MSBRM_3417	0.95627	0.00282669	MSBRM_2684	-0.846197	0.0336639
MSBRM_1755	0.554452	0.253546	MSBRM_3230	0.959004	0.00248657	MSBRM_2044	0.86208	0.0272211	MSBRM_1699	-0.848047	0.0328805													MSBRM_0977	-0.814767	0.0482891							MSBRM_2235	-0.912832	0.0110661	MSBRM_2687	0.954196	0.0030989
MSBRM_2992	0.98975	0.000157059	MSBRM_2628	0.951746	0.00343649	MSBRM_2049	0.720668	0.106142	MSBRM_3042	0.947734	0.00402624													MSBRM_1017	-0.959459	0.002432							MSBRM_0178	0.684982	0.133224	MSBRM_1536	0.894048	0.0162439
MSBRM_3053	0.995651	2.83e-05	MSBRM_3222	-0.986348	0.000278273	MSBRM_2047	0.964418	0.00187659	MSBRM_2805	0.902966	0.0136666													MSBRM_0885	0.944254	0.00457482							MSBRM_2818	-0.832363	0.039798	MSBRM_2270	0.716851	0.108909
MSBRM_3188	-0.936064	0.00600112	MSBRM_3223	-0.885289	0.0189833	MSBRM_2046	-0.83008	0.040856	MSBRM_0450	0.94027	0.00524491													MSBRM_2391	-0.870287	0.0241471							MSBRM_0475	0.951471	0.00347543	MSBRM_2269	0.893335	0.0164592
MSBRM_2692	0.909616	0.0118848	MSBRM_3316	-0.967562	0.00156125	MSBRM_2686	0.966382	0.00167626	MSBRM_0199	-0.743588	0.0901916													MSBRM_2383	-0.736101	0.0952745							MSBRM_0680	0.921429	0.00901762	MSBRM_2262	0.897632	0.0151824
MSBRM_1837	0.975294	0.000908069	MSBRM_3317	-0.89957	0.0146228	MSBRM_2919	-0.866765	0.0254447	MSBRM_3110	-0.874519	0.0226305													MSBRM_1723	-0.932877	0.00660706							MSBRM_0678	0.917662	0.00989014	MSBRM_3004	0.91029	0.0117109
MSBRM_0026	-0.960812	0.00227351	MSBRM_3320	0.726807	0.101757	MSBRM_2918	-0.675028	0.141251	MSBRM_3109	0.968271	0.00149409													MSBRM_2639	-0.890179	0.0174287							MSBRM_0679	-0.893968	0.0162683	MSBRM_3002	0.935001	0.00619998
MSBRM_1910	0.984205	0.00037227	MSBRM_0480	0.996287	2.07e-05	MSBRM_2371	-0.772305	0.0718652	MSBRM_0050	-0.82109	0.04515													MSBRM_2528	-0.755931	0.0820852							MSBRM_0674	0.969167	0.00141135	MSBRM_2984	-0.795355	0.0585343
MSBRM_2184	0.992661	8.06e-05	MSBRM_0473	0.850364	0.031911	MSBRM_2268	0.764101	0.0769088	MSBRM_0044	-0.833841	0.0391196													MSBRM_3243	-0.95353	0.00318897							MSBRM_0675	0.868205	0.0249103	MSBRM_1624	-0.92142	0.00901959
MSBRM_1568	-0.937029	0.00582319	MSBRM_0672	-0.941393	0.00505154	MSBRM_2266	-0.918688	0.00964855	MSBRM_0049	-0.939756	0.00533462													MSBRM_3466	0.968582	0.00146509							MSBRM_0072	0.771514	0.0723447	MSBRM_1628	-0.654131	0.158751
MSBRM_2418	0.969253	0.0014035	MSBRM_0078	-0.83701	0.0376835	MSBRM_2263	0.791019	0.0609459	MSBRM_0048	-0.936132	0.00598846													MSBRM_0708	-0.905146	0.0130693							MSBRM_0075	0.734089	0.096662	MSBRM_3011	0.937981	0.00565028
MSBRM_3263	0.923247	0.00861039	MSBRM_0074	-0.735683	0.0955624	MSBRM_3155	0.960826	0.0022718	MSBRM_0227	0.968432	0.00147904													MSBRM_0707	-0.930433	0.00709103							MSBRM_0081	0.94665	0.00419348	MSBRM_2182	-0.93832	0.00558936
MSBRM_3268	0.594303	0.213498	MSBRM_0080	-0.943521	0.00469471	MSBRM_1629	-0.740376	0.0923569	MSBRM_0537	-0.819892	0.0457369													MSBRM_0710	-0.912722	0.0110938							MSBRM_0216	0.650054	0.162266	MSBRM_3335	0.978691	0.000676285
MSBRM_3270	0.984681	0.000350227	MSBRM_2312	-0.924099	0.00842284	MSBRM_2465	0.984314	0.000367133	MSBRM_1988	-0.936517	0.00591725													MSBRM_3514	0.929074	0.00736737							MSBRM_0218	-0.978833	0.000667335	MSBRM_3298	0.873967	0.0228256
MSBRM_0751	0.969954	0.00134054	MSBRM_3092	0.457837	0.361229	MSBRM_2466	0.961874	0.0021527	MSBRM_1435	0.715235	0.110091													MSBRM_1264	0.951361	0.00349105							MSBRM_1891	0.903756	0.0134487	MSBRM_3045	0.836341	0.0379849
MSBRM_0323	0.795839	0.0582679	MSBRM_1882	-0.780225	0.0671442	MSBRM_1516	0.964539	0.00186396	MSBRM_2124	-0.950841	0.00356555													MSBRM_1002	-0.831434	0.0402268							MSBRM_1887	-0.711533	0.112818	MSBRM_3366	-0.962773	0.00205298
MSBRM_0324	-0.8763	0.022006	MSBRM_1883	-0.926966	0.00780619	MSBRM_1514	0.902902	0.0136843	MSBRM_2056	-0.894428	0.0161298													MSBRM_1005	0.93027	0.0071239							MSBRM_2120	0.835423	0.0383996	MSBRM_3365	-0.853266	0.0307167
MSBRM_1825	0.858481	0.0286242	MSBRM_1954	0.977627	0.000745243	MSBRM_3461	0.814639	0.0483537	MSBRM_2040	0.961068	0.00224405													MSBRM_1396	0.970692	0.00127588							MSBRM_2710	0.949506	0.00376004	MSBRM_0201	-0.808731	0.051377
MSBRM_0928	0.963364	0.00198872	MSBRM_1429	-0.939939	0.00530262	MSBRM_1782	0.855663	0.0297462	MSBRM_2699	0.835161	0.0385184													MSBRM_1132	-0.759741	0.0796521							MSBRM_0256	-0.831322	0.0402786	MSBRM_3146	-0.858332	0.0286831
MSBRM_0923	0.947915	0.00399865	MSBRM_0859	-0.79541	0.058504	MSBRM_2744	0.876685	0.0218724	MSBRM_1843	0.88631	0.0186533													MSBRM_2354	-0.889699	0.0175784							MSBRM_0509	0.844462	0.0344066	MSBRM_3452	0.642352	0.168994
MSBRM_0261	0.912756	0.0110851	MSBRM_0854	-0.567665	0.239965	MSBRM_0611	-0.773543	0.0711173	MSBRM_2909	0.890165	0.0174332													MSBRM_2611	0.913334	0.0109409							MSBRM_1407	0.890812	0.0172321	MSBRM_3067	0.913589	0.0108776
MSBRM_1228	-0.943956	0.00462338	MSBRM_0511	-0.848818	0.0325562	MSBRM_2363	0.9266	0.00788357	MSBRM_2903	-0.889818	0.0175412													MSBRM_2610	0.914926	0.0105486							MSBRM_2132	-0.924527	0.00832937	MSBRM_0998	0.909181	0.0119977
MSBRM_1355	-0.9558	0.00288727	MSBRM_1317	0.783213	0.0654008	MSBRM_3256	0.903067	0.0136387	MSBRM_2273	-0.949977	0.00369085													MSBRM_2630	-0.913317	0.0109452							MSBRM_1087	0.918954	0.00958641	MSBRM_0231	0.886236	0.0186771
MSBRM_0820	-0.971474	0.001209	MSBRM_0692	-0.924339	0.00837032	MSBRM_3371	0.836484	0.0379203	MSBRM_2274	-0.876889	0.0218015													MSBRM_2779	0.875581	0.0222571							MSBRM_1084	0.891904	0.0168955	MSBRM_0536	0.963927	0.00192846
MSBRM_1181	0.983335	0.00041426	MSBRM_0693	0.931914	0.00679566	MSBRM_0197	0.545188	0.263241	MSBRM_2038	0.966638	0.00165101													MSBRM_0993	-0.86551	0.0259151							MSBRM_3504	0.820024	0.045672	MSBRM_0532	0.936137	0.00598752
MSBRM_2891	-0.953135	0.00324305	MSBRM_3429	0.688934	0.130093	MSBRM_0194	-0.871806	0.0235974	MSBRM_2582	-0.913124	0.0109932													MSBRM_2849	-0.942847	0.00480628							MSBRM_3079	-0.907053	0.0125573	MSBRM_0535	0.861559	0.0274221
MSBRM_2890	-0.976586	0.000815874	MSBRM_1410	0.866516	0.0255379	MSBRM_3049	0.440549	0.381928	MSBRM_1616	-0.954188	0.0031													MSBRM_0287	0.93802	0.00564326							MSBRM_2051	0.963228	0.0020034	MSBRM_1983	0.876063	0.0220888
MSBRM_1576	0.806562	0.0525085	MSBRM_1404	0.917782	0.00986183	MSBRM_3108	0.941938	0.00495885	MSBRM_0897	0.93432	0.00632921													MSBRM_1256	0.941044	0.00511128							MSBRM_2869	-0.91381	0.0108229	MSBRM_1984	-0.908744	0.0121115
MSBRM_2428	-0.875908	0.0221428	MSBRM_1406	0.911125	0.011497	MSBRM_3105	0.932055	0.00676796	MSBRM_2481	0.861357	0.0275005													MSBRM_2256	0.929524	0.00727538							MSBRM_2868	0.845171	0.0341022	MSBRM_0436	0.90417	0.013335
MSBRM_0644	0.880402	0.0206001	MSBRM_2136	-0.68196	0.135639	MSBRM_2871	0.890112	0.0174496	MSBRM_2672	0.955632	0.00290908													MSBRM_1107	0.898176	0.0150242							MSBRM_2683	-0.799767	0.056126	MSBRM_1190	0.966903	0.00162499
			MSBRM_2133	0.949048	0.00382809	MSBRM_2433	0.834649	0.0387511	MSBRM_2675	0.888756	0.0178745													MSBRM_1750	0.895346	0.0158557							MSBRM_2685	0.986511	0.000271711	MSBRM_2125	0.947659	0.0040377
			MSBRM_3487	0.971532	0.00120411	MSBRM_0043	0.884835	0.0191307	MSBRM_3404	0.884904	0.0191084													MSBRM_2503	-0.918948	0.00958786							MSBRM_2688	-0.861013	0.0276338	MSBRM_1187	-0.871685	0.0236409
			MSBRM_1091	0.865448	0.0259383	MSBRM_0042	0.911778	0.0113313	MSBRM_1643	-0.728502	0.100561													MSBRM_2509	0.905304	0.0130263							MSBRM_1540	-0.77364	0.0710589	MSBRM_1188	0.944117	0.00459705
			MSBRM_3077	0.913266	0.0109578	MSBRM_0045	-0.824003	0.0437365	MSBRM_1602	0.939297	0.00541538													MSBRM_3246	0.812245	0.0495685							MSBRM_1539	0.967662	0.00155168	MSBRM_3392	-0.868182	0.0249186
			MSBRM_2043	-0.982362	0.00046388	MSBRM_1001	0.992907	7.53e-05	MSBRM_0887	0.844074	0.0345737													MSBRM_3247	0.952056	0.00339281							MSBRM_1534	-0.858959	0.028436	MSBRM_2365	0.919938	0.00935834
			MSBRM_2863	0.945503	0.00437395	MSBRM_0539	-0.9281	0.00756847	MSBRM_3375	0.520114	0.29018													MSBRM_2560	0.835606	0.0383167							MSBRM_1535	0.840844	0.03598	MSBRM_1054	0.917859	0.0098437
			MSBRM_2862	0.898545	0.0149175	MSBRM_0533	0.995199	3.45e-05	MSBRM_1607	-0.882175	0.0200064													MSBRM_2495	-0.882218	0.019992							MSBRM_2267	0.746568	0.0882028	MSBRM_1053	-0.887918	0.0181397
			MSBRM_2913	0.996043	2.35e-05	MSBRM_0534	0.96461	0.00185653	MSBRM_0886	0.875551	0.0222678													MSBRM_3506	-0.96313	0.00201405							MSBRM_0403	0.717681	0.108305	MSBRM_1056	0.818954	0.0461995
			MSBRM_2912	0.966743	0.00164064	MSBRM_0541	0.943584	0.0046844	MSBRM_0190	0.954884	0.00300724													MSBRM_0618	0.949189	0.00380711							MSBRM_2985	0.896925	0.0153892	MSBRM_2694	0.917979	0.00981536
			MSBRM_2915	-0.844423	0.0344236	MSBRM_1327	0.853355	0.0306804	MSBRM_0452	0.952113	0.0033849													MSBRM_1247	-0.89046	0.0173412							MSBRM_1513	0.964766	0.00184023	MSBRM_2590	-0.919548	0.00944853
			MSBRM_2917	-0.685544	0.132777	MSBRM_3394	0.951846	0.00342235	MSBRM_0456	0.837571	0.037432													MSBRM_1116	-0.849196	0.0323979							MSBRM_2669	0.845341	0.0340294	MSBRM_1618	-0.933894	0.00641062
			MSBRM_3179	0.936995	0.00582939	MSBRM_1440	0.914145	0.0107403	MSBRM_2819	-0.968237	0.00149727													MSBRM_2993	0.879918	0.0207638							MSBRM_1696	0.893683	0.016354	MSBRM_2473	0.872754	0.0232573
			MSBRM_1537	0.698007	0.123029	MSBRM_1439	0.985386	0.000318796	MSBRM_0232	-0.786656	0.063418													MSBRM_3017	0.947163	0.00411385							MSBRM_1693	0.895249	0.0158844	MSBRM_2820	-0.904864	0.0131458
			MSBRM_1538	0.883327	0.0196248	MSBRM_1186	-0.858452	0.0286357	MSBRM_0241	0.917421	0.00994731													MSBRM_3019	0.933012	0.0065808							MSBRM_2091	0.779224	0.0677323	MSBRM_2676	0.902219	0.0138743
			MSBRM_1533	-0.978555	0.000684886	MSBRM_2701	0.943773	0.00465333	MSBRM_0527	-0.92076	0.00916976													MSBRM_3018	0.844057	0.0345812							MSBRM_2065	-0.738519	0.0936195	MSBRM_2680	0.959225	0.00246002
			MSBRM_2265	0.913432	0.0109167	MSBRM_2696	-0.708489	0.115082	MSBRM_3338	0.826851	0.0423752													MSBRM_2602	0.882183	0.0200035							MSBRM_2965	0.97562	0.000884297	MSBRM_2681	0.93317	0.00655005
			MSBRM_2264	0.968613	0.00146229	MSBRM_2693	0.982205	0.00047216	MSBRM_1334	0.846245	0.0336433													MSBRM_3052	0.931231	0.00693113							MSBRM_2089	-0.846659	0.0334673	MSBRM_3387	0.954995	0.00299266
			MSBRM_3007	0.884421	0.0192657	MSBRM_2278	-0.899555	0.0146271	MSBRM_1428	-0.956724	0.00276872													MSBRM_0756	-0.891857	0.0169098							MSBRM_3043	0.909545	0.0119032	MSBRM_3379	0.709168	0.114575
			MSBRM_3177	0.980764	0.000551476	MSBRM_2586	0.372319	0.467328	MSBRM_1427	-0.974001	0.00100516													MSBRM_2878	0.951221	0.00351102							MSBRM_3368	0.975181	0.000916328	MSBRM_3372	-0.826862	0.0423703
			MSBRM_1630	0.930067	0.00716498	MSBRM_0506	-0.932564	0.00666803	MSBRM_2113	0.831097	0.0403829													MSBRM_0337	-0.98261	0.00045098							MSBRM_3048	0.854394	0.030258	MSBRM_0186	-0.987522	0.000232588
			MSBRM_1631	0.925942	0.00802379	MSBRM_3454	0.9006	0.0143294	MSBRM_2119	0.899565	0.0146242													MSBRM_0333	0.92238	0.00880344							MSBRM_3370	0.853447	0.0306428	MSBRM_0189	0.914829	0.0105723
			MSBRM_2463	0.947764	0.00402168	MSBRM_0853	0.981361	0.000517905	MSBRM_2118	0.962817	0.00204821													MSBRM_1239	-0.950978	0.00354583							MSBRM_3106	-0.910243	0.011723	MSBRM_0184	-0.80502	0.0533195
			MSBRM_2471	-0.784753	0.0645108	MSBRM_1617	0.909386	0.0119443	MSBRM_1048	0.948031	0.00398106													MSBRM_1235	0.749471	0.0862849							MSBRM_0047	0.954558	0.00305052	MSBRM_0455	-0.866707	0.0254666
			MSBRM_2665	0.840103	0.0363063	MSBRM_1620	0.760429	0.0792164	MSBRM_1051	0.959235	0.00245883													MSBRM_1234	-0.663048	0.151177							MSBRM_0999	-0.838497	0.0370186	MSBRM_0459	-0.946061	0.00428567
			MSBRM_2064	-0.788109	0.0625898	MSBRM_2677	0.903536	0.0135092	MSBRM_2803	-0.88372	0.0194954													MSBRM_1700	-0.976955	0.000790493							MSBRM_0225	0.891786	0.0169318	MSBRM_3117	0.849927	0.032093
			MSBRM_2963	0.825146	0.0431878	MSBRM_1611	-0.815914	0.0477122	MSBRM_1192	0.855225	0.0299225													MSBRM_1565	0.869163	0.0245576							MSBRM_0224	0.844857	0.0342371	MSBRM_0153	0.902865	0.0136946
			MSBRM_0358	-0.858005	0.0288125	MSBRM_3378	-0.898468	0.0149399	MSBRM_2242	-0.880631	0.0205229													MSBRM_2185	0.911771	0.0113331							MSBRM_0992	-0.827997	0.0418332	MSBRM_0061	0.877616	0.0215502
			MSBRM_3363	0.930516	0.00707433	MSBRM_3383	-0.760804	0.0789795	MSBRM_2244	-0.930537	0.00706999													MSBRM_2568	-0.933704	0.00644709							MSBRM_0230	-0.796196	0.0580715	MSBRM_0158	-0.892765	0.0166323
			MSBRM_0200	0.940626	0.00518326	MSBRM_0187	-0.835506	0.0383618	MSBRM_2251	-0.965982	0.00171619													MSBRM_3201	-0.839797	0.0364415							MSBRM_0540	0.995825	2.61e-05	MSBRM_0408	-0.903638	0.013481
			MSBRM_0198	0.888969	0.0178074	MSBRM_0454	0.983664	0.000398119	MSBRM_2483	0.901612	0.0140442													MSBRM_1222	0.93463	0.00627024							MSBRM_1330	0.970935	0.00125492	MSBRM_0990	0.918509	0.00969058
			MSBRM_3107	-0.982695	0.0004466	MSBRM_3112	0.851581	0.0314076	MSBRM_3344	0.730553	0.0991216													MSBRM_3322	0.882896	0.0197672							MSBRM_1989	-0.800559	0.0556984	MSBRM_0991	-0.928267	0.00753384
			MSBRM_3103	-0.96621	0.00169333	MSBRM_0054	0.914079	0.0107564	MSBRM_3348	0.940936	0.00512977													MSBRM_1598	0.938651	0.00553015							MSBRM_1322	0.898711	0.0148696	MSBRM_3451	0.939214	0.00543011
			MSBRM_1000	-0.871377	0.0237519	MSBRM_0052	0.986613	0.000267609	MSBRM_0422	-0.857894	0.0288565													MSBRM_1593	0.856934	0.0292377							MSBRM_1328	0.816573	0.0473825	MSBRM_2775	-0.985741	0.000303538
			MSBRM_1325	0.975023	0.000928017	MSBRM_3154	0.893192	0.0165026	MSBRM_0431	0.860398	0.0278726													MSBRM_2773	0.818085	0.0466293							MSBRM_2126	0.993234	6.85e-05	MSBRM_0522	0.911062	0.0115133
			MSBRM_1329	-0.991228	0.000115089	MSBRM_0239	-0.815427	0.0479569	MSBRM_0087	-0.879653	0.0208536													MSBRM_0099	-0.918821	0.0096176							MSBRM_2128	0.930057	0.00716687	MSBRM_2000	0.655845	0.157283
			MSBRM_1433	0.797248	0.0574953	MSBRM_0233	0.908698	0.0121234	MSBRM_0084	-0.851186	0.0315707													MSBRM_3036	0.843229	0.0349393							MSBRM_2129	0.970291	0.00131086	MSBRM_1425	0.882154	0.0200134
			MSBRM_1432	-0.940214	0.00525465	MSBRM_1126	0.944203	0.00458309	MSBRM_0733	-0.953031	0.00325726													MSBRM_0137	-0.885037	0.0190651							MSBRM_2364	0.981241	0.000524531	MSBRM_2117	0.980542	0.000564244
			MSBRM_1434	0.792764	0.0599703	MSBRM_1336	0.835642	0.0383006	MSBRM_0739	0.910486	0.0116604													MSBRM_0486	0.875607	0.022248							MSBRM_1057	0.930872	0.00700287	MSBRM_1043	-0.820634	0.0453731
			MSBRM_1191	0.902257	0.0138635	MSBRM_3158	0.782805	0.0656373	MSBRM_0736	-0.961383	0.00220817													MSBRM_0647	0.919619	0.00943201							MSBRM_1511	0.849268	0.032368	MSBRM_1047	0.938664	0.00552773
			MSBRM_1183	-0.855955	0.029629	MSBRM_2112	0.878288	0.0213193	MSBRM_3127	0.764509	0.0766542																						MSBRM_2054	0.660814	0.15306	MSBRM_1050	0.914934	0.0105467
			MSBRM_1185	0.493999	0.319278	MSBRM_1042	0.890385	0.0173645	MSBRM_3131	-0.928628	0.00745922																						MSBRM_2057	0.961801	0.00216086	MSBRM_2802	0.913428	0.0109177
			MSBRM_1055	0.904174	0.0133339	MSBRM_2063	-0.967732	0.00154503	MSBRM_2870	-0.811654	0.0498707																						MSBRM_2904	-0.995114	3.58e-05	MSBRM_1201	-0.970671	0.00127764
			MSBRM_1052	0.644423	0.167174	MSBRM_1193	0.803965	0.0538779	MSBRM_0888	0.888434	0.0179762																						MSBRM_2905	-0.892031	0.0168567	MSBRM_2246	-0.846464	0.0335503
			MSBRM_1060	0.826362	0.0426076	MSBRM_1200	0.914302	0.0107016	MSBRM_2421	-0.916635	0.0101349																						MSBRM_2902	-0.761885	0.0782974	MSBRM_2249	-0.814555	0.0483963
			MSBRM_2881	-0.834298	0.038911	MSBRM_1606	0.79229	0.0602345	MSBRM_1855	0.835227	0.0384882																						MSBRM_2911	0.888008	0.0181109	MSBRM_2250	-0.983154	0.000423278
			MSBRM_2698	0.851894	0.0312785	MSBRM_0653	-0.765581	0.0759874	MSBRM_1853	-0.72355	0.104073																						MSBRM_3016	-0.816663	0.0473375	MSBRM_2643	-0.918072	0.00979334
			MSBRM_2695	0.944621	0.00451527	MSBRM_0655	-0.913387	0.0109278	MSBRM_2920	-0.736432	0.0950472																						MSBRM_0502	-0.8551	0.0299729	MSBRM_2645	0.919835	0.0093821
			MSBRM_2908	0.920873	0.00914393	MSBRM_3172	0.968543	0.00146871	MSBRM_1292	-0.961293	0.00221836																						MSBRM_0503	-0.893534	0.016399	MSBRM_2651	-0.91115	0.0114908
			MSBRM_2906	0.961209	0.00222796	MSBRM_3068	0.966828	0.0016323	MSBRM_0961	0.934803	0.00623737																						MSBRM_2276	0.742801	0.0907203	MSBRM_3293	-0.972172	0.00115084
			MSBRM_1619	-0.903878	0.0134152	MSBRM_3294	0.94139	0.00505203	MSBRM_0960	0.841585	0.0356554																						MSBRM_2277	0.947175	0.004112	MSBRM_3346	0.900311	0.0144116
			MSBRM_1612	-0.91791	0.00983164	MSBRM_3351	0.984847	0.000342676	MSBRM_3300	-0.915345	0.0104464																						MSBRM_3058	0.881114	0.0203607	MSBRM_0429	-0.929674	0.00724464
			MSBRM_2480	0.946693	0.00418664	MSBRM_3342	0.841174	0.0358355	MSBRM_2616	-0.865657	0.0258596																						MSBRM_1615	-0.846099	0.0337055	MSBRM_0423	-0.889521	0.0176343
			MSBRM_3061	0.918153	0.00977429	MSBRM_3345	0.887149	0.0183846	MSBRM_2261	0.567315	0.240322																						MSBRM_1614	-0.851504	0.0314394	MSBRM_3122	0.88857	0.0179333
			MSBRM_2110	-0.921166	0.00907725	MSBRM_0428	-0.678906	0.1381	MSBRM_2597	0.903136	0.0136194																						MSBRM_1621	-0.943371	0.00471953	MSBRM_0553	-0.98222	0.000471365
			MSBRM_3226	-0.828415	0.0416363	MSBRM_0425	0.99412	5.18e-05	MSBRM_1676	0.508254	0.303266																						MSBRM_2479	0.973285	0.00106102	MSBRM_1852	0.910275	0.0117147
			MSBRM_0191	0.949847	0.00370996	MSBRM_3145	0.764008	0.0769666	MSBRM_1674	-0.823675	0.0438946																						MSBRM_2472	-0.638855	0.172087	MSBRM_1301	-0.986672	0.000265282
			MSBRM_0182	-0.867628	0.0251239	MSBRM_2690	0.969453	0.00138543	MSBRM_1709	-0.890695	0.0172684																						MSBRM_2679	0.908174	0.012261	MSBRM_1300	-0.90944	0.0119304
			MSBRM_0183	-0.909868	0.0118195	MSBRM_0086	-0.615349	0.193479	MSBRM_2659	-0.882815	0.0197939																						MSBRM_3389	0.785403	0.0641363	MSBRM_2072	0.879306	0.0209716
			MSBRM_3116	-0.954081	0.00311444	MSBRM_0083	0.874834	0.0225193	MSBRM_2656	0.897801	0.0151332																						MSBRM_3377	0.99053	0.000134095	MSBRM_2079	0.855378	0.0298607
			MSBRM_0460	0.902134	0.013898	MSBRM_0737	-0.918011	0.00980784	MSBRM_3358	-0.949132	0.00381545																						MSBRM_3373	-0.584177	0.223413	MSBRM_2812	0.840334	0.0362047
			MSBRM_0461	0.855922	0.0296424	MSBRM_3129	0.851189	0.0315694	MSBRM_2122	-0.600948	0.207091																						MSBRM_3152	-0.881726	0.0201557	MSBRM_2814	0.900879	0.0142505
			MSBRM_3388	-0.635232	0.175316	MSBRM_0890	-0.978444	0.000691961	MSBRM_2792	0.918482	0.0096969																						MSBRM_3380	0.939067	0.00545619	MSBRM_2257	0.767333	0.0749031
			MSBRM_0236	-0.879881	0.0207762	MSBRM_0559	0.963126	0.00201452	MSBRM_0895	0.9082	0.0122541																						MSBRM_0458	0.92821	0.00754578	MSBRM_3075	0.916946	0.0100605
			MSBRM_3332	0.910498	0.0116574	MSBRM_0558	0.892838	0.0166101	MSBRM_0893	0.967731	0.00154512																						MSBRM_0457	-0.886468	0.0186027	MSBRM_1677	0.856407	0.0294482
			MSBRM_3333	-0.971458	0.00121035	MSBRM_1860	-0.860138	0.0279743	MSBRM_0900	0.896768	0.0154352																						MSBRM_3114	-0.831028	0.0404152	MSBRM_2492	0.995496	3.04e-05
			MSBRM_3334	-0.723329	0.104231	MSBRM_1859	-0.972318	0.00113887	MSBRM_0901	0.939973	0.00529672																						MSBRM_3115	-0.918052	0.00979806	MSBRM_2498	0.952933	0.00327089
			MSBRM_0531	0.551283	0.256847	MSBRM_1295	0.899729	0.0145773	MSBRM_1850	0.919408	0.0094808																						MSBRM_3432	0.907859	0.0123438	MSBRM_2499	0.816161	0.0475885
			MSBRM_0523	-0.994716	4.18e-05	MSBRM_1299	-0.913848	0.0108136	MSBRM_1851	0.609766	0.198711																						MSBRM_0159	-0.677966	0.13886	MSBRM_3073	0.978326	0.000699582
			MSBRM_0528	0.790213	0.0613996	MSBRM_1458	0.86576	0.0258211	MSBRM_0035	-0.857494	0.0290148																						MSBRM_0056	0.890028	0.0174758	MSBRM_1705	-0.834821	0.0386727
			MSBRM_1338	0.961728	0.00216909	MSBRM_0955	0.858006	0.0288122	MSBRM_1847	-0.893309	0.0164672																						MSBRM_0409	-0.94489	0.00447206	MSBRM_2655	-0.939603	0.00536161
			MSBRM_1337	0.907144	0.012533	MSBRM_0956	0.879603	0.0208706	MSBRM_0037	-0.947639	0.00404073																						MSBRM_0238	0.837895	0.037287	MSBRM_1711	-0.812788	0.0492919
			MSBRM_1335	0.78246	0.0658382	MSBRM_2074	0.927901	0.00760991	MSBRM_1289	0.914686	0.0106071																						MSBRM_0982	0.909067	0.0120274	MSBRM_1710	0.897549	0.0152067
			MSBRM_0402	-0.728273	0.100722	MSBRM_2075	-0.876206	0.0220388	MSBRM_1282	0.989332	0.000170118																						MSBRM_0235	0.891761	0.0169396	MSBRM_2932	0.86944	0.0244563
			MSBRM_3008	0.877743	0.0215065	MSBRM_2077	-0.885155	0.0190266	MSBRM_2600	0.885327	0.0189708																						MSBRM_3450	-0.954917	0.0030029	MSBRM_2964	-0.795193	0.0586235
			MSBRM_3384	0.899253	0.0147136	MSBRM_2815	0.694897	0.125431	MSBRM_0943	0.956812	0.00275758																						MSBRM_3156	-0.585167	0.222436	MSBRM_3286	0.952051	0.00339355
			MSBRM_1430	-0.984882	0.000341118	MSBRM_2255	-0.919641	0.00942685	MSBRM_0951	-0.598843	0.209112																						MSBRM_1339	0.809421	0.0510194	MSBRM_3289	-0.924767	0.00827703
			MSBRM_1046	0.888241	0.0180371	MSBRM_2253	0.951785	0.00343101	MSBRM_1070	-0.984724	0.000348232																						MSBRM_2826	-0.825632	0.0429557	MSBRM_2583	-0.82747	0.042082
			MSBRM_2041	0.871138	0.0238382	MSBRM_2614	-0.943141	0.00475743	MSBRM_1065	-0.766823	0.0752182																						MSBRM_3159	0.787124	0.0631511	MSBRM_0440	0.912515	0.0111456
			MSBRM_1197	0.807202	0.0521735	MSBRM_2613	-0.894897	0.0159894	MSBRM_1067	-0.689038	0.130012																						MSBRM_1424	0.847365	0.0331681	MSBRM_0730	0.929411	0.00729824
			MSBRM_3390	0.926776	0.0078464	MSBRM_1681	0.985369	0.000319551	MSBRM_2721	0.908152	0.0122666																						MSBRM_1431	0.98556	0.000311268	MSBRM_0101	-0.623587	0.185864
			MSBRM_2491	0.976922	0.000792768	MSBRM_2500	0.967036	0.001612	MSBRM_2715	-0.912843	0.0110636																						MSBRM_1044	0.956958	0.00273908	MSBRM_0722	0.95598	0.00286397
			MSBRM_2485	0.831888	0.0400171	MSBRM_2501	0.803357	0.0542007	MSBRM_1666	0.994786	4.07e-05																						MSBRM_1517	0.992079	9.39e-05	MSBRM_2872	0.85659	0.0293751
			MSBRM_2925	0.97615	0.000846474	MSBRM_1963	-0.854919	0.0300459	MSBRM_3443	-0.907628	0.0124047																						MSBRM_1049	0.929266	0.00732799	MSBRM_3135	0.902186	0.0138834
			MSBRM_3500	0.838139	0.0371784	MSBRM_1980	0.81875	0.0463002	MSBRM_2510	-0.960233	0.00234071																						MSBRM_2069	-0.487014	0.327235	MSBRM_3132	0.862261	0.0271514
			MSBRM_3350	0.783816	0.0650515	MSBRM_1994	-0.824784	0.0433612	MSBRM_2631	0.939273	0.00541962																						MSBRM_2808	0.84087	0.0359686	MSBRM_3141	-0.883001	0.0197324
			MSBRM_3349	0.849673	0.0321989	MSBRM_3486	-0.808527	0.0514832	MSBRM_2626	0.845767	0.0338472																						MSBRM_2807	0.739713	0.0928069	MSBRM_0551	-0.955304	0.00295196
			MSBRM_3313	0.960824	0.00227211	MSBRM_3282	-0.883738	0.0194894	MSBRM_2670	0.898308	0.0149862																						MSBRM_2806	0.752434	0.0843468	MSBRM_0542	0.878536	0.0212341
			MSBRM_0740	-0.895701	0.01575	MSBRM_3360	-0.879613	0.020867	MSBRM_2536	0.902678	0.0137465																						MSBRM_2804	0.941467	0.00503885	MSBRM_0898	-0.976442	0.000825898
			MSBRM_0085	0.981404	0.000515511	MSBRM_3352	0.896936	0.0153859	MSBRM_0160	-0.950506	0.00361393																						MSBRM_1195	0.913435	0.010916	MSBRM_0899	0.950572	0.0036043
			MSBRM_0734	-0.863101	0.026829	MSBRM_0434	0.93494	0.00621144	MSBRM_0406	0.738192	0.0938424																						MSBRM_1196	-0.843118	0.0349873	MSBRM_1285	-0.503721	0.308324
			MSBRM_3142	0.963464	0.00197795	MSBRM_1623	0.941269	0.00507265	MSBRM_3130	-0.652096	0.160501																						MSBRM_2243	-0.766915	0.0751612	MSBRM_1449	-0.794554	0.0589762
			MSBRM_0891	0.966783	0.00163675	MSBRM_0724	-0.774555	0.0705088	MSBRM_1653	0.489753	0.324106																						MSBRM_0308	0.944644	0.00451166	MSBRM_1450	0.972219	0.00114696
			MSBRM_0561	0.969433	0.0013872	MSBRM_2873	0.808623	0.0514329	MSBRM_0715	0.923634	0.00852492																						MSBRM_0657	0.826611	0.0424895	MSBRM_1451	0.881013	0.0203947
			MSBRM_0889	0.962126	0.00212447	MSBRM_0543	-0.956373	0.00281339	MSBRM_0714	0.930068	0.00716477																						MSBRM_0659	0.913264	0.0109585	MSBRM_3449	-0.908503	0.0121745
			MSBRM_3149	0.57433	0.233228	MSBRM_0544	0.975123	0.000920578	MSBRM_0393	0.953533	0.00318864																						MSBRM_0652	0.982548	0.000454206	MSBRM_1068	0.959201	0.00246284
			MSBRM_1858	0.970831	0.00126385	MSBRM_0545	0.876505	0.0219347	MSBRM_0392	0.963763	0.00194589																						MSBRM_1603	0.833965	0.039063	MSBRM_2005	0.933268	0.00653116
			MSBRM_1857	0.986565	0.000269556	MSBRM_0950	0.933091	0.00656546	MSBRM_0394	0.98344	0.00040907																						MSBRM_1609	-0.901415	0.0140995	MSBRM_2720	0.946466	0.00422218
			MSBRM_1293	0.607483	0.200867	MSBRM_3446	0.930311	0.00711552	MSBRM_0397	-0.669616	0.145699																						MSBRM_2486	-0.919866	0.00937497	MSBRM_2712	-0.924805	0.00826889
			MSBRM_1294	0.825577	0.0429819	MSBRM_1064	0.961386	0.00220782	MSBRM_2702	-0.775632	0.0698641																						MSBRM_3066	0.970014	0.00133529	MSBRM_2797	0.929961	0.00718636
			MSBRM_1297	-0.880958	0.0204129	MSBRM_1062	0.935161	0.00616992	MSBRM_0372	-0.838216	0.0371436																						MSBRM_2647	0.955795	0.00288793	MSBRM_1668	0.914242	0.0107163
			MSBRM_1296	-0.951775	0.00343237	MSBRM_1066	0.943283	0.00473405	MSBRM_0376	0.744623	0.0894987																						MSBRM_2646	0.905598	0.0129469	MSBRM_0741	0.952011	0.00339912
			MSBRM_1298	0.85775	0.0289134	MSBRM_2008	-0.882321	0.0199577	MSBRM_0573	0.990629	0.000131311																						MSBRM_3069	-0.933981	0.00639398	MSBRM_2933	-0.710178	0.113823
			MSBRM_1456	-0.505781	0.306021	MSBRM_2398	0.951967	0.00340536	MSBRM_0574	0.956751	0.00276524																						MSBRM_2810	0.877398	0.0216254	MSBRM_1720	-0.797512	0.0573508
			MSBRM_2017	0.876632	0.0218908	MSBRM_2824	-0.945359	0.00439684	MSBRM_2842	0.892424	0.0167363																						MSBRM_3343	0.945952	0.00430287	MSBRM_2625	0.685407	0.132885
			MSBRM_0954	-0.667427	0.147515	MSBRM_2393	-0.85232	0.0311035	MSBRM_1274	0.936125	0.00598969																						MSBRM_0427	0.953363	0.00321178	MSBRM_2666	-0.866198	0.0256567
			MSBRM_0959	-0.856857	0.0292683	MSBRM_2831	0.862529	0.0270486	MSBRM_1481	-0.964966	0.00181956																						MSBRM_2867	0.887525	0.0182645	MSBRM_2541	-0.929791	0.00722097
			MSBRM_1077	0.782548	0.065787	MSBRM_2830	0.94232	0.00489459	MSBRM_1473	-0.80226	0.0547859																						MSBRM_0732	0.806139	0.0527302	MSBRM_2540	0.902262	0.0138621
			MSBRM_1076	0.953193	0.00323503	MSBRM_2401	-0.869714	0.024356	MSBRM_0257	0.889161	0.0177471																						MSBRM_3124	0.831442	0.0402233	MSBRM_0411	-0.908583	0.0121536
			MSBRM_1073	0.862706	0.0269804	MSBRM_2623	-0.843309	0.0349043	MSBRM_2850	-0.759616	0.0797315																						MSBRM_3126	0.898199	0.0150176	MSBRM_3382	0.872611	0.0233081
			MSBRM_1080	0.975019	0.000928286	MSBRM_0091	-0.931788	0.00682059	MSBRM_3325	0.959554	0.00242069																						MSBRM_0883	0.945158	0.00442907	MSBRM_0152	-0.964508	0.00186715
			MSBRM_2073	-0.902648	0.0137549	MSBRM_2535	0.811617	0.0498893	MSBRM_0556	0.936987	0.0058308																						MSBRM_0554	0.951624	0.00345369	MSBRM_0721	0.930372	0.00710334
			MSBRM_2816	0.536383	0.272585	MSBRM_2533	0.985052	0.000333508	MSBRM_1020	0.969271	0.00140187																						MSBRM_0884	0.85194	0.0312597	MSBRM_1652	0.92071	0.00918102
			MSBRM_2817	-0.850492	0.0318579	MSBRM_2725	0.619754	0.189391	MSBRM_1019	0.900986	0.0142204																						MSBRM_1861	0.956876	0.00274942	MSBRM_0716	-0.916792	0.0100974
			MSBRM_2836	-0.932375	0.006705	MSBRM_0405	-0.951912	0.00341314	MSBRM_2018	-0.915323	0.0104517																						MSBRM_1854	-0.823989	0.0437435	MSBRM_0712	0.942096	0.00493223
			MSBRM_3296	0.977646	0.000743953	MSBRM_0718	-0.902267	0.0138608	MSBRM_1389	0.863963	0.0265003																						MSBRM_1856	-0.939698	0.00534488	MSBRM_1129	0.899349	0.0146861
			MSBRM_1680	-0.957052	0.00272718	MSBRM_1656	0.842204	0.0353847	MSBRM_1382	0.70688	0.116286																						MSBRM_2115	0.917744	0.00987085	MSBRM_0378	-0.885155	0.0190267
			MSBRM_2594	0.840709	0.0360394	MSBRM_0395	-0.943676	0.00466918	MSBRM_1123	-0.910197	0.0117349																						MSBRM_1457	0.944622	0.0045151	MSBRM_0572	0.942313	0.00489576
			MSBRM_3283	0.785767	0.0639277	MSBRM_2703	0.958363	0.0025644	MSBRM_1128	0.627336	0.18244																						MSBRM_2104	0.941358	0.00505741	MSBRM_0576	0.870192	0.0241814
			MSBRM_3284	-0.968915	0.00143438	MSBRM_2704	0.876028	0.0221009	MSBRM_2841	0.860699	0.0277555																						MSBRM_2105	0.967216	0.00159457	MSBRM_0579	-0.887644	0.0182265
			MSBRM_3285	-0.887313	0.0183319	MSBRM_0375	0.979407	0.000631747	MSBRM_3457	-0.982477	0.000457912																						MSBRM_1460	0.92179	0.00893606	MSBRM_0580	-0.617501	0.191477
			MSBRM_3356	0.956504	0.00279665	MSBRM_0373	0.87937	0.0209498	MSBRM_2840	-0.853032	0.0308121																						MSBRM_0953	0.949737	0.00372603	MSBRM_2709	-0.937932	0.00565913
			MSBRM_3354	0.948872	0.0038543	MSBRM_0379	-0.975522	0.000891445	MSBRM_1493	0.785238	0.0642314																						MSBRM_0952	0.966013	0.00171302	MSBRM_2845	-0.906474	0.0127115
			MSBRM_3355	0.909727	0.0118561	MSBRM_0377	0.812112	0.0496363	MSBRM_1492	0.649322	0.1629																						MSBRM_1079	-0.930986	0.00698006	MSBRM_1879	0.919079	0.00955734
			MSBRM_1377	-0.856077	0.0295801	MSBRM_0380	-0.83825	0.0371288	MSBRM_1729	-0.587043	0.220589																						MSBRM_1078	0.926675	0.00786763	MSBRM_2337	-0.961822	0.00215855
			MSBRM_0437	-0.769773	0.0734055	MSBRM_0578	0.922032	0.0088815	MSBRM_1722	-0.945808	0.00432558																						MSBRM_1072	0.912406	0.0111731	MSBRM_1480	0.965154	0.00180026
			MSBRM_0438	-0.870698	0.0239977	MSBRM_2844	-0.882312	0.0199606	MSBRM_1724	-0.946897	0.00415497																						MSBRM_1074	0.910796	0.011581	MSBRM_1477	-0.832222	0.0398627
			MSBRM_0439	-0.835916	0.0381763	MSBRM_1878	0.851354	0.0315014	MSBRM_2529	0.762035	0.0782032																						MSBRM_2619	0.85419	0.0303407	MSBRM_1476	0.87735	0.0216419
			MSBRM_0432	-0.831423	0.0402321	MSBRM_1874	0.97684	0.000798388	MSBRM_2531	-0.700417	0.121181																						MSBRM_1675	0.827957	0.0418519	MSBRM_0259	0.96229	0.0021062
			MSBRM_0723	-0.986926	0.000255266	MSBRM_2847	0.846491	0.033539	MSBRM_0417	0.843548	0.034801																						MSBRM_1673	0.975685	0.000879618	MSBRM_0978	0.92162	0.00897444
			MSBRM_0093	-0.848074	0.0328691	MSBRM_1272	0.934482	0.00629838	MSBRM_0415	-0.862855	0.0269235																						MSBRM_1672	0.979258	0.000640886	MSBRM_1016	0.975035	0.000927071
			MSBRM_3134	0.609332	0.19912	MSBRM_0927	-0.71646	0.109195	MSBRM_3091	0.951684	0.00344528																						MSBRM_2493	0.987389	0.00023755	MSBRM_1014	-0.856272	0.0295021
			MSBRM_2462	0.8729	0.0232048	MSBRM_2959	0.870887	0.0239291	MSBRM_0702	-0.980608	0.000560445																						MSBRM_2494	0.958809	0.00251005	MSBRM_2834	0.884392	0.0192752
			MSBRM_0546	0.720653	0.106153	MSBRM_0258	0.892084	0.0168403	MSBRM_3513	0.901819	0.013986																						MSBRM_2496	-0.94285	0.00480582	MSBRM_2021	-0.884906	0.0191078
			MSBRM_0894	0.767043	0.075082	MSBRM_3420	0.835305	0.0384531	MSBRM_0390	0.940046	0.0052839																						MSBRM_1703	0.813324	0.0490191	MSBRM_2833	-0.840752	0.0360204
			MSBRM_0033	0.971429	0.0012128	MSBRM_0974	-0.982643	0.000449293	MSBRM_0391	0.96283	0.00204671																						MSBRM_1706	0.76666	0.075319	MSBRM_1498	0.840698	0.0360444
			MSBRM_0038	-0.819677	0.0458431	MSBRM_1015	-0.858672	0.0285491	MSBRM_0389	0.962276	0.00210784																						MSBRM_2654	-0.858092	0.0287781	MSBRM_1497	0.930929	0.00699154
			MSBRM_1290	0.83295	0.0395277	MSBRM_1013	0.958702	0.0025231	MSBRM_0382	0.944036	0.0046103																						MSBRM_2657	-0.873185	0.0231034	MSBRM_1496	0.815375	0.0479831
			MSBRM_1448	0.861459	0.027461	MSBRM_2019	-0.910312	0.0117052	MSBRM_0366	0.958782	0.00251336																						MSBRM_1375	0.911354	0.0114389	MSBRM_1500	0.952115	0.00338457
			MSBRM_1443	-0.856572	0.0293821	MSBRM_1390	0.963742	0.0019481	MSBRM_0367	0.839365	0.036633																						MSBRM_3076	0.806147	0.0527262	MSBRM_3456	0.926167	0.00797563
			MSBRM_1444	-0.929363	0.00730814	MSBRM_1384	0.865844	0.0257895	MSBRM_3515	0.800085	0.0559539																						MSBRM_0433	0.960176	0.00234734	MSBRM_1727	-0.861831	0.0273173
			MSBRM_3465	0.973275	0.00106183	MSBRM_1657	0.957237	0.0027039	MSBRM_1268	-0.652788	0.159905																						MSBRM_0441	-0.817581	0.0468801	MSBRM_2637	-0.822553	0.0444373
			MSBRM_0944	-0.827718	0.0419651	MSBRM_2386	0.875776	0.0221889	MSBRM_0442	0.959641	0.00241036																						MSBRM_1478	0.823193	0.0441278	MSBRM_2638	-0.907492	0.0124407
			MSBRM_0945	-0.686751	0.131818	MSBRM_2382	0.975323	0.000905947	MSBRM_1463	-0.604586	0.203616																						MSBRM_0731	0.957595	0.00265911	MSBRM_2525	0.859255	0.0283198
			MSBRM_0947	-0.901854	0.0139762	MSBRM_2390	0.882996	0.0197339	MSBRM_0962	-0.841753	0.0355816																						MSBRM_0100	-0.860442	0.0278556	MSBRM_3401	-0.851807	0.0313144
			MSBRM_1069	0.989153	0.000175841	MSBRM_1494	0.763677	0.0771738	MSBRM_1011	0.925588	0.00809979																						MSBRM_0726	0.863275	0.0267627	MSBRM_0146	-0.802641	0.054582
			MSBRM_1655	-0.711888	0.112555	MSBRM_3418	-0.90257	0.0137764	MSBRM_2031	0.962548	0.0020777																						MSBRM_0729	0.949133	0.00381544	MSBRM_2857	0.957179	0.00271126
			MSBRM_2713	0.938929	0.00548067	MSBRM_2636	-0.865223	0.026023	MSBRM_1397	0.890548	0.017314																						MSBRM_3137	0.951913	0.00341295	MSBRM_0705	0.878191	0.0213525
			MSBRM_2717	-0.967122	0.00160364	MSBRM_1730	0.9722	0.0011485	MSBRM_1398	-0.944458	0.00454164																						MSBRM_0547	0.98075	0.000552263	MSBRM_0383	0.932748	0.00663219
			MSBRM_2944	-0.989127	0.000176702	MSBRM_3458	-0.82039	0.0454925	MSBRM_1646	0.81616	0.0475891																						MSBRM_0549	0.939816	0.00532423	MSBRM_0571	0.90352	0.0135135
			MSBRM_2395	0.878014	0.0214132	MSBRM_3471	-0.936525	0.00591571	MSBRM_1137	0.916202	0.0102389																						MSBRM_0034	0.897639	0.0151804	MSBRM_1871	0.818009	0.0466672
			MSBRM_1662	-0.787322	0.063038	MSBRM_2522	0.988363	0.00020234	MSBRM_1138	0.717354	0.108543																						MSBRM_1846	0.919428	0.00947618	MSBRM_2711	-0.923012	0.0086625
			MSBRM_2940	0.887661	0.0182214	MSBRM_2735	0.871776	0.023608	MSBRM_1139	0.921268	0.00905415																						MSBRM_2879	0.838592	0.0369762	MSBRM_0443	0.894854	0.0160022
			MSBRM_2939	0.760902	0.0789177	MSBRM_2070	0.955666	0.00290464	MSBRM_2733	0.93	0.0071784																						MSBRM_1288	0.853069	0.0307972	MSBRM_1266	-0.906971	0.0125791
			MSBRM_2664	0.91241	0.0111721	MSBRM_0419	-0.84769	0.033031	MSBRM_2287	0.731339	0.098572																						MSBRM_1286	0.995814	2.62e-05	MSBRM_1470	-0.873334	0.0230501
			MSBRM_1716	0.484275	0.330375	MSBRM_3512	0.9663	0.00168437	MSBRM_2283	0.896553	0.0154984																						MSBRM_1291	0.937538	0.00573039	MSBRM_1464	0.890514	0.0173246
			MSBRM_2622	0.968102	0.00150997	MSBRM_0387	0.942874	0.00480191	MSBRM_2285	0.874969	0.022472																						MSBRM_1446	0.931275	0.00692234	MSBRM_0933	0.883944	0.0194219
			MSBRM_0725	-0.915275	0.0104633	MSBRM_0384	0.868605	0.0247627	MSBRM_1482	-0.780285	0.0671088																						MSBRM_2876	-0.734332	0.096494	MSBRM_3464	-0.93522	0.00615873
			MSBRM_2539	0.928547	0.00747584	MSBRM_0363	0.882303	0.0199636	MSBRM_2172	0.875757	0.0221957																						MSBRM_0942	-0.927139	0.00776963	MSBRM_3063	-0.956351	0.00281629
			MSBRM_3153	0.914688	0.0106066	MSBRM_0370	-0.699512	0.121874	MSBRM_2781	-0.928502	0.0074853																						MSBRM_0948	0.988769	0.000188478	MSBRM_3064	0.823802	0.0438334
			MSBRM_0154	-0.939596	0.00536277	MSBRM_0371	-0.7363	0.0951383	MSBRM_2516	0.845372	0.0340163																						MSBRM_2009	0.898917	0.0148101	MSBRM_1393	-0.851781	0.0313254
			MSBRM_0575	0.927448	0.00770478	MSBRM_2111	0.955278	0.00295537	MSBRM_0613	-0.734008	0.0967177																						MSBRM_2007	0.952372	0.00334856	MSBRM_2732	-0.994371	4.74e-05
			MSBRM_0577	0.847493	0.0331142	MSBRM_0051	0.966176	0.00169678	MSBRM_0177	-0.957642	0.00265327																						MSBRM_2006	0.735599	0.0956198	MSBRM_2290	-0.79473	0.0588791
			MSBRM_1881	-0.744134	0.0898257	MSBRM_0567	-0.846784	0.0334144	MSBRM_0172	-0.820673	0.0453537																						MSBRM_2714	-0.883554	0.0195499	MSBRM_1484	-0.662262	0.151838
			MSBRM_1880	-0.993233	6.85e-05	MSBRM_2106	0.854163	0.0303517	MSBRM_3254	0.908361	0.0122119																						MSBRM_2719	0.967873	0.0015316	MSBRM_1485	-0.843969	0.034619
			MSBRM_1873	0.848287	0.0327794	MSBRM_1864	0.936067	0.00600052	MSBRM_0995	-0.929541	0.00727189																						MSBRM_2399	-0.836991	0.0376921	MSBRM_1488	-0.946359	0.00423882
			MSBRM_1875	0.782577	0.0657698	MSBRM_2640	-0.7226	0.104753	MSBRM_3096	-0.87911	0.0210383																						MSBRM_2397	0.975432	0.000897934	MSBRM_2181	0.921425	0.00901851
			MSBRM_1281	0.916926	0.0100652	MSBRM_2641	-0.826495	0.0425445	MSBRM_0772	-0.752088	0.0845724																						MSBRM_2394	0.943322	0.00472751	MSBRM_2969	-0.815448	0.0479465
			MSBRM_0926	-0.552374	0.255709	MSBRM_0448	0.765514	0.0760293	MSBRM_0594	-0.877279	0.0216666																						MSBRM_1671	0.98702	0.000251608	MSBRM_1740	0.883176	0.0196746
			MSBRM_2741	0.776783	0.0691779	MSBRM_1468	0.792467	0.0601355	MSBRM_1812	-0.880327	0.0206255																						MSBRM_1665	0.986898	0.000256386	MSBRM_1172	0.921593	0.00898057
			MSBRM_0976	0.806203	0.0526965	MSBRM_1466	-0.845082	0.0341406	MSBRM_1254	0.973021	0.00108197																						MSBRM_2941	0.979321	0.00063703	MSBRM_2956	-0.818436	0.0464557
			MSBRM_0973	0.750041	0.0859107	MSBRM_3062	-0.815314	0.0480134	MSBRM_1922	-0.808246	0.0516289																						MSBRM_1712	0.92796	0.00759761	MSBRM_2513	0.939924	0.00530526
			MSBRM_0980	0.627426	0.182358	MSBRM_2632	0.832421	0.0397709	MSBRM_1929	-0.978564	0.000684353																						MSBRM_1713	-0.993505	6.31e-05	MSBRM_2512	0.955987	0.00286313
			MSBRM_2838	-0.94837	0.00392967	MSBRM_0970	-0.946328	0.00424378	MSBRM_0917	-0.936832	0.0058592																						MSBRM_1715	0.994784	4.07e-05	MSBRM_3476	-0.875195	0.0223923
			MSBRM_1012	0.970344	0.0013062	MSBRM_0971	-0.851926	0.0312654	MSBRM_0916	-0.912351	0.0111868																						MSBRM_1719	0.865175	0.0260413	MSBRM_3101	0.857263	0.0291066
			MSBRM_2016	0.986564	0.000269574	MSBRM_0969	-0.898634	0.0148917	MSBRM_0913	0.874269	0.0227187																						MSBRM_1721	-0.748349	0.0870242	MSBRM_0777	-0.984798	0.000344914
			MSBRM_2020	-0.789653	0.0617153	MSBRM_0966	-0.942828	0.00480947	MSBRM_1039	-0.905471	0.0129813																						MSBRM_0410	0.737111	0.0945817	MSBRM_0776	0.889051	0.0177815
			MSBRM_1386	-0.884643	0.0191934	MSBRM_1006	-0.930044	0.00716965	MSBRM_1040	-0.953873	0.00314244																						MSBRM_2864	0.826737	0.0424296	MSBRM_0775	0.944026	0.00461188
			MSBRM_1383	0.796673	0.0578097	MSBRM_2024	-0.654561	0.158382	MSBRM_2034	0.958275	0.0025751																						MSBRM_0401	0.754542	0.0829804	MSBRM_0773	0.929341	0.00731266
			MSBRM_2387	0.895395	0.0158411	MSBRM_1399	0.861713	0.0273628	MSBRM_2035	0.900366	0.0143958																						MSBRM_0400	0.869986	0.0242568	MSBRM_0781	0.860435	0.0278584
			MSBRM_2385	-0.866094	0.0256958	MSBRM_1141	-0.99305	7.23e-05	MSBRM_2032	0.899248	0.014715																						MSBRM_0398	0.949371	0.00378008	MSBRM_0357	0.913925	0.0107944
			MSBRM_1560	-0.930449	0.00708775	MSBRM_2739	-0.657558	0.155821	MSBRM_2033	0.978334	0.00069906																						MSBRM_1877	0.897513	0.0152172	MSBRM_0356	0.908357	0.0122127
			MSBRM_1499	0.623832	0.185639	MSBRM_1650	0.85552	0.0298039	MSBRM_0829	-0.908465	0.0121845																						MSBRM_0253	0.922775	0.00871538	MSBRM_0353	-0.964505	0.00186751
			MSBRM_3121	-0.873636	0.022943	MSBRM_2291	0.98854	0.000196244	MSBRM_0830	-0.891494	0.0170216																						MSBRM_1275	0.904259	0.0133108	MSBRM_0352	0.977044	0.000784412
			MSBRM_2634	0.957851	0.00262733	MSBRM_1486	0.940643	0.00518039	MSBRM_2727	0.943617	0.00467899																						MSBRM_1279	-0.913409	0.0109225	MSBRM_0354	0.90864	0.0121386
			MSBRM_3412	0.930734	0.00703057	MSBRM_2355	-0.947973	0.00398987	MSBRM_2730	-0.933916	0.00640642																						MSBRM_0979	-0.95074	0.00358009	MSBRM_0361	0.769514	0.0735634
			MSBRM_2524	-0.560832	0.246952	MSBRM_3477	-0.963924	0.00192873	MSBRM_3328	0.766405	0.0754768																						MSBRM_0972	0.920785	0.00916389	MSBRM_0608	0.929324	0.00731609
			MSBRM_2468	0.924078	0.00842743	MSBRM_1986	0.780843	0.0667819	MSBRM_2345	-0.959773	0.00239477																						MSBRM_0975	0.997413	1e-05	MSBRM_0607	0.967627	0.00155508
			MSBRM_3245	-0.8428	0.0351253	MSBRM_2515	-0.934277	0.00633729	MSBRM_2297	-0.880451	0.0205838																						MSBRM_0555	0.980502	0.000566525	MSBRM_2846	0.845701	0.0338757
			MSBRM_3339	0.953164	0.0032391	MSBRM_2514	-0.975976	0.000858795	MSBRM_2977	0.948318	0.00393748																						MSBRM_2014	0.979577	0.000621417	MSBRM_0285	0.900388	0.0143896
			MSBRM_0150	-0.797261	0.0574881	MSBRM_2521	0.936193	0.00597719	MSBRM_2301	0.819961	0.045703																						MSBRM_2015	0.846832	0.0333939	MSBRM_1924	0.934067	0.00637751
			MSBRM_0151	-0.879655	0.0208529	MSBRM_2520	0.982865	0.00043788	MSBRM_2976	0.898105	0.015045																						MSBRM_2832	-0.948454	0.00391695	MSBRM_1927	0.931347	0.00690799
			MSBRM_0421	0.820645	0.0453675	MSBRM_1512	0.976755	0.00080423	MSBRM_3173	-0.823681	0.0438918																						MSBRM_3455	0.9526	0.00331688	MSBRM_1926	-0.880742	0.0204856
			MSBRM_3157	0.936897	0.00584741	MSBRM_2774	0.9615	0.0021948	MSBRM_3038	0.975705	0.000878201																						MSBRM_1391	-0.890919	0.0171991	MSBRM_1034	0.982869	0.000437674
			MSBRM_3467	0.928912	0.00740071	MSBRM_2961	-0.853774	0.0305097	MSBRM_3433	-0.854693	0.030137																						MSBRM_1388	0.639189	0.17179	MSBRM_2547	-0.828046	0.04181
			MSBRM_3424	-0.857803	0.0288922	MSBRM_3238	0.94202	0.00494504	MSBRM_2502	-0.971782	0.00118316																						MSBRM_1385	0.93292	0.00659865	MSBRM_0828	-0.893814	0.0163147
			MSBRM_0388	0.833059	0.0394777	MSBRM_2449	-0.989199	0.000174347	MSBRM_1679	-0.841094	0.0358705																						MSBRM_1125	0.988963	0.00018204	MSBRM_0827	0.994289	4.88e-05
			MSBRM_0386	-0.926346	0.00793767	MSBRM_3261	-0.924126	0.00841681	MSBRM_3421	0.833223	0.0394027																						MSBRM_1122	0.855583	0.0297784	MSBRM_0826	0.905667	0.0129285
			MSBRM_0385	-0.879271	0.0209835	MSBRM_3257	0.995555	2.96e-05	MSBRM_2555	0.914752	0.010591																						MSBRM_1127	0.723946	0.10379	MSBRM_1110	0.983577	0.000402364
			MSBRM_2066	-0.795722	0.0583319	MSBRM_0996	0.934569	0.00628168	MSBRM_2556	0.903796	0.0134376																						MSBRM_1661	-0.752904	0.0840412	MSBRM_2726	0.872441	0.0233692
			MSBRM_0364	0.95427	0.00308899	MSBRM_3095	-0.913756	0.0108364	MSBRM_0148	0.938012	0.00564459																						MSBRM_1660	0.971422	0.00121337	MSBRM_2731	0.959817	0.00238962
			MSBRM_0568	0.636506	0.174178	MSBRM_0228	-0.870078	0.0242231	MSBRM_0762	0.925641	0.00808821																						MSBRM_2705	-0.900631	0.0143206	MSBRM_2958	0.8386	0.0369726
			MSBRM_0570	0.747689	0.0874598	MSBRM_0604	-0.912548	0.0111373	MSBRM_3071	-0.854284	0.0303026																						MSBRM_2706	-0.808219	0.0516429	MSBRM_2348	-0.821871	0.044769
			MSBRM_3462	0.968967	0.00142967	MSBRM_0603	0.792018	0.0603866	MSBRM_0168	0.87062	0.024026																						MSBRM_2707	0.97558	0.000887188	MSBRM_2298	0.853584	0.0305872
			MSBRM_1868	0.956949	0.0027402	MSBRM_0602	0.8644	0.0263343	MSBRM_0583	-0.843302	0.0349077																						MSBRM_2384	0.930647	0.00704792	MSBRM_1746	0.899864	0.0145388
			MSBRM_1870	0.774001	0.0708418	MSBRM_0599	0.875389	0.0223244	MSBRM_0584	-0.946821	0.00416676																						MSBRM_1731	0.823675	0.0438945	MSBRM_1743	0.945693	0.00434371
			MSBRM_1271	0.916855	0.0100822	MSBRM_0598	0.988561	0.000195513	MSBRM_0589	0.831953	0.0399871																						MSBRM_2635	0.726025	0.102311	MSBRM_2508	0.837354	0.0375292
			MSBRM_1262	0.989894	0.00015268	MSBRM_0282	0.726842	0.101732	MSBRM_0293	0.656071	0.15709																						MSBRM_2208	-0.973747	0.0010248	MSBRM_2506	0.938597	0.00553978
			MSBRM_0445	0.868442	0.0248226	MSBRM_1817	-0.960495	0.00231013	MSBRM_1806	0.899539	0.0146316																						MSBRM_1915	0.863921	0.0265163	MSBRM_2507	0.918003	0.00980955
			MSBRM_1469	0.628891	0.181028	MSBRM_1925	0.817846	0.0467481	MSBRM_1805	0.965515	0.00176336																						MSBRM_2523	0.965598	0.00175487	MSBRM_3481	0.764777	0.0764874
			MSBRM_1462	-0.913485	0.0109035	MSBRM_3474	-0.614187	0.194563	MSBRM_1811	-0.255218	0.625485																						MSBRM_2527	-0.867314	0.0252402	MSBRM_2088	0.9676	0.00155759
			MSBRM_2633	0.813091	0.0491375	MSBRM_0921	0.859311	0.0282979	MSBRM_1935	0.70166	0.120233																						MSBRM_2530	0.922695	0.00873313	MSBRM_3437	0.768345	0.0742801
			MSBRM_3518	-0.95004	0.00368164	MSBRM_0920	-0.959429	0.00243562	MSBRM_1939	-0.762694	0.0777892																						MSBRM_2071	0.395091	0.4382	MSBRM_3244	0.908405	0.0122001
			MSBRM_1009	0.923365	0.00858428	MSBRM_0918	-0.786392	0.0635694	MSBRM_1024	0.882454	0.0199134																						MSBRM_3242	0.898478	0.0149368	MSBRM_3088	0.994698	4.21e-05
			MSBRM_2029	0.978341	0.000698591	MSBRM_3508	0.978862	0.00066547	MSBRM_0834	0.582783	0.224792																						MSBRM_3400	0.954191	0.00309961	MSBRM_0166	0.869666	0.0243735
			MSBRM_1401	0.800481	0.0557405	MSBRM_1037	0.872264	0.0234327	MSBRM_2995	-0.950436	0.00362395																						MSBRM_0420	0.985334	0.000321057	MSBRM_0167	-0.975468	0.000895344
			MSBRM_1395	0.934256	0.00634135	MSBRM_1036	0.820929	0.0452286	MSBRM_2994	0.866181	0.025663																						MSBRM_3369	0.782428	0.0658569	MSBRM_0621	-0.908094	0.012282
			MSBRM_1136	0.888898	0.0178298	MSBRM_3507	0.93944	0.00539016	MSBRM_2554	0.914353	0.010689																						MSBRM_2858	-0.838562	0.0369896	MSBRM_0350	0.95676	0.00276411
			MSBRM_2738	0.882065	0.0200428	MSBRM_0825	0.401953	0.429542	MSBRM_2980	0.954289	0.00308655																						MSBRM_0362	0.977299	0.000767132	MSBRM_0348	0.947354	0.00408439
			MSBRM_2190	0.577936	0.229614	MSBRM_0824	0.67222	0.143551	MSBRM_2652	-0.90071	0.0142984																						MSBRM_0369	0.963267	0.00199919	MSBRM_0590	0.817734	0.0468036
			MSBRM_3406	0.869796	0.024326	MSBRM_0831	0.857719	0.0289256	MSBRM_3163	-0.826968	0.0423198																						MSBRM_0566	-0.941221	0.00508099	MSBRM_0588	0.960731	0.00228286
			MSBRM_1483	0.932933	0.0065962	MSBRM_2350	0.934796	0.0062387	MSBRM_3000	0.665621	0.149021																						MSBRM_0447	-0.887645	0.0182262	MSBRM_0296	0.929495	0.00728122
			MSBRM_2353	-0.973412	0.00105101	MSBRM_2621	-0.964695	0.00184767	MSBRM_3074	-0.860356	0.0278891																						MSBRM_1862	0.96776	0.00154239	MSBRM_1802	0.908864	0.0120802
			MSBRM_2352	-0.998833	2.04e-06	MSBRM_2294	0.98672	0.000263356	MSBRM_2839	-0.98719	0.000245106																						MSBRM_1866	-0.846266	0.0336345	MSBRM_1244	-0.954378	0.00307453
			MSBRM_3423	-0.955901	0.00287421	MSBRM_1744	0.944614	0.00451643	MSBRM_2579	0.995117	3.57e-05																						MSBRM_3516	0.904878	0.013142	MSBRM_0563	0.952995	0.00326228
			MSBRM_2175	0.950704	0.00358525	MSBRM_1985	0.911843	0.011315	MSBRM_2578	0.967824	0.00153633																						MSBRM_1270	-0.96382	0.00193977	MSBRM_1932	0.950671	0.00359004
			MSBRM_1734	0.960796	0.00227525	MSBRM_1573	-0.729704	0.0997158	MSBRM_2575	-0.899771	0.0145654																						MSBRM_1465	0.980247	0.000581396	MSBRM_1933	-0.955949	0.00286804
			MSBRM_1738	-0.78767	0.0628395	MSBRM_0870	0.988736	0.000189608	MSBRM_2574	0.853897	0.0304598																						MSBRM_0964	0.898623	0.0148949	MSBRM_0908	0.841051	0.0358893
			MSBRM_1736	0.849155	0.0324152	MSBRM_3431	0.957059	0.00272627	MSBRM_1507	-0.824764	0.0433711																						MSBRM_0968	0.864671	0.0262317	MSBRM_0902	-0.913359	0.0109349
			MSBRM_2957	-0.609407	0.199049	MSBRM_2552	0.747165	0.0878069	MSBRM_3337	0.748603	0.0868564																						MSBRM_1010	0.895638	0.0157689	MSBRM_3499	-0.897426	0.0152426
			MSBRM_2517	-0.631627	0.178554	MSBRM_0143	-0.834945	0.0386166	MSBRM_2179	0.967693	0.00154871																						MSBRM_1007	0.879679	0.0208447	MSBRM_1029	0.931647	0.00684853
			MSBRM_2518	-0.82035	0.0455119	MSBRM_0144	-0.82737	0.0421294	MSBRM_0031	-0.976694	0.00080841																						MSBRM_1008	-0.842321	0.0353339	MSBRM_1027	-0.84574	0.0338589
			MSBRM_0612	0.846208	0.0336592	MSBRM_3250	0.802697	0.0545521	MSBRM_0759	0.871147	0.0238351																						MSBRM_1003	0.967871	0.0015318	MSBRM_3098	0.890671	0.0172758
			MSBRM_0176	0.918696	0.00964673	MSBRM_3085	-0.932741	0.00663362	MSBRM_0119	-0.928395	0.00750735																						MSBRM_1004	0.971112	0.00123976	MSBRM_1030	0.882044	0.0200498
			MSBRM_0347	0.778451	0.0681889	MSBRM_3082	0.869048	0.0245998	MSBRM_0114	0.758097	0.0806979																						MSBRM_2023	0.971352	0.0012193	MSBRM_1031	0.858658	0.0285547
			MSBRM_3259	0.86271	0.0269791	MSBRM_2716	0.938668	0.00552713	MSBRM_0207	-0.937972	0.00565185																						MSBRM_2022	0.74356	0.0902104	MSBRM_0839	-0.918759	0.0096321
			MSBRM_2444	0.925384	0.00814361	MSBRM_0763	-0.923112	0.00864035	MSBRM_3190	0.90544	0.0129896																						MSBRM_2026	-0.949363	0.00378126	MSBRM_2996	-0.881623	0.0201901
			MSBRM_3501	0.629381	0.180584	MSBRM_2615	-0.897217	0.0153035	MSBRM_0341	-0.867661	0.0251116																						MSBRM_2949	0.868809	0.0246878	MSBRM_1114	0.898048	0.0150615
			MSBRM_3099	0.979955	0.000598657	MSBRM_2199	0.830744	0.0405468	MSBRM_0339	0.95602	0.00285877																						MSBRM_1400	-0.971972	0.00116733	MSBRM_1115	0.936211	0.00597383
			MSBRM_0994	0.854358	0.0302726	MSBRM_0342	0.597654	0.210257	MSBRM_0336	-0.975588	0.000886659																						MSBRM_1392	0.656195	0.156984	MSBRM_2759	0.84103	0.0358983
			MSBRM_0774	-0.888949	0.0178138	MSBRM_0617	-0.829756	0.0410074	MSBRM_0332	0.988384	0.000201617																						MSBRM_1394	0.90721	0.0125155	MSBRM_2377	0.891818	0.0169221
			MSBRM_0359	-0.795018	0.0587198	MSBRM_0586	0.785074	0.0643259	MSBRM_1832	0.887145	0.0183856																						MSBRM_1135	0.895784	0.0157255	MSBRM_2378	-0.948946	0.00384323
			MSBRM_0610	0.625332	0.184267	MSBRM_0299	0.956954	0.0027395	MSBRM_0244	-0.953245	0.00322788																						MSBRM_1651	-0.933047	0.00657394	MSBRM_2375	-0.919275	0.00951168
			MSBRM_0355	-0.951674	0.00344672	MSBRM_1807	-0.885604	0.018881	MSBRM_0249	0.953871	0.00314278																						MSBRM_3403	0.946718	0.00418284	MSBRM_3336	0.867335	0.0252325
			MSBRM_0605	0.884692	0.0191772	MSBRM_1808	-0.873733	0.0229085	MSBRM_0247	0.926832	0.00783444																						MSBRM_2289	-0.79751	0.0573519	MSBRM_0832	0.926078	0.00799466
			MSBRM_0593	-0.939734	0.00533858	MSBRM_1804	-0.840135	0.0362922	MSBRM_1907	0.976634	0.000812563																						MSBRM_2359	0.926824	0.00783621	MSBRM_3171	0.897028	0.015359
			MSBRM_0592	-0.95191	0.00341341	MSBRM_1246	0.944621	0.00451536	MSBRM_3111	0.889623	0.0176022																						MSBRM_2356	0.941326	0.00506297	MSBRM_1761	-0.906183	0.0127895
			MSBRM_0597	0.921375	0.00902986	MSBRM_1940	0.984678	0.000350366	MSBRM_1351	0.905467	0.0129823																						MSBRM_2360	0.739126	0.0932061	MSBRM_1756	0.845722	0.0338665
			MSBRM_0596	0.729283	0.100012	MSBRM_1936	0.941179	0.00508806	MSBRM_1350	0.809713	0.0508687																						MSBRM_1997	0.917197	0.0100006	MSBRM_1759	0.848112	0.0328531
			MSBRM_0289	0.964968	0.00181932	MSBRM_1938	0.81326	0.0490517	MSBRM_1345	0.736147	0.0952433																						MSBRM_1741	0.925777	0.0080592	MSBRM_1752	0.857301	0.0290914
			MSBRM_0291	-0.888895	0.0178306	MSBRM_0906	0.776381	0.0694169	MSBRM_1344	0.595295	0.212537																						MSBRM_1735	0.652251	0.160368	MSBRM_3015	0.87257	0.0233229
			MSBRM_0290	0.690973	0.128491	MSBRM_0907	0.909972	0.0117927	MSBRM_1349	0.937681	0.00570451																						MSBRM_1739	0.904982	0.0131138	MSBRM_0064	0.90313	0.0136213
			MSBRM_1257	-0.919725	0.00940752	MSBRM_3408	0.838836	0.0368679	MSBRM_1346	0.692792	0.127069																						MSBRM_3425	0.877996	0.0214194	MSBRM_1508	0.928986	0.0073854
			MSBRM_1258	-0.945052	0.00444602	MSBRM_3409	0.907346	0.0124795	MSBRM_1589	-0.849528	0.0322594																						MSBRM_2060	0.92375	0.00849946	MSBRM_2409	-0.850597	0.0318146
			MSBRM_1253	-0.888907	0.0178268	MSBRM_1121	-0.861669	0.0273796	MSBRM_0806	0.699375	0.121978																						MSBRM_2177	0.982543	0.000454457	MSBRM_2410	-0.880905	0.0204308
			MSBRM_1255	0.967943	0.00152505	MSBRM_2197	-0.922876	0.00869277	MSBRM_2986	-0.923454	0.00856472																						MSBRM_3426	0.841233	0.0358093	MSBRM_2055	-0.909662	0.0118729
			MSBRM_3475	0.970103	0.00132739	MSBRM_1112	-0.965692	0.00174536	MSBRM_2982	-0.900437	0.0143756																						MSBRM_3511	0.839827	0.0364284	MSBRM_1045	0.914481	0.0106574
			MSBRM_2321	0.901167	0.0141692	MSBRM_1113	0.982218	0.000471467	MSBRM_2188	-0.849418	0.0323053																						MSBRM_3428	0.886489	0.018596	MSBRM_1117	0.970538	0.00128922
			MSBRM_3509	0.856363	0.0294655	MSBRM_2376	0.930411	0.00709546	MSBRM_2186	-0.86017	0.0279616																						MSBRM_2843	-0.800582	0.0556861	MSBRM_2605	-0.822781	0.0443269
			MSBRM_3441	0.808466	0.0515148	MSBRM_2379	0.836603	0.0378668	MSBRM_2187	0.893187	0.0165042																						MSBRM_0615	0.981296	0.000521481	MSBRM_2979	0.858852	0.0284781
			MSBRM_0914	-0.827191	0.0422142	MSBRM_2373	0.775749	0.0697944	MSBRM_1166	-0.796203	0.0580677																						MSBRM_0616	0.781609	0.0663341	MSBRM_0755	0.931026	0.0069721
			MSBRM_0912	-0.903598	0.013492	MSBRM_2052	-0.834395	0.0388669	MSBRM_1163	-0.75342	0.0837065																						MSBRM_2450	0.77904	0.0678408	MSBRM_0118	-0.934352	0.00632298
			MSBRM_3440	0.897999	0.0150757	MSBRM_2407	0.904714	0.0131865	MSBRM_2748	0.904602	0.0132171																						MSBRM_0175	0.986631	0.000266889	MSBRM_0117	-0.957018	0.00273149
			MSBRM_1033	-0.947224	0.00410446	MSBRM_2053	-0.903221	0.0135961	MSBRM_2749	-0.885055	0.0190591																						MSBRM_0223	0.847189	0.0332424	MSBRM_3183	0.933934	0.00640287
			MSBRM_1035	-0.993793	5.77e-05	MSBRM_2972	-0.692017	0.127674	MSBRM_2966	-0.59188	0.215855																						MSBRM_3260	0.884952	0.0190925	MSBRM_0338	-0.947304	0.00409213
			MSBRM_2036	-0.880757	0.0204807	MSBRM_2753	0.909829	0.0118296	MSBRM_1763	0.944947	0.00446275																						MSBRM_0222	0.829955	0.0409144	MSBRM_1840	-0.839063	0.0367667
			MSBRM_2037	0.605534	0.202715	MSBRM_0761	-0.946654	0.00419285	MSBRM_1762	-0.796959	0.0576535																						MSBRM_3252	-0.741409	0.0916583	MSBRM_0248	0.901758	0.0140032
			MSBRM_1109	-0.764558	0.0766235	MSBRM_0752	0.900005	0.0144985	MSBRM_1764	-0.902526	0.0137887																						MSBRM_3094	0.937645	0.00571091	MSBRM_0941	0.981298	0.000521403
			MSBRM_1108	0.972975	0.00108569	MSBRM_0757	-0.943921	0.0046291	MSBRM_1769	-0.933644	0.00645861																						MSBRM_3097	0.852971	0.0308373	MSBRM_0250	-0.924934	0.00824082
			MSBRM_1104	0.88536	0.0189602	MSBRM_0758	0.850106	0.0320186	MSBRM_1566	0.853187	0.0307489																						MSBRM_0779	0.887789	0.0181805	MSBRM_1238	-0.860072	0.028
			MSBRM_2722	-0.950668	0.00359045	MSBRM_0121	0.885742	0.0188366	MSBRM_0512	0.941635	0.00501028																						MSBRM_3080	-0.972124	0.0011548	MSBRM_1233	0.957845	0.00262816
			MSBRM_2729	-0.920004	0.00934319	MSBRM_3182	0.93136	0.00690546	MSBRM_0519	0.933107	0.00656238																						MSBRM_0780	0.892833	0.0166118	MSBRM_1911	0.960429	0.00231777
			MSBRM_2347	-0.829347	0.0411989	MSBRM_2877	0.817824	0.0467593	MSBRM_2661	-0.825936	0.0428105																						MSBRM_2629	0.864322	0.0263638	MSBRM_1582	0.93575	0.0060595
			MSBRM_2349	-0.832171	0.0398863	MSBRM_0340	0.970119	0.00132593	MSBRM_0517	-0.896411	0.0155404																						MSBRM_0606	-0.737662	0.0942048	MSBRM_0807	0.960617	0.00229603
			MSBRM_2293	0.757769	0.0809072	MSBRM_3395	0.909572	0.0118961	MSBRM_2564	0.939737	0.00533796																						MSBRM_0601	0.894392	0.0161407	MSBRM_1168	0.89733	0.0152706
			MSBRM_2299	0.646906	0.165002	MSBRM_3234	0.945347	0.00439887	MSBRM_1269	0.991169	0.000116637																						MSBRM_0600	0.922754	0.00872003	MSBRM_2746	0.875248	0.0223738
			MSBRM_2296	-0.68792	0.130893	MSBRM_1237	0.856203	0.0295297	MSBRM_2412	-0.820376	0.0454996																						MSBRM_0288	0.924792	0.00827169	MSBRM_2751	0.887769	0.0181869
			MSBRM_1751	0.978806	0.000669036	MSBRM_1240	-0.809112	0.0511793	MSBRM_2420	-0.952933	0.00327077																						MSBRM_0286	0.952914	0.00327339	MSBRM_2370	-0.883794	0.0194711
			MSBRM_1745	0.675905	0.140536	MSBRM_1906	-0.831486	0.040203	MSBRM_3267	-0.843664	0.0347507																						MSBRM_1654	-0.875061	0.0224395	MSBRM_0513	-0.764921	0.0763976
			MSBRM_1742	0.895223	0.0158922	MSBRM_1902	0.865401	0.0259561	MSBRM_0106	-0.924991	0.00822859																						MSBRM_1821	0.640179	0.170914	MSBRM_2183	-0.930135	0.0071512
			MSBRM_2338	0.886585	0.0185649	MSBRM_1904	0.912001	0.011275	MSBRM_0107	-0.889698	0.0175787																						MSBRM_1260	-0.59466	0.213152	MSBRM_2569	0.881925	0.0200895
			MSBRM_1579	-0.743903	0.0899801	MSBRM_3032	0.968462	0.00147633	MSBRM_0109	0.971396	0.00121561																						MSBRM_1259	0.786704	0.0633909	MSBRM_2416	-0.867448	0.0251905
			MSBRM_0145	0.839813	0.0364348	MSBRM_1590	0.97933	0.000636447	MSBRM_0322	0.936805	0.00586421																						MSBRM_1931	0.942061	0.00493807	MSBRM_3262	0.922192	0.00884569
			MSBRM_2559	0.858197	0.0287363	MSBRM_1583	-0.527097	0.282576	MSBRM_0639	0.994615	4.34e-05																						MSBRM_1930	0.88593	0.0187758	MSBRM_3271	0.866159	0.0256712
			MSBRM_2558	0.917634	0.00989685	MSBRM_1584	0.910212	0.0117309	MSBRM_0637	-0.921956	0.00889868																						MSBRM_1923	0.978807	0.000668954	MSBRM_0041	0.83674	0.0378052
			MSBRM_0147	-0.647125	0.164811	MSBRM_1588	0.981788	0.000494471	MSBRM_0641	0.968834	0.00144186																						MSBRM_1928	-0.947891	0.00400222	MSBRM_3050	-0.934045	0.00638173
			MSBRM_3089	0.945693	0.0043438	MSBRM_0808	0.905249	0.0130414	MSBRM_0255	-0.94589	0.00431256																						MSBRM_0919	0.901016	0.0142117	MSBRM_0749	-0.845543	0.033943
			MSBRM_3086	0.794837	0.0588201	MSBRM_0805	0.870353	0.0241231	MSBRM_0922	-0.910244	0.0117225																						MSBRM_2316	-0.754531	0.0829871	MSBRM_0746	0.8975	0.0152209
			MSBRM_3084	0.909774	0.0118438	MSBRM_2987	-0.78043	0.0670239	MSBRM_0260	0.90691	0.0125952																						MSBRM_1041	0.953843	0.00314648	MSBRM_0747	0.917691	0.00988333
			MSBRM_3083	0.841429	0.0357237	MSBRM_0811	0.72514	0.10294	MSBRM_1223	0.869358	0.0244861																						MSBRM_0823	0.849785	0.0321521	MSBRM_0744	0.889036	0.0177863
			MSBRM_0766	-0.920197	0.00929863	MSBRM_1701	0.921335	0.00903879	MSBRM_1595	0.879501	0.0209051																						MSBRM_0822	0.985503	0.000313731	MSBRM_0742	0.881262	0.0203112
			MSBRM_0771	0.873146	0.0231174	MSBRM_1171	-0.709377	0.114419	MSBRM_0814	-0.963972	0.0019236																						MSBRM_1105	0.96815	0.00150549	MSBRM_0102	0.684161	0.133878
			MSBRM_0165	-0.992929	7.48e-05	MSBRM_1165	-0.772638	0.0716635	MSBRM_0812	-0.933007	0.00658168																						MSBRM_2723	0.920626	0.00920027	MSBRM_0104	0.899773	0.0145647
			MSBRM_0171	0.929224	0.00733663	MSBRM_1162	-0.903137	0.0136192	MSBRM_0813	-0.838163	0.0371674																						MSBRM_2728	0.535638	0.273382	MSBRM_0110	0.912839	0.0110646
			MSBRM_0585	-0.81576	0.0477899	MSBRM_2743	0.819719	0.0458221	MSBRM_1176	0.961385	0.00220785																						MSBRM_2351	0.663392	0.150888	MSBRM_0111	0.920052	0.00933213
			MSBRM_0297	0.8889	0.0178292	MSBRM_2968	-0.809701	0.0508748	MSBRM_1174	-0.987823	0.000221503																						MSBRM_3232	0.937421	0.0057517	MSBRM_3197	0.969462	0.00138466
			MSBRM_0294	0.515574	0.295163	MSBRM_2970	-0.935514	0.0061036	MSBRM_1175	0.945591	0.00435994																						MSBRM_2292	0.967695	0.00154855	MSBRM_3193	0.934755	0.00624641
			MSBRM_3405	0.940362	0.00522902	MSBRM_2971	-0.804244	0.0537301	MSBRM_2884	0.873271	0.0230729																						MSBRM_1749	0.947545	0.00405514	MSBRM_0327	0.891155	0.017126
			MSBRM_1242	0.902094	0.0139093	MSBRM_1865	-0.931329	0.00691154	MSBRM_1777	0.765206	0.0762203																						MSBRM_1991	0.267796	0.607908	MSBRM_0328	0.932579	0.00666515
			MSBRM_1248	0.841869	0.0355312	MSBRM_1767	0.699412	0.12195	MSBRM_2319	0.698635	0.122546																						MSBRM_1990	0.941262	0.0050739	MSBRM_0329	0.899571	0.0146224
			MSBRM_1249	0.92677	0.00784758	MSBRM_1562	0.93571	0.00606695	MSBRM_2231	0.829274	0.0412331																						MSBRM_2511	0.920677	0.00918873	MSBRM_0638	0.933371	0.00651121
			MSBRM_1941	-0.812676	0.0493486	MSBRM_2570	-0.865975	0.0257405	MSBRM_2794	-0.948583	0.00389753																						MSBRM_2505	0.996846	1.49e-05	MSBRM_0636	0.961311	0.00221634
			MSBRM_1934	0.906545	0.0126927	MSBRM_2419	0.926599	0.00788375	MSBRM_3150	-0.744261	0.089741																						MSBRM_3439	0.871474	0.0237169	MSBRM_1830	0.949926	0.00369835
			MSBRM_1937	-0.912236	0.0112157	MSBRM_2396	0.986353	0.000278104	MSBRM_2427	0.768385	0.074256																						MSBRM_2084	0.948215	0.00395309	MSBRM_1826	0.92837	0.00751244
			MSBRM_0910	0.91962	0.00943182	MSBRM_0040	0.979098	0.000650767	MSBRM_2423	0.836466	0.0379284																						MSBRM_3438	-0.770363	0.0730447	MSBRM_1822	0.925826	0.00804862
			MSBRM_0911	-0.960551	0.00230361	MSBRM_0748	0.749175	0.0864798	MSBRM_3218	0.933099	0.0065639																						MSBRM_0142	0.821087	0.0451515	MSBRM_0930	0.919396	0.00948368
			MSBRM_0903	-0.917447	0.00994114	MSBRM_3198	0.847599	0.0330693	MSBRM_3041	0.956028	0.00285783																						MSBRM_3087	0.950034	0.00368247	MSBRM_1224	0.871695	0.0236371
			MSBRM_1028	0.931834	0.00681148	MSBRM_3200	0.929402	0.0073002	MSBRM_3040	0.83518	0.0385099																						MSBRM_0767	0.831095	0.040384	MSBRM_1225	-0.946674	0.00418975
			MSBRM_1026	0.853245	0.0307253	MSBRM_3453	0.903004	0.013656	MSBRM_3039	0.954878	0.0030081																						MSBRM_0768	0.834658	0.0387471	MSBRM_1231	0.954047	0.00311899
			MSBRM_1025	-0.925369	0.00814682	MSBRM_1828	0.785661	0.0639885	MSBRM_3037	0.901224	0.0141531																						MSBRM_0769	0.977111	0.000779844	MSBRM_1601	0.872932	0.0231934
			MSBRM_1022	-0.912082	0.0112546	MSBRM_0929	0.905314	0.0130237	MSBRM_0132	-0.718898	0.107421																						MSBRM_0765	0.99344	6.44e-05	MSBRM_1594	0.946146	0.00427233
			MSBRM_2130	-0.865346	0.0259769	MSBRM_1227	-0.884269	0.0193153	MSBRM_0134	0.872004	0.023526																						MSBRM_0770	0.648736	0.163409	MSBRM_0819	-0.66956	0.145746
			MSBRM_0835	0.90087	0.014253	MSBRM_1230	0.895191	0.0159018	MSBRM_0482	0.774044	0.0708159																						MSBRM_0351	-0.863245	0.026774	MSBRM_1775	0.948652	0.00388724
			MSBRM_0840	0.399859	0.432177	MSBRM_1918	0.910777	0.0115861	MSBRM_0484	-0.977067	0.000782844																						MSBRM_0344	0.954597	0.00304539	MSBRM_2314	-0.943396	0.00471542
			MSBRM_2997	0.967554	0.00156201	MSBRM_1596	0.683602	0.134325	MSBRM_0488	0.87323	0.0230874																						MSBRM_0345	-0.910937	0.0115452	MSBRM_2195	-0.706823	0.116329
			MSBRM_1119	0.89132	0.0170753	MSBRM_0815	0.923988	0.00844718	MSBRM_0649	0.979509	0.000625497																						MSBRM_0343	0.538681	0.270135	MSBRM_2150	0.916367	0.0101991
			MSBRM_2757	-0.779328	0.0676713	MSBRM_0818	-0.969444	0.00138625	MSBRM_0648	0.88261	0.0198618																						MSBRM_0619	-0.958293	0.00257289	MSBRM_2929	0.964303	0.0018887
			MSBRM_2756	-0.778363	0.0682409	MSBRM_1180	0.966241	0.00169031	MSBRM_0645	0.806731	0.05242																						MSBRM_0292	0.823514	0.0439724	MSBRM_0094	0.861156	0.0275781
			MSBRM_2755	-0.636619	0.174077	MSBRM_2776	0.923424	0.0085713	MSBRM_0643	0.979635	0.00061788																						MSBRM_0295	0.88712	0.0183938	MSBRM_1575	-0.969327	0.00139683
			MSBRM_2981	-0.907428	0.0124578	MSBRM_2778	0.958473	0.00255088	MSBRM_0320	-0.850209	0.0319756																						MSBRM_0301	-0.836072	0.0381062	MSBRM_1578	0.789756	0.0616574
			MSBRM_2760	-0.746882	0.0879946	MSBRM_2889	-0.794197	0.059174																									MSBRM_1809	0.933847	0.00641956	MSBRM_0096	0.996009	2.39e-05
			MSBRM_2372	0.988682	0.000191437	MSBRM_2888	0.866673	0.025479																									MSBRM_2955	0.956129	0.00284483	MSBRM_0557	0.903307	0.0135724
			MSBRM_2381	-0.916104	0.0102626	MSBRM_2887	0.979898	0.000602068																									MSBRM_0904	0.922933	0.0086802	MSBRM_2426	0.932585	0.00666403
			MSBRM_3144	-0.669187	0.146055	MSBRM_2143	-0.742711	0.0907802																									MSBRM_2660	-0.910584	0.0116353	MSBRM_3219	0.959749	0.00239762
			MSBRM_3170	-0.688521	0.130419	MSBRM_2882	0.981761	0.000495951																									MSBRM_3001	0.960511	0.00230831	MSBRM_3215	0.677244	0.139446
			MSBRM_1757	0.878641	0.0211984	MSBRM_1776	0.895866	0.0157011																									MSBRM_0833	0.797696	0.0572506	MSBRM_3213	0.900394	0.0143879
			MSBRM_3013	-0.857517	0.0290056	MSBRM_2147	0.942105	0.00493074																									MSBRM_0836	0.991585	0.000105922	MSBRM_3221	0.899313	0.0146966
			MSBRM_2577	0.720347	0.106373	MSBRM_2315	0.928781	0.0074276																									MSBRM_2998	0.893582	0.0163846	MSBRM_3220	0.933063	0.0065708
			MSBRM_2572	0.916768	0.010103	MSBRM_2194	0.973434	0.00104926																									MSBRM_2193	-0.885185	0.0190171	MSBRM_1648	0.893316	0.0164651
			MSBRM_1505	-0.845372	0.0340161	MSBRM_2225	-0.682841	0.134933																									MSBRM_2196	0.829541	0.0411081	MSBRM_1649	0.858371	0.0286678
			MSBRM_1504	-0.817631	0.046855	MSBRM_2223	-0.961877	0.00215233																									MSBRM_2198	0.955166	0.00297004	MSBRM_0135	0.933788	0.00643093
			MSBRM_2173	-0.566185	0.241472	MSBRM_2229	0.93813	0.0056235																									MSBRM_2758	0.629256	0.180697	MSBRM_1140	0.941989	0.00495028
			MSBRM_3143	-0.845602	0.0339176	MSBRM_0098	0.889812	0.0175433																									MSBRM_2374	-0.848993	0.032483	MSBRM_0491	0.910528	0.0116497
			MSBRM_3276	0.364449	0.47753	MSBRM_0097	0.852925	0.0308559																									MSBRM_2380	0.858152	0.0287544	MSBRM_0646	-0.868477	0.0248098
			MSBRM_3178	0.91663	0.0101362	MSBRM_2796	0.583978	0.22361																									MSBRM_1760	-0.884811	0.0191386	MSBRM_0321	0.923932	0.00845933
			MSBRM_2978	-0.378581	0.459258	MSBRM_0504	0.965288	0.00178646																									MSBRM_3014	0.908966	0.0120536	MSBRM_3151	-0.904697	0.0131913
			MSBRM_0760	0.825246	0.0431398	MSBRM_2429	0.970791	0.00126732																									MSBRM_2581	0.958413	0.00255831	MSBRM_0650	0.67649	0.140059
			MSBRM_0030	0.854724	0.0301247	MSBRM_2424	-0.750924	0.0853318																									MSBRM_2573	0.893389	0.016443	MSBRM_2854	0.961131	0.00223685
			MSBRM_3055	-0.987314	0.000240373	MSBRM_2430	-0.991659	0.000104077																									MSBRM_2408	0.980033	0.000594067
			MSBRM_0753	0.320557	0.535635	MSBRM_2200	-0.927935	0.00760293																									MSBRM_2411	0.972399	0.00113223
			MSBRM_0116	0.865828	0.0257956	MSBRM_3216	-0.917326	0.0099699																									MSBRM_2975	0.857178	0.0291407
			MSBRM_0113	0.743198	0.0904531	MSBRM_3035	0.943615	0.00467921																									MSBRM_3280	0.750597	0.0855464
			MSBRM_0120	-0.678989	0.138032	MSBRM_3034	0.979443	0.000629522																									MSBRM_3273	-0.875739	0.0222018
			MSBRM_3187	0.964883	0.0018282	MSBRM_3033	0.967132	0.00160271																									MSBRM_2880	-0.824363	0.0435635
			MSBRM_0631	-0.907008	0.0125692	MSBRM_0133	0.832998	0.0395058																									MSBRM_3274	-0.670404	0.145048
			MSBRM_0623	0.859645	0.028167	MSBRM_0139	0.738985	0.0933017																									MSBRM_0112	0.915559	0.0103945
			MSBRM_1839	-0.688936	0.130092	MSBRM_0485	0.918847	0.00961138																									MSBRM_3186	-0.956762	0.00276392
			MSBRM_1236	-0.968657	0.00145817	MSBRM_0487	0.882973	0.0197416																									MSBRM_3185	0.870096	0.0242164
			MSBRM_1908	0.959291	0.00245212	MSBRM_2853	-0.843216	0.0349448																									MSBRM_0027	0.867516	0.0251654
			MSBRM_1905	-0.967675	0.00155047	MSBRM_2856	0.94967	0.0037359																									MSBRM_0251	0.964434	0.00187495
			MSBRM_1343	0.94545	0.00438237																												MSBRM_1232	0.788807	0.062194
			MSBRM_0802	-0.915479	0.0104138																												MSBRM_1241	0.988094	0.000211769
			MSBRM_2988	0.932898	0.00660301																												MSBRM_1909	-0.883431	0.0195905
			MSBRM_0810	0.966641	0.00165066																												MSBRM_1903	0.862988	0.0268726
			MSBRM_2189	0.912009	0.0112729																												MSBRM_1342	0.833407	0.0393179
			MSBRM_1170	0.946269	0.00425299																												MSBRM_1348	0.869708	0.0243581
			MSBRM_1164	0.916295	0.0102165																												MSBRM_1347	0.870215	0.0241731
			MSBRM_2747	-0.71634	0.109283																												MSBRM_1591	0.901801	0.013991
			MSBRM_2745	0.990223	0.000142905																												MSBRM_1585	0.725111	0.10296
			MSBRM_2750	0.685898	0.132496																												MSBRM_1586	0.920378	0.00925715
			MSBRM_1766	-0.890732	0.0172569																												MSBRM_0809	-0.745173	0.0891314
			MSBRM_1564	-0.834878	0.038647																												MSBRM_0803	0.912784	0.0110783
			MSBRM_0514	0.82864	0.0415306																												MSBRM_0804	0.808746	0.0513691
			MSBRM_0518	0.795879	0.0582455																												MSBRM_2989	0.837017	0.0376803
			MSBRM_0516	0.917748	0.00986975																												MSBRM_1697	0.900101	0.0144712
			MSBRM_2567	0.61612	0.19276																												MSBRM_1768	-0.795314	0.0585569
			MSBRM_2562	0.951814	0.0034269																												MSBRM_1771	-0.958075	0.00259975
			MSBRM_2414	0.593538	0.214241																												MSBRM_1770	-0.898434	0.0149495
			MSBRM_3147	0.665913	0.148776																												MSBRM_2362	0.939054	0.00545835
			MSBRM_1467	-0.980213	0.000583434																												MSBRM_2368	0.944464	0.00454075
			MSBRM_3480	-0.656379	0.156826																												MSBRM_2366	0.843433	0.0348507
			MSBRM_3269	0.980024	0.000594558																												MSBRM_2584	0.917878	0.00983912
			MSBRM_3051	0.620662	0.188553																												MSBRM_1563	0.882524	0.0198903
			MSBRM_0108	-0.7718	0.0721711																												MSBRM_1569	0.918042	0.00980045
			MSBRM_0105	0.948415	0.00392288																												MSBRM_1567	0.890332	0.0173813
			MSBRM_3192	0.836195	0.0380504																												MSBRM_1571	0.956985	0.00273561
			MSBRM_0326	0.898595	0.0149032																												MSBRM_2571	0.930503	0.00707686
			MSBRM_0632	0.801154	0.0553786																												MSBRM_1263	0.985566	0.00031099
			MSBRM_2474	-0.881557	0.0202125																												MSBRM_3184	0.822161	0.044628
			MSBRM_1824	-0.744034	0.0898924																												MSBRM_3353	0.95867	0.0025269
			MSBRM_1823	-0.852682	0.0309554																												MSBRM_3196	0.983253	0.000418366
			MSBRM_1229	0.885341	0.0189665																												MSBRM_3199	0.920119	0.00931661
			MSBRM_1916	-0.93473	0.0062512																												MSBRM_3194	-0.800437	0.0557645
			MSBRM_1921	0.87384	0.0228707																												MSBRM_0325	-0.875632	0.0222393
			MSBRM_3323	0.918206	0.00976189																												MSBRM_0635	0.844196	0.0345212
			MSBRM_1360	0.393126	0.44069																												MSBRM_0633	0.804517	0.0535854
			MSBRM_1354	0.692512	0.127287																												MSBRM_0640	0.915375	0.010439
			MSBRM_1359	0.682387	0.135297																												MSBRM_2191	0.902798	0.0137133
			MSBRM_2780	0.868975	0.0246266																												MSBRM_1827	-0.885743	0.0188363
			MSBRM_2885	-0.973179	0.00106943																												MSBRM_0924	0.915016	0.0105265
			MSBRM_2318	-0.93983	0.00532179																												MSBRM_0931	-0.920646	0.00919581
			MSBRM_2317	0.772045	0.0720226																												MSBRM_1226	-0.837478	0.0374736
			MSBRM_1781	-0.949615	0.00374395																												MSBRM_1914	-0.808081	0.051715
			MSBRM_1572	0.631924	0.178287																												MSBRM_1917	0.925396	0.008141
			MSBRM_1581	0.934338	0.00632575																												MSBRM_1361	0.485071	0.329461
			MSBRM_2087	0.887419	0.0182983																												MSBRM_1353	0.395167	0.438103
			MSBRM_2086	0.983817	0.000390736																												MSBRM_1356	0.968743	0.00145024
			MSBRM_0092	0.842594	0.035215																												MSBRM_1358	0.913704	0.0108492
			MSBRM_2222	0.59313	0.214637																												MSBRM_1600	-0.866824	0.0254227
			MSBRM_2228	-0.941043	0.00511146																												MSBRM_1599	0.904051	0.0133677
			MSBRM_2227	-0.772097	0.0719911																												MSBRM_0817	-0.932638	0.00665357
			MSBRM_2561	0.633374	0.176982																												MSBRM_2180	-0.816349	0.0474945
			MSBRM_2991	0.738984	0.0933026																												MSBRM_1177	0.979631	0.000618107
			MSBRM_0313	0.760823	0.0789673																												MSBRM_1178	0.899109	0.0147549
			MSBRM_3414	0.845935	0.0337757																												MSBRM_1179	-0.67438	0.14178
			MSBRM_0315	0.699178	0.12213																												MSBRM_1173	0.694531	0.125715
			MSBRM_2801	0.898505	0.014929																												MSBRM_1684	0.943314	0.00472895
			MSBRM_2800	0.826993	0.042308																												MSBRM_1689	0.973659	0.00103165
			MSBRM_0319	0.863668	0.0266128																												MSBRM_1687	0.896305	0.0155715
			MSBRM_2422	-0.817569	0.0468857																												MSBRM_2772	0.66461	0.149867
			MSBRM_2201	-0.508266	0.303252																												MSBRM_2883	0.35797	0.48598
			MSBRM_3214	-0.91129	0.0114551																												MSBRM_1778	0.943511	0.00469642
			MSBRM_0136	0.732773	0.0975738																												MSBRM_1772	0.954211	0.00309697
			MSBRM_2931	0.944399	0.00455127																												MSBRM_3386	0.330001	0.522967
			MSBRM_2734	0.797404	0.0574101																												MSBRM_1577	-0.835732	0.0382595
																																	MSBRM_1580	0.786956	0.0632469
																																	MSBRM_2085	0.959624	0.00241239
																																	MSBRM_2083	0.941704	0.00499853
																																	MSBRM_2224	-0.761014	0.0788465
																																	MSBRM_2226	0.882494	0.0199003
																																	MSBRM_0312	0.825155	0.0431834
																																	MSBRM_0314	0.983464	0.00040791
																																	MSBRM_2798	0.780753	0.0668342
																																	MSBRM_0317	0.823805	0.0438322
																																	MSBRM_0316	-0.914859	0.010565
																																	MSBRM_3217	0.86618	0.0256634
																																	MSBRM_0140	-0.948637	0.00388955
																																	MSBRM_0138	0.856472	0.0294222
																																	MSBRM_0642	0.882214	0.0199932
																																	MSBRM_2852	-0.881089	0.0203691

## Sheet: groups
Description: Each group contains the genes belonging to this group, their correlation coefficients with the group and which module they came from.
P_Ac group					P_pH group					N_Ac group					N_pH group					P_CH4 group					P_OD group
Gene_Locus	The correlation with the "P_Ac"	p.value	From module	Annotation	Gene_Locus	The correlation with the "P_pH"	p.value	From module	Annotation	Gene_Locus	The correlation with the "N_Ac"	p.value	From module	Annotation	Gene_Locus	The correlation with the "N_pH"	p.value	From module	Annotation	Gene_Locus	The correlation with the "P_CH4"	p.value	From module	Annotation	Gene_Locus	The correlation with the "P_OD"	p.value	From module	Annotation
MSBRM_0794	0.926195	0.0079698	Green	hypothetical protein	MSBRM_1783	0.940049	0.00528337	Turquoise	hypothetical protein	MSBRM_0797	-0.942518	0.00486124	Green	glycosyl transferase, family 2	MSBRM_2861	-0.905803	0.0128917	Turquoise	hypothetical protein	MSBRM_2069	0.958278	0.00257478	Turquoise	hypothetical protein	MSBRM_0799	0.926685	0.00786562	Blue	Glycosyltransferase
MSBRM_1783	0.949028	0.00383095	Turquoise	cellulose synthase subunit BcsC	MSBRM_2432	0.933956	0.00639868	Turquoise	hypothetical protein	MSBRM_0795	-0.940814	0.00515076	Turquoise	Glycosyl transferase, group 1 family protein	MSBRM_0795	-0.968821	0.00144308	Turquoise	Glycosyl transferase, group 1 family protein	MSBRM_0614	0.949189	0.00380709	Pink	TPR repeat containing protein	MSBRM_0800	0.975814	0.00087035	Yellow	UDP-glucose 4-epimerase
MSBRM_2550	0.948902	0.00384976	Black	hypothetical protein	MSBRM_3120	0.903454	0.0135317	Green	Potassium uptake protein TrkH	MSBRM_3315	-0.984329	0.000366448	Green	Putative metal chaperone, involved in Zn homeostasis, GTPase of COG0523 family	MSBRM_3315	-0.912259	0.0112101	Green	Putative metal chaperone, involved in Zn homeostasis, GTPase of COG0523 family	MSBRM_3447	0.921151	0.00908054	Greenyellow	hypothetical protein	MSBRM_3315	0.920176	0.00930353	Green	Putative metal chaperone, involved in Zn homeostasis, GTPase of COG0523 family
MSBRM_2432	0.906906	0.0125964	Turquoise	hypothetical protein	MSBRM_1795	0.913083	0.0110036	Green	hypothetical protein	MSBRM_1145	-0.968089	0.0015112	Green	transporter, LysE family	MSBRM_2892	-0.922614	0.00875123	Green	Ribosome biogenesis protein Nop10	MSBRM_3051	0.925551	0.00810764	Blue	Glutamate 5-kinase	MSBRM_2893	0.944505	0.00453415	Turquoise	PAC2 family protein
MSBRM_3120	0.937933	0.00565885	Green	RecB family exonuclease	MSBRM_3279	0.900078	0.0144779	Tan	2,3-bisphosphoglycerate-independent phosphoglycerate mutase	MSBRM_2892	-0.965727	0.0017418	Green	Ribosome biogenesis protein Nop10	MSBRM_2893	-0.931773	0.00682367	Turquoise	PAC2 family protein	MSBRM_0925	0.934309	0.00633123	Pink	Dimethylamine permease	MSBRM_2438	0.934446	0.00630519	Blue	hypothetical protein
MSBRM_1795	0.94564	0.00435216	Green	Geranylgeranyl diphosphate reductase	MSBRM_0622	0.942368	0.00488654	Turquoise	Metallo-beta-lactamase superfamily hydrolase	MSBRM_2893	-0.918829	0.00961568	Turquoise	PAC2 family protein	MSBRM_0660	-0.90076	0.0142841	Green	ChlI component of cobalt chelatase involved in B12 biosynthesis	MSBRM_1352	0.933469	0.00649233	Greenyellow	Nitrogenase vanadium-cofactor synthesis protein VnfN	MSBRM_1371	0.91513	0.0104988	Blue	putative GTPase related to EngC
MSBRM_0622	0.915436	0.0104243	Turquoise	acetolactate synthase	MSBRM_0988	0.931683	0.00684138	Turquoise	Sulfopyruvate decarboxylase-alpha subunit	MSBRM_2894	-0.917379	0.00995732	Green	DNA helicase II	MSBRM_0274	-0.949657	0.0037378	Green	Fe-S oxidoreductase						MSBRM_0131	0.912783	0.0110784	Blue	hypothetical protein
MSBRM_0988	0.971444	0.00121154	Turquoise	Ribonucleotide reductase of class II (coenzyme B12-dependent)	MSBRM_0349	0.950454	0.00362136	Turquoise	hypothetical protein	MSBRM_3023	-0.932795	0.00662305	Black	ATP-utilizing enzymes of the PP-loop superfamily protein	MSBRM_0275	-0.903732	0.0134551	Turquoise	4-carboxymuconolactone decarboxylase						MSBRM_3160	0.912685	0.011103	Yellow	Thiamin biosynthesis protein ThiC
MSBRM_0349	0.916467	0.0101751	Turquoise	CDP-diacylglycerol--glycerol-3-phosphate 3-phosphatidyltransferase	MSBRM_1307	0.965858	0.00172862	Turquoise	Phosphatidate cytidylyltransferase	MSBRM_0496	-0.963257	0.00200026	Black	hypothetical protein	MSBRM_2153	-0.911295	0.0114539	Turquoise	Fibrillarin-like rRNA/tRNA 2'-O-methyltransferase						MSBRM_3059	0.936559	0.0059095	Yellow	Inosine-5'-monophosphate dehydrogenase
MSBRM_1307	0.907483	0.0124431	Turquoise	Transposase	MSBRM_0683	0.902114	0.0139035	Turquoise	Orotate phosphoribosyltransferase	MSBRM_0274	-0.953787	0.00315418	Green	Fe-S oxidoreductase	MSBRM_1157	-0.944207	0.00458252	Turquoise	hypothetical protein						MSBRM_0783	0.914753	0.0105908	Green	ATP-grasp enzyme-like protein
MSBRM_0683	0.930793	0.00701866	Turquoise	haloacid dehalogenase-like hydrolase	MSBRM_1099	0.918595	0.00967043	Turquoise	homospermidine synthase	MSBRM_0062	-0.911279	0.0114581	Green	2-isopropylmalate synthase	MSBRM_0863	-0.949713	0.00372954	Turquoise	hypothetical protein						MSBRM_0786	0.912621	0.011119	Yellow	Rhodopirellula transposase
MSBRM_0686	0.921529	0.0089949	Green	Oligopeptide transport system permease protein OppB	MSBRM_1522	0.979677	0.000615316	Turquoise	hypothetical protein	MSBRM_0071	-0.919363	0.00949125	Turquoise	Prephenate and/or arogenate dehydrogenase (unknown specificity)	MSBRM_1797	-0.914389	0.0106802	Turquoise	NAD-specific glutamate dehydrogenase						MSBRM_3290	0.92193	0.00890439	Yellow	putative methanogenesis marker protein 3
MSBRM_2146	0.9509	0.00355705	Green	DedA protein	MSBRM_2100	0.956181	0.00283807	Turquoise	hypothetical protein	MSBRM_0851	-0.93855	0.00554804	Green	SSU ribosomal protein S8e	MSBRM_1798	-0.914053	0.0107629	Turquoise	Rubredoxin						MSBRM_0881	0.94327	0.0047362	Yellow	Protease
MSBRM_1522	0.971009	0.00124855	Turquoise	hypothetical protein	MSBRM_1641	0.957612	0.00265699	Green	Ferredoxin	MSBRM_1303	-0.921486	0.00900474	Black	cell surface protein	MSBRM_2447	-0.903176	0.0136084	Turquoise	hypothetical protein						MSBRM_2938	0.91838	0.00972091	Green	hypothetical protein
MSBRM_1641	0.941463	0.00503953	Green	cell surface protein	MSBRM_3312	0.92142	0.00901966	Black	hypothetical protein	MSBRM_2151	-0.911471	0.0114091	Turquoise	Chitin binding protein	MSBRM_0071	-0.977086	0.000781546	Turquoise	Prephenate and/or arogenate dehydrogenase (unknown specificity)						MSBRM_3326	0.990668	0.000130223	Green	Transcriptional regulator, ArsR family
MSBRM_2457	0.931577	0.00686246	Turquoise	hypothetical protein	MSBRM_0218	0.921852	0.00892206	Turquoise	hypothetical protein	MSBRM_1097	-0.957983	0.00261102	Turquoise	Chitin binding protein	MSBRM_0203	-0.935001	0.00619999	Turquoise	Transcriptional regulator, ArsR family						MSBRM_3306	0.933061	0.0065713	Yellow	Diaminohydroxyphosphoribosylaminopyrimidine deaminase
MSBRM_2235	0.922266	0.00882912	Turquoise	hypothetical protein	MSBRM_0256	0.91378	0.0108304	Turquoise	Thiamin biosynthesis protein ThiC	MSBRM_2603	-0.917555	0.00991547	Green	LSU ribosomal protein L23e (L14p)	MSBRM_1899	-0.91187	0.0113081	Tan	Mobile element protein						MSBRM_3308	0.928706	0.00744297	Yellow	Transcriptional regulator, ArsR family
MSBRM_3312	0.960057	0.00236129	Black	Sodium/potassium-transporting ATPase, alpha subunit	MSBRM_3079	0.971429	0.00121278	Turquoise	protein of unknown function DUF86	MSBRM_1528	-0.910107	0.0117579	Black	Putative ski2-type helicase	MSBRM_0932	-0.914073	0.010758	Turquoise	Methyltransferase type 11						MSBRM_1945	0.930614	0.00705466	Turquoise	Aminoacyl-histidine dipeptidase (Peptidase D)
MSBRM_1320	0.923267	0.00860593	Green	hypothetical protein	MSBRM_2688	0.925316	0.00815822	Turquoise	hypothetical protein	MSBRM_0678	-0.909661	0.011873	Turquoise	Uroporphyrinogen-III synthase	MSBRM_2151	-0.931933	0.00679198	Turquoise	Chitin binding protein						MSBRM_1526	0.904027	0.0133743	Yellow	Putative snRNP Sm-like protein, Archaeal
MSBRM_0698	0.919549	0.00944818	Green	Flagella-related protein FlaH	MSBRM_2921	0.925039	0.00821822	Green	iron-sulfur flavoprotein	MSBRM_0852	-0.905608	0.0129442	Green	hypothetical protein	MSBRM_1097	-0.944883	0.00447307	Turquoise	Chitin binding protein						MSBRM_1993	0.953408	0.00320564	Yellow	Hydantoinase
MSBRM_3079	0.963252	0.00200085	Turquoise	coenzyme F390 synthetase	MSBRM_1627	0.930895	0.00699828	Green	hypothetical protein	MSBRM_2114	-0.928795	0.00742471	Black	Chitin binding protein	MSBRM_2325	-0.900035	0.0144901	Turquoise	Ornithine carbamoyltransferase						MSBRM_3138	0.913961	0.0107855	Green	GTP-binding protein RBG1/RBG2
MSBRM_2921	0.967942	0.0015251	Green	hypothetical protein	MSBRM_1518	0.904335	0.0132898	Black	2-isopropylmalate synthase	MSBRM_1407	-0.904536	0.013235	Turquoise	Energy-conserving hydrogenase (ferredoxin), subunit C	MSBRM_2214	-0.91521	0.0104793	Turquoise	2-oxoglutarate oxidoreductase, beta subunit						MSBRM_3223	0.951996	0.00340127	Blue	hypothetical protein
MSBRM_1540	0.914052	0.0107631	Turquoise	Methyltransferase corrinoid activation protein	MSBRM_2467	0.919316	0.00950229	Green	Aminoacyl-histidine dipeptidase (Peptidase D)	MSBRM_2868	-0.971828	0.00117935	Turquoise	Phosphoserine phosphatase	MSBRM_2215	-0.91676	0.0101049	Turquoise	2-oxoglutarate oxidoreductase, alpha subunit						MSBRM_0479	0.908829	0.0120892	Yellow	DNA-directed RNA polymerase subunit N
MSBRM_1627	0.927484	0.00769717	Green	Secreted and surface protein containing fasciclin-like repeats	MSBRM_2089	0.925862	0.00804102	Turquoise	hypothetical protein	MSBRM_2669	-0.932327	0.00671453	Turquoise	DNA-directed RNA polymerase subunit E''	MSBRM_2101	-0.939531	0.00537424	Turquoise	hypothetical protein						MSBRM_3181	0.940281	0.005243	Yellow	hypothetical protein
MSBRM_1518	0.914166	0.0107351	Black	hypothetical protein	MSBRM_0230	0.934632	0.0062699	Turquoise	Thiazole biosynthetic enzyme Thi4	MSBRM_2671	-0.958777	0.00251398	Green	SSU ribosomal protein S24e	MSBRM_0678	-0.920129	0.00931431	Turquoise	Uroporphyrinogen-III synthase						MSBRM_0077	0.902718	0.0137355	Yellow	Signal recognition particle, subunit Ffh SRP54
MSBRM_2467	0.990033	0.00014852	Green	hypothetical protein	MSBRM_2903	0.93193	0.00679257	Green	Homocitrate synthase	MSBRM_0225	-0.939614	0.00535953	Turquoise	Retron-type RNA-directed DNA polymerase	MSBRM_0674	-0.935035	0.00619361	Turquoise	hypothetical protein						MSBRM_0220	0.967409	0.00157596	Yellow	Dipeptide-binding ABC transporter, periplasmic substrate-binding component
MSBRM_2089	0.902747	0.0137272	Turquoise	Branched-chain amino acid transport protein	MSBRM_0505	0.914587	0.0106315	Black	3-dehydroquinate dehydratase I	MSBRM_2040	-0.947879	0.00400416	Green	hypothetical protein	MSBRM_0072	-0.942152	0.00492276	Turquoise	Shikimate 5-dehydrogenase I alpha						MSBRM_0221	0.916026	0.0102813	Green	Dipeptide transport system permease protein DppB
MSBRM_3110	0.909705	0.0118616	Green	Periplasmic serine protease	MSBRM_1616	0.902551	0.0137817	Green	hypothetical protein	MSBRM_3058	-0.923443	0.00856713	Turquoise	Universal stress protein	MSBRM_0075	-0.930834	0.00701049	Turquoise	2-amino-3,7-dideoxy-D-threo-hept-6-ulosonate synthase						MSBRM_1888	0.919966	0.00935173	Green	hypothetical protein
MSBRM_3106	0.906194	0.0127867	Turquoise	Alpha-amylase	MSBRM_1615	0.991056	0.000119628	Turquoise	Replication factor C large subunit	MSBRM_2672	-0.912335	0.0111908	Green	SSU ribosomal protein S27Ae	MSBRM_2120	-0.923298	0.00859917	Turquoise	hypothetical protein						MSBRM_2120	0.927704	0.0076512	Turquoise	hypothetical protein
MSBRM_0044	0.907378	0.0124709	Green	Ribosomal-protein-S18p-alanine acetyltransferase	MSBRM_0457	0.930643	0.00704872	Turquoise	hypothetical protein	MSBRM_3380	-0.941654	0.00500713	Turquoise	hypothetical protein	MSBRM_0852	-0.919214	0.00952589	Green	hypothetical protein						MSBRM_1429	0.915605	0.0103833	Blue	Thioredoxin reductase
MSBRM_0049	0.924055	0.00843249	Green	hypothetical protein	MSBRM_3114	0.956045	0.00285558	Turquoise	Transcriptional regulator, ArsR family	MSBRM_0235	-0.917662	0.00989022	Turquoise	hypothetical protein	MSBRM_1407	-0.945282	0.0044092	Turquoise	Energy-conserving hydrogenase (ferredoxin), subunit C						MSBRM_0852	0.909892	0.0118134	Green	hypothetical protein
MSBRM_0048	0.944149	0.0045919	Green	Radical SAM domain heme biosynthesis protein	MSBRM_3115	0.980919	0.000542668	Turquoise	hypothetical protein	MSBRM_2113	-0.998096	5.43272e-06	Green	Chitin binding protein	MSBRM_1087	-0.902434	0.0138144	Turquoise	Cobyrinic acid A,C-diamide synthase						MSBRM_0509	0.921954	0.00889902	Turquoise	hypothetical protein
MSBRM_0229	0.910339	0.0116981	Black	Bipolar DNA helicase	MSBRM_0409	0.91703	0.0100406	Turquoise	hypothetical protein	MSBRM_1051	-0.935303	0.00614309	Green	Transcriptional regulator	MSBRM_2051	-0.937837	0.00567628	Turquoise	Transcriptional regulator, TetR family						MSBRM_0511	0.934929	0.00621361	Blue	rRNA biogenesis protein Nop5/Nop56
MSBRM_2124	0.944984	0.00445692	Green	hypothetical protein	MSBRM_2486	0.92421	0.00839845	Turquoise	hypothetical protein	MSBRM_3348	-0.934875	0.00622376	Green	Phosphoserine phosphatase	MSBRM_2868	-0.915871	0.0103189	Turquoise	Phosphoserine phosphatase						MSBRM_3329	0.931843	0.00680986	Yellow	GTP-binding and nucleic acid-binding protein YchF
MSBRM_2903	0.939979	0.00529567	Green	hypothetical protein	MSBRM_1854	0.975678	0.000880166	Turquoise	phosphorylase	MSBRM_3126	-0.939672	0.00534946	Turquoise	ATPase component NikO of energizing module of nickel ECF transporter	MSBRM_3002	-0.914225	0.0107204	Yellow	ABC transporter, ATP-binding protein						MSBRM_1403	0.97464	0.00095655	Green	hypothetical protein
MSBRM_0505	0.977436	0.000757936	Black	DNA repair helicase	MSBRM_1674	0.941879	0.0049689	Green	hypothetical protein	MSBRM_0884	-0.902772	0.0137205	Turquoise	DNA-directed RNA polymerase subunit H	MSBRM_2671	-0.901985	0.0139395	Green	SSU ribosomal protein S24e						MSBRM_2669	0.935832	0.00604415	Turquoise	DNA-directed RNA polymerase subunit E''
MSBRM_1616	0.929922	0.00719437	Green	hypothetical protein	MSBRM_2659	0.962298	0.00210542	Green	acidic integral membrane protein	MSBRM_1461	-0.947726	0.00402737	Black	Translation initiation factor 1A	MSBRM_0450	-0.900502	0.0143572	Green	Imidazole glycerol phosphate synthase cyclase subunit						MSBRM_3335	0.951463	0.00347664	Yellow	Iron-sulfur cluster assembly protein SufB
MSBRM_1615	0.960804	0.00227435	Turquoise	hypothetical protein	MSBRM_0100	0.981722	0.000498096	Turquoise	Phosphate acetyltransferase	MSBRM_0961	-0.969553	0.00137641	Green	response regulator receiver	MSBRM_0047	-0.908323	0.0122217	Turquoise	Fe-S oxidoreductase						MSBRM_0450	0.918171	0.0097701	Green	Imidazole glycerol phosphate synthase cyclase subunit
MSBRM_1607	0.946891	0.0041559	Green	cellulose synthase subunit BcsC	MSBRM_1721	0.951071	0.0035325	Turquoise	[NiFe] hydrogenase nickel incorporation protein HypA	MSBRM_1072	-0.931687	0.00684051	Turquoise	cell surface protein	MSBRM_0225	-0.902411	0.0138208	Turquoise	Retron-type RNA-directed DNA polymerase						MSBRM_0998	0.903008	0.013655	Yellow	cell surface protein
MSBRM_0232	0.93743	0.00575009	Green	putative transcriptional regulator	MSBRM_2666	0.906799	0.0126249	Yellow	Inosine-5'-monophosphate dehydrogenase	MSBRM_2597	-0.925074	0.00821062	Green	LSU ribosomal protein L9e (L6p)	MSBRM_0224	-0.922937	0.00867916	Turquoise	Dipeptide transport ATP-binding protein DppF						MSBRM_0224	0.956722	0.00276899	Turquoise	Dipeptide transport ATP-binding protein DppF
MSBRM_2826	0.939968	0.00529763	Turquoise	thiamine monophosphate kinase	MSBRM_1279	0.94908	0.00382333	Turquoise	Methanophenazine hydrogenase small subunit precursor	MSBRM_1704	-0.904689	0.0131934	Black	Phenylacetate-coenzyme A ligase	MSBRM_1330	-0.948765	0.0038703	Turquoise	serine/threonine kinase						MSBRM_1190	0.94634	0.00424186	Yellow	Serine/threonine protein kinase
MSBRM_1427	0.924192	0.00840239	Green	response regulator receiver	MSBRM_0979	0.907656	0.0123974	Turquoise	Methanophenazine hydrogenase large subunit	MSBRM_2656	-0.920919	0.00913346	Green	Glycosyltransferase	MSBRM_2277	-0.926254	0.00795726	Turquoise	hypothetical protein						MSBRM_1183	0.962253	0.00211038	Blue	Periplasmic component of the Tol biopolymer transport system-like protein precursor
MSBRM_2243	0.975824	0.000869669	Turquoise	hypothetical protein	MSBRM_2832	0.930529	0.00707159	Turquoise	putative type II restriction enzyme methylase subunit	MSBRM_0731	-0.907232	0.0125096	Turquoise	hypothetical protein	MSBRM_3380	-0.961012	0.00225047	Turquoise	hypothetical protein						MSBRM_2911	0.925053	0.00821518	Turquoise	exosome complex RNA-binding protein Csl4
MSBRM_3131	0.947498	0.0040624	Green	Substrate-specific component NikM of nickel ECF transporter	MSBRM_2637	0.903058	0.013641	Yellow	DUF378 domain-containing protein	MSBRM_0034	-0.919255	0.00951644	Turquoise	Inosine-5'-monophosphate dehydrogenase	MSBRM_0235	-0.951647	0.0034505	Turquoise	hypothetical protein						MSBRM_3058	0.939089	0.0054522	Turquoise	Universal stress protein
MSBRM_2870	0.923557	0.00854197	Green	Biotin operon repressor	MSBRM_0415	0.910054	0.0117716	Green	hypothetical protein	MSBRM_1846	-0.947508	0.00406073	Turquoise	Type I restriction-modification system, specificity subunit S	MSBRM_0522	-0.905048	0.0130959	Yellow	hypothetical protein						MSBRM_1612	0.933715	0.00644489	Blue	hypothetical protein
MSBRM_1854	0.904893	0.013138	Turquoise	hypothetical protein	MSBRM_2858	0.900845	0.0142601	Turquoise	SSU ribosomal protein S15Ae (S8p)	MSBRM_2007	-0.921057	0.009102	Turquoise	Oligoendopeptidase F	MSBRM_3159	-0.95315	0.003241	Turquoise	glycosyltransferase, putative						MSBRM_2676	0.908027	0.0122996	Yellow	Xanthosine/inosine triphosphate pyrophosphatase
MSBRM_1292	0.945656	0.0043496	Green	hypothetical protein	MSBRM_1270	0.926456	0.00791412	Turquoise	SSU ribosomal protein S3e (S3p)	MSBRM_2159	-0.957036	0.00272922	Black	Mobile element protein	MSBRM_2113	-0.944085	0.00460227	Green	Chitin binding protein						MSBRM_2110	0.909192	0.0119948	Blue	transposase
MSBRM_1674	0.920532	0.00922187	Green	Succinate-semialdehyde dehydrogenase [NAD]	MSBRM_1008	0.956652	0.00277788	Turquoise	LSU ribosomal protein L3e (L3p)	MSBRM_2631	-0.930264	0.00712517	Green	hypothetical protein	MSBRM_1044	-0.958233	0.00258029	Turquoise	hypothetical protein						MSBRM_0183	0.931673	0.00684331	Blue	Sensory transduction histidine kinase
MSBRM_1709	0.919266	0.00951375	Green	putative methanogenesis marker protein 8	MSBRM_2781	0.918759	0.00963203	Green	Long-chain-fatty-acid--CoA ligase	MSBRM_2670	-0.966901	0.0016252	Green	hypothetical protein	MSBRM_2808	-0.964126	0.00190734	Turquoise	Energy-conserving hydrogenase (ferredoxin), subunit C						MSBRM_0235	0.905704	0.0129184	Turquoise	hypothetical protein
MSBRM_2659	0.938463	0.00556362	Green	hypothetical protein	MSBRM_0345	0.926352	0.00793631	Turquoise	AMP/CMP kinase AK6	MSBRM_2536	-0.969451	0.00138557	Green	hypothetical protein	MSBRM_2807	-0.956137	0.00284375	Turquoise	Energy-conserving hydrogenase (ferredoxin), subunit B						MSBRM_1047	0.901972	0.0139434	Yellow	Glutamyl-tRNA(Gln) amidotransferase asparaginase subunit
MSBRM_0441	0.956776	0.00276203	Turquoise	Cobalt-zinc-cadmium resistance protein	MSBRM_0582	0.924101	0.00842231	Black	hypothetical protein	MSBRM_0161	-0.956287	0.00282441	Black	hypothetical protein	MSBRM_2806	-0.903738	0.0134536	Turquoise	Energy-conserving hydrogenase (ferredoxin), subunit A						MSBRM_1195	0.903248	0.0135885	Turquoise	Translation elongation factor 1 beta subunit
MSBRM_2715	0.904055	0.0133667	Green	Oligosaccharyl transferase	MSBRM_0584	0.920806	0.00915927	Green	2-phospho-L-lactate guanylyltransferase	MSBRM_0714	-0.962664	0.0020649	Green	hypothetical protein	MSBRM_1195	-0.93916	0.00543957	Turquoise	Translation elongation factor 1 beta subunit						MSBRM_3348	0.927322	0.00773109	Green	Phosphoserine phosphatase
MSBRM_2714	0.91308	0.0110043	Turquoise	Oligosaccharyl transferase	MSBRM_2660	0.927665	0.00765919	Turquoise	rubredoxin-oxygen oxidoreductase	MSBRM_1275	-0.929959	0.00718673	Turquoise	dihydropteroate synthase	MSBRM_0657	-0.961276	0.00222029	Turquoise	PQQ enzyme repeat domain protein						MSBRM_0734	0.958633	0.00253144	Blue	Prephenate dehydratase
MSBRM_2400	0.931624	0.00685308	Black	T1SS secreted agglutinin RTX	MSBRM_2652	0.907456	0.0124503	Green	Fumarate hydratase class I, aerobic	MSBRM_3325	-0.93763	0.00571378	Green	N-methylhydantoinase (ATP-hydrolyzing)	MSBRM_2810	-0.946741	0.00417929	Turquoise	Energy-conserving hydrogenase (ferredoxin), subunit E						MSBRM_3122	0.959267	0.00245499	Yellow	hypothetical protein
MSBRM_1661	0.930187	0.00714064	Turquoise	sensory transduction histidine kinase	MSBRM_1761	0.90101	0.0142136	Yellow	CoB--CoM heterodisulfide reductase subunit B	MSBRM_0556	-0.90262	0.0137626	Green	Ribose-phosphate pyrophosphokinase	MSBRM_3348	-0.927123	0.00777313	Green	Phosphoserine phosphatase						MSBRM_0961	0.916825	0.0100895	Green	response regulator receiver
MSBRM_2840	0.979325	0.000636741	Green	hypothetical protein	MSBRM_3186	0.904693	0.0131923	Turquoise	dTDP-glucose 4,6-dehydratase	MSBRM_1021	-0.968241	0.0014969	Black	ACT-domain-containing protein, predicted allosteric regulator of homoserine dehydrogenase	MSBRM_3126	-0.913843	0.0108148	Turquoise	ATPase component NikO of energizing module of nickel ECF transporter						MSBRM_2072	0.963359	0.00198927	Yellow	cation-transporting P-type ATPase
MSBRM_2858	0.947945	0.00399406	Turquoise	Bipolar DNA helicase	MSBRM_2412	0.934102	0.00637065	Green	CobN-like chelatase BtuS for metalloporphyrine salvage	MSBRM_2015	-0.929805	0.00721817	Turquoise	Indolepyruvate oxidoreductase subunit IorB	MSBRM_0884	-0.958068	0.00260062	Turquoise	DNA-directed RNA polymerase subunit H						MSBRM_2073	0.934405	0.00631296	Blue	Cation-transporting ATPase, E1-E2 family
MSBRM_0449	0.934835	0.0062313	Black	hypothetical protein	MSBRM_0931	0.913865	0.0108094	Turquoise	hypothetical protein	MSBRM_1389	-0.94919	0.00380694	Green	hypothetical protein	MSBRM_0952	-0.90958	0.0118941	Turquoise	hypothetical protein						MSBRM_2817	0.928573	0.00747055	Blue	hypothetical protein
MSBRM_1008	0.961041	0.00224708	Turquoise	HTH DNA-binding protein	MSBRM_2852	0.960894	0.00226405	Turquoise	Energy-conserving hydrogenase (ferredoxin), subunit E	MSBRM_0367	-0.944894	0.00447134	Green	Transcriptional regulator, TrmB family	MSBRM_1703	-0.918613	0.00966632	Turquoise	hypothetical protein						MSBRM_1703	0.955039	0.00298674	Turquoise	hypothetical protein
MSBRM_2286	0.911358	0.0114379	Black	hypothetical protein						MSBRM_0968	-0.904088	0.0133576	Turquoise	Transcriptional regulator, MarR family	MSBRM_0731	-0.946644	0.00419439	Turquoise	hypothetical protein						MSBRM_2656	0.931933	0.00679203	Green	Glycosyltransferase
MSBRM_2781	0.968632	0.00146046	Green	hypothetical protein						MSBRM_2356	-0.908921	0.0120653	Turquoise	hypothetical protein	MSBRM_0729	-0.931327	0.00691212	Turquoise	hypothetical protein						MSBRM_3286	0.923887	0.00846934	Yellow	putative methanogenesis marker protein 17
MSBRM_0177	0.902868	0.0136938	Green	hypothetical protein						MSBRM_3425	-0.918711	0.00964319	Turquoise	hypothetical protein	MSBRM_0034	-0.97101	0.00124842	Turquoise	Inosine-5'-monophosphate dehydrogenase						MSBRM_3285	0.948366	0.00393032	Blue	putative methanogenesis marker protein 7
MSBRM_3255	0.935705	0.0060678	Black	Glutathione-regulated potassium-efflux system protein KefC						MSBRM_3426	-0.967613	0.00155643	Turquoise	Glycosyltransferase	MSBRM_1846	-0.924739	0.00828314	Turquoise	Type I restriction-modification system, specificity subunit S						MSBRM_0726	0.927881	0.00761424	Turquoise	Mannose-1-phosphate guanylyltransferase
MSBRM_0995	0.902435	0.0138139	Green	Flagella-related protein FlaI						MSBRM_3428	-0.97983	0.000606162	Turquoise	hypothetical protein	MSBRM_2007	-0.91595	0.0102996	Turquoise	Oligoendopeptidase F						MSBRM_0947	0.922772	0.00871603	Blue	hypothetical protein
MSBRM_1654	0.932753	0.00663111	Turquoise	Potassium channel protein						MSBRM_0181	-0.971332	0.00122097	Black	hypothetical protein	MSBRM_2159	-0.916277	0.0102208	Black	Mobile element protein						MSBRM_0741	0.910799	0.0115804	Yellow	Histone acetyltransferase HPA2
MSBRM_0916	0.924292	0.00838065	Green	Glutamate dehydrogenase 2						MSBRM_0223	-0.936504	0.00591962	Turquoise	Dipeptide transport ATP-binding protein DppD	MSBRM_2631	-0.912314	0.0111961	Green	hypothetical protein						MSBRM_2631	0.942003	0.00494786	Green	hypothetical protein
MSBRM_2297	0.92219	0.00884596	Green	Ubiquitin-like small archaeal modifier protein SAMP2						MSBRM_0222	-0.910164	0.0117432	Turquoise	Dipeptide transport system permease protein DppC	MSBRM_2670	-0.933388	0.00650802	Green	hypothetical protein						MSBRM_2540	0.979792	0.000608397	Yellow	hypothetical protein
MSBRM_0345	0.956569	0.0027884	Turquoise	hypothetical protein						MSBRM_0779	-0.973389	0.00105278	Turquoise	GDP-mannose 4,6-dehydratase	MSBRM_2536	-0.941217	0.00508163	Green	hypothetical protein						MSBRM_3382	0.992296	8.87994e-05	Yellow	Lactoylglutation lyase
MSBRM_0582	0.951912	0.00341303	Black	Ribosomal protein S6						MSBRM_0780	-0.948195	0.00395614	Turquoise	GDP-L-fucose synthetase	MSBRM_0714	-0.905955	0.0128508	Green	hypothetical protein						MSBRM_0714	0.950032	0.00368282	Green	hypothetical protein
MSBRM_0584	0.964798	0.00183695	Green	V-type ATP synthase subunit K						MSBRM_2034	-0.909654	0.011875	Green	Exosome complex exonuclease 1	MSBRM_1275	-0.95944	0.00243426	Turquoise	dihydropteroate synthase						MSBRM_0393	0.90642	0.0127261	Green	Formylmethanofuran dehydrogenase (molybdenum) subunit D
MSBRM_2660	0.946782	0.0041729	Turquoise	hypothetical protein						MSBRM_2977	-0.956669	0.00277574	Green	hypothetical protein	MSBRM_2015	-0.967837	0.00153509	Turquoise	Indolepyruvate oxidoreductase subunit IorB						MSBRM_0392	0.933184	0.00654737	Green	Formylmethanofuran dehydrogenase (molybdenum) subunit C
MSBRM_0838	0.90228	0.0138572	Black	hypothetical protein						MSBRM_3439	-0.945739	0.00433643	Turquoise	hypothetical protein	MSBRM_3455	-0.914206	0.0107251	Turquoise	hypothetical protein						MSBRM_1275	0.920235	0.00928984	Turquoise	dihydropteroate synthase
MSBRM_2652	0.955384	0.00294152	Green	putative DNA alkylation repair enzyme						MSBRM_0148	-0.939774	0.00533157	Green	Monomethylamine permease	MSBRM_0367	-0.963362	0.0019889	Green	Transcriptional regulator, TrmB family						MSBRM_1274	0.900633	0.01432	Green	Zinc-finger protein
MSBRM_0517	0.913966	0.0107844	Green	hypothetical protein						MSBRM_0767	-0.946002	0.00429496	Turquoise	UDP-N-acetylglucosamine 1-carboxyvinyltransferase	MSBRM_2949	-0.9487	0.00388001	Turquoise	Tyrosyl-tRNA synthetase						MSBRM_1016	0.922377	0.00880412	Yellow	GTP-binding protein EngB
MSBRM_2412	0.952125	0.00338315	Green	hypothetical protein						MSBRM_0768	-0.974638	0.00095666	Turquoise	UDP-N-acetylenolpyruvoylglucosamine reductase	MSBRM_2359	-0.951828	0.00342487	Turquoise	hypothetical protein						MSBRM_1497	0.917034	0.0100395	Yellow	hypothetical protein
MSBRM_0923	0.930819	0.00701343	Black	Dimethylamine permease						MSBRM_0762	-0.924264	0.0083867	Green	Glycosyltransferase	MSBRM_2356	-0.93228	0.00672366	Turquoise	hypothetical protein						MSBRM_0151	0.970308	0.00130937	Blue	Monomethylamine methyltransferase corrinoid protein
MSBRM_1914	0.934862	0.00622626	Turquoise	Mobile element protein						MSBRM_1805	-0.938938	0.005479	Green	cell surface protein	MSBRM_3425	-0.975677	0.000880193	Turquoise	hypothetical protein						MSBRM_0705	0.900039	0.0144889	Yellow	sensory transduction histidine kinase
MSBRM_0814	0.936451	0.00592933	Green	hypothetical protein						MSBRM_0904	-0.95454	0.00305297	Turquoise	Oligopeptide transport system permease protein OppC	MSBRM_2060	-0.90977	0.0118449	Turquoise	hypothetical protein						MSBRM_0391	0.930322	0.00711337	Green	Formylmethanofuran dehydrogenase subunit A
MSBRM_0316	0.9089	0.0120709	Turquoise	Uncharacterized protein conserved in archaea (DUF531)						MSBRM_2574	-0.980106	0.00058973	Green	ATPase-like protein	MSBRM_2177	-0.931585	0.00686087	Turquoise	Heteropolysaccharide repeat unit export protein						MSBRM_0382	0.954879	0.00300789	Green	Oligopeptide transport ATP-binding protein OppF
MSBRM_2852	0.944006	0.00461525	Turquoise	Yolk protein 1						MSBRM_0339	-0.961289	0.00221882	Green	MoxR-related protein	MSBRM_3426	-0.936672	0.00588866	Turquoise	Glycosyltransferase						MSBRM_0968	0.933365	0.0065124	Turquoise	Transcriptional regulator, MarR family
										MSBRM_0027	-0.931918	0.00679502	Turquoise	DUF54 conserved in archaea	MSBRM_3428	-0.965913	0.00172308	Turquoise	hypothetical protein						MSBRM_2031	0.955859	0.0028796	Green	DNA-directed RNA polymerase subunit P
										MSBRM_0026	-0.902686	0.0137442	Black	Dephospho-CoA kinase archaeal, predicted	MSBRM_0181	-0.903787	0.01344	Black	hypothetical protein						MSBRM_2172	0.969568	0.00137506	Green	ATPase component NikO of energizing module of nickel ECF transporter
										MSBRM_0247	-0.912623	0.0111186	Green	Tungstate ABC transporter, ATP-binding protein WtpC	MSBRM_0223	-0.91914	0.00954317	Turquoise	Dipeptide transport ATP-binding protein DppD						MSBRM_1172	0.906109	0.0128093	Yellow	hypothetical protein
										MSBRM_1349	-0.913249	0.0109622	Green	Nitrogenase (vanadium-iron) beta chain	MSBRM_3260	-0.953499	0.00319317	Turquoise	Protein of unknown function DUF1538						MSBRM_3426	0.9345	0.0062948	Turquoise	Glycosyltransferase
										MSBRM_2187	-0.923452	0.00856511	Green	Excinuclease ABC subunit B	MSBRM_0222	-0.933095	0.00656472	Turquoise	Dipeptide transport system permease protein DppC						MSBRM_2518	0.909812	0.0118339	Blue	hypothetical protein
										MSBRM_2748	-0.901048	0.0142029	Green	Phenylacetate-coenzyme A ligase	MSBRM_0779	-0.94958	0.00374919	Turquoise	GDP-mannose 4,6-dehydratase						MSBRM_0223	0.956994	0.00273446	Turquoise	Dipeptide transport ATP-binding protein DppD
										MSBRM_2362	-0.911406	0.0114257	Turquoise	hypothetical protein	MSBRM_0913	-0.91623	0.0102322	Green	Dissimilatory sulfite reductase (desulfoviridin), alpha and beta subunits						MSBRM_0222	0.942239	0.00490819	Turquoise	Dipeptide transport system permease protein DppC
										MSBRM_1567	-0.908809	0.0120946	Turquoise	7,8-didemethyl-8-hydroxy-5-deazariboflavin synthase subunit 2	MSBRM_0823	-0.901852	0.0139769	Turquoise	Iron(III) dicitrate-binding protein						MSBRM_0779	0.905685	0.0129235	Turquoise	GDP-mannose 4,6-dehydratase
										MSBRM_0322	-0.973917	0.00101164	Green	GCN5-related N-acetyltransferase	MSBRM_2977	-0.912926	0.0110428	Green	hypothetical protein						MSBRM_0607	0.936834	0.00585897	Yellow	Adenylosuccinate synthetase
										MSBRM_1176	-0.927789	0.00763339	Green	hypothetical protein	MSBRM_3439	-0.956801	0.00275896	Turquoise	hypothetical protein						MSBRM_2034	0.918101	0.00978661	Green	Exosome complex exonuclease 1
										MSBRM_1175	-0.960519	0.00230733	Green	hypothetical protein	MSBRM_3087	-0.927133	0.00777095	Turquoise	hypothetical protein						MSBRM_1110	0.913763	0.0108347	Yellow	hypothetical protein
										MSBRM_2884	-0.991428	0.000109901	Green	putative cell division protein	MSBRM_0767	-0.930441	0.00708932	Turquoise	UDP-N-acetylglucosamine 1-carboxyvinyltransferase						MSBRM_2731	0.953552	0.00318604	Yellow	Mannose-1-phosphate guanylyltransferase (GDP)
										MSBRM_2891	-0.945621	0.00435519	Black	Eukaryotic translation initiation factor 2 alpha subunit	MSBRM_0768	-0.9559	0.00287435	Turquoise	UDP-N-acetylenolpyruvoylglucosamine reductase						MSBRM_2976	0.967103	0.00160548	Green	hypothetical protein
										MSBRM_1777	-0.923592	0.0085342	Green	Superoxide dismutase (Mn/Fe)	MSBRM_0762	-0.912788	0.0110773	Green	Glycosyltransferase						MSBRM_3038	0.936529	0.00591501	Green	Nickel transport system permease protein NikC
										MSBRM_2085	-0.906529	0.0126969	Turquoise	sensory transduction histidine kinase	MSBRM_0765	-0.914705	0.0106027	Turquoise	UDP-glucose dehydrogenase						MSBRM_2088	0.924747	0.00828141	Yellow	Sulfite reductase-related protein
										MSBRM_0317	-0.964156	0.00190418	Turquoise	Chitin binding protein	MSBRM_0904	-0.964092	0.00191092	Turquoise	Oligopeptide transport system permease protein OppC						MSBRM_3439	0.913134	0.0109908	Turquoise	hypothetical protein
										MSBRM_3217	-0.969604	0.00137182	Turquoise	Xaa-Pro aminopeptidase	MSBRM_1031	-0.921145	0.00908194	Yellow	hypothetical protein						MSBRM_2555	0.930124	0.00715332	Green	[NiFe] hydrogenase nickel incorporation-associated protein HypB
										MSBRM_3040	-0.978802	0.00066929	Green	Oligopeptide transport ATP-binding protein OppF	MSBRM_2198	-0.950429	0.00362505	Turquoise	Putative arylsulfatase regulatory protein						MSBRM_0148	0.942077	0.00493544	Green	Monomethylamine permease
										MSBRM_0649	-0.913997	0.0107766	Green	Formylmethanofuran dehydrogenase subunit C	MSBRM_2380	-0.910276	0.0117144	Turquoise	Type I restriction-modification system, DNA-methyltransferase subunit M						MSBRM_0766	0.907771	0.012367	Blue	UDP-glucose 4-epimerase
										MSBRM_0643	-0.913556	0.0108859	Green	Formylmethanofuran dehydrogenase (molybdenum) subunit B	MSBRM_3185	-0.910797	0.0115809	Turquoise	3-isopropylmalate dehydrogenase						MSBRM_0767	0.945189	0.00442402	Turquoise	UDP-N-acetylglucosamine 1-carboxyvinyltransferase
															MSBRM_0027	-0.986312	0.000279744	Turquoise	DUF54 conserved in archaea						MSBRM_0168	0.975735	0.000876076	Green	Fe-S oxidoreductase
															MSBRM_0804	-0.942593	0.00484874	Turquoise	CAAX amino terminal protease family protein						MSBRM_0350	0.928316	0.00752379	Yellow	Archease
															MSBRM_2362	-0.904404	0.013271	Turquoise	hypothetical protein						MSBRM_1805	0.933061	0.00657131	Green	cell surface protein
															MSBRM_1569	-0.959674	0.00240644	Turquoise	2-phospho-L-lactate guanylyltransferase						MSBRM_0911	0.914454	0.0106643	Blue	hypothetical protein
															MSBRM_1567	-0.92953	0.00727401	Turquoise	7,8-didemethyl-8-hydroxy-5-deazariboflavin synthase subunit 2						MSBRM_0903	0.911006	0.0115275	Blue	Dipeptide transport system permease protein DppB
															MSBRM_0104	-0.910919	0.0115498	Yellow	Thymidylate synthase						MSBRM_1024	0.985553	0.000311549	Green	hypothetical protein
															MSBRM_0322	-0.900626	0.014322	Green	GCN5-related N-acetyltransferase						MSBRM_1030	0.927894	0.00761146	Yellow	Lead, cadmium, zinc and mercury transporting ATPase
															MSBRM_0640	-0.929967	0.00718509	Turquoise	Formylmethanofuran dehydrogenase subunit A						MSBRM_2130	0.932723	0.00663709	Blue	ATP synthase protein I
															MSBRM_2884	-0.956361	0.00281498	Green	putative cell division protein						MSBRM_2381	0.942683	0.00483372	Blue	Type I restriction-modification system, specificity subunit S
															MSBRM_2891	-0.919272	0.00951246	Black	Eukaryotic translation initiation factor 2 alpha subunit						MSBRM_2380	0.964426	0.00187576	Turquoise	Type I restriction-modification system, DNA-methyltransferase subunit M
															MSBRM_2085	-0.965341	0.00178107	Turquoise	sensory transduction histidine kinase						MSBRM_3185	0.900287	0.0144183	Turquoise	3-isopropylmalate dehydrogenase
															MSBRM_0317	-0.967421	0.00157482	Turquoise	Chitin binding protein						MSBRM_3183	0.903026	0.0136501	Yellow	transcription factor
															MSBRM_3217	-0.981489	0.00051083	Turquoise	Xaa-Pro aminopeptidase						MSBRM_0631	0.931779	0.00682233	Blue	HTH DNA-binding protein
															MSBRM_3040	-0.923312	0.00859601	Green	Oligopeptide transport ATP-binding protein OppF						MSBRM_0339	0.904021	0.013376	Green	MoxR-related protein
															MSBRM_0642	-0.913417	0.0109204	Turquoise	Formylmethanofuran dehydrogenase (molybdenum) subunit D						MSBRM_0332	0.91497	0.0105377	Green	Citrate synthase (si)
																									MSBRM_0248	0.927541	0.00768517	Yellow	Molybdenum transport system protein ModD
																									MSBRM_1911	0.904746	0.013178	Yellow	hypothetical protein
																									MSBRM_1347	0.918811	0.00961999	Turquoise	Nitrogenase (vanadium-iron) alpha chain
																									MSBRM_1586	0.915511	0.010406	Turquoise	phosphorylase
																									MSBRM_1763	0.912861	0.0110591	Green	hypothetical protein
																									MSBRM_0512	0.936751	0.00587411	Green	Fibrillarin
																									MSBRM_0519	0.916818	0.010091	Green	hypothetical protein
																									MSBRM_2564	0.949445	0.00376909	Green	hypothetical protein
																									MSBRM_0744	0.90827	0.0122357	Yellow	hypothetical protein
																									MSBRM_0110	0.941561	0.00502296	Yellow	Aspartyl-tRNA(Asn) amidotransferase subunit A / Glutamyl-tRNA(Gln) amidotransferase subunit A
																									MSBRM_3193	0.958048	0.00260298	Yellow	Cobalt-precorrin-8x methylmutase
																									MSBRM_0327	0.91447	0.0106602	Yellow	Aconitate hydratase X, predicted
																									MSBRM_0636	0.974294	0.000982668	Yellow	Molybdenum transport ATP-binding protein ModC
																									MSBRM_0640	0.90367	0.0134723	Turquoise	Formylmethanofuran dehydrogenase subunit A
																									MSBRM_0641	0.922227	0.00883782	Green	Formylmethanofuran dehydrogenase (molybdenum) subunit C
																									MSBRM_1224	0.904673	0.0131978	Yellow	Carbamoyl-phosphate synthase small chain
																									MSBRM_1916	0.936033	0.00600674	Blue	Mobile element protein
																									MSBRM_1595	0.954816	0.00301627	Green	hypothetical protein
																									MSBRM_1176	0.906794	0.0126261	Green	hypothetical protein
																									MSBRM_1175	0.902038	0.0139249	Green	hypothetical protein
																									MSBRM_2929	0.933791	0.00643028	Yellow	Cysteinyl-tRNA synthetase
																									MSBRM_3219	0.974512	0.000966211	Yellow	hypothetical protein
																									MSBRM_3215	0.912647	0.0111125	Yellow	hypothetical protein
																									MSBRM_3039	0.903913	0.0134055	Green	Oligopeptide transport ATP-binding protein OppD
																									MSBRM_1140	0.94436	0.00455756	Yellow	SSU ribosomal protein S28e
																									MSBRM_0649	0.913034	0.0110157	Green	Formylmethanofuran dehydrogenase subunit C
																									MSBRM_0642	0.91369	0.0108526	Turquoise	Formylmethanofuran dehydrogenase (molybdenum) subunit D
																									MSBRM_0321	0.986531	0.000270887	Yellow	Chitin binding protein
																									MSBRM_2854	0.946565	0.00420672	Yellow	hypothetical protein

## Sheet: nodes
Description: The detailed information of nodes, including their gene locus, TOM values, annotations and abbreviations.
MSBRM_0367				MSBRM_0203				MSBRM_2051				MSBRM_0968
To_node	TOM_value	Annotation_of_to_node	Abbreviation	To_node	TOM_value	Annotation_of_to_node	Abbreviation	To_node	TOM_value	Annotation_of_to_node	Abbreviation	To_node	TOM_value	Annotation_of_to_node	Abbreviation
MSBRM_0442	0.237927	3,4-dihydroxy-2-butanone 4-phosphate synthase	ribB	MSBRM_0932	0.469634	methyltransferase type 11	methyltransf_11	MSBRM_2685	0.396245	iron-sulfur cluster-binding protein	iron-sulfur cluster-binding protein	MSBRM_1007	0.256248	phosphoribosylglycinamide formyltransferase	purN
MSBRM_2031	0.344305	DNA-directed RNA polymerase subunit P	rpoP	MSBRM_1416	0.413659	sam-dependent methyltransferase	sam-dependent methyltransferase	MSBRM_0540	0.475096	hexosyltransferase	hexosyltransferase	MSBRM_1004	0.354524	metal-dependent phosphohydrolase	metal-dependent phosphohydrolase
MSBRM_2733	0.27958	glutamate synthase [NADPH] small chain	gltD	MSBRM_2331	0.396958	uncharacterized protein ygiD	ygiD	MSBRM_1330	0.471877	serine/threonine kinase	serine/threonine kinase	MSBRM_2023	0.347282	mobile element protein	mobile element protein
MSBRM_2172	0.236338	ATPase component NikO of energizing module of nickel ECF transporter	cbiO	MSBRM_1632	0.461785	sensory transduction histidine kinase	sensory transduction histidine kinase	MSBRM_2126	0.440096	sodium-transporting ATPase subunit A	atpA	MSBRM_2026	0.237312	NAD-dependent malic enzyme	maeA
MSBRM_0995	0.341057	flagella-related protein FlaI	flaI	MSBRM_0081	0.425373	transcriptional regulator, ArsR family	arsR	MSBRM_2129	0.402478	sodium-transporting ATPase subunit B	atpB	MSBRM_2177	0.358909	heteropolysaccharide repeat unit export protein	heteropolysaccharide repeat unit export protein
MSBRM_3096	0.279961	deoxyribodipyrimidine photolyase, type II	phrB	MSBRM_2051	0.417846	transcriptional regulator, TetR family	tetR	MSBRM_2364	0.459481	bi-functional transferase/deacetylase	bi-functional transferase/deacetylase	MSBRM_3426	0.368407	glycosyltransferase	gtfs
MSBRM_0916	0.335353	glutamate dehydrogenase 2	gdhA	MSBRM_2685	0.45073	iron-sulfur cluster-binding protein	iron-sulfur cluster-binding protein	MSBRM_3377	0.433847	membrane protein involved in the export of O-antigen, teichoic acid lipoteichoic acids	membrane protein involved in the export of O-antigen teichoic acid lipoteichoic acids	MSBRM_0223	0.395107	Dipeptide transport ATP-binding protein dppD	dppD
MSBRM_0913	0.244579	dissimilatory sulfite reductase (desulfoviridin), alpha and beta subunits	desulfoviridin alpha and beta subunits	MSBRM_1539	0.406067	phosphatidylglycerophosphatase B	pgpB	MSBRM_1431	0.395972	diphthine synthase	dph5	MSBRM_0222	0.366166	dipeptide transport system permease protein dppC	dppC
MSBRM_2034	0.25002	exosome complex exonuclease 1	rrp41	MSBRM_0540	0.495333	hexosyltransferase	hexosyltransferase	MSBRM_1049	0.422617	transcriptional regulator	transcriptional regulator	MSBRM_0779	0.366312	GDP-mannose 4,6-dehydratase	gmd
MSBRM_2730	0.329312	polysaccharide biosynthesis protein	polysacc_synth	MSBRM_1330	0.464528	serine/threonine kinase	serine/threonine kinase	MSBRM_1195	0.414048	translation elongation factor 1 beta subunit	eef1B	MSBRM_3080	0.29147	iron(III) ABC transporter, ATP-binding protein	abc.fev.a
MSBRM_2345	0.368217	cell surface protein	cell surface protein	MSBRM_2126	0.467382	sodium-transporting ATPase subunit A	atpA	MSBRM_2486	0.433925	sanre associated Golgi protein	snare_assoc	MSBRM_0780	0.269786	GDP-L-fucose synthetase	fcl
MSBRM_2297	0.228401	ubiquitin-like small archaeal modifier protein SAMP2	samp2	MSBRM_2364	0.455294	bi-functional transferase/deacetylase	bi-functional transferase/deacetylase	MSBRM_2647	0.395971	CRISPR-associated helicase Cas3	cas3	MSBRM_1654	0.241989	potassium channel protein	potassium channel protein
MSBRM_3038	0.239569	nickel transport system permease protein NikC	nikC	MSBRM_3377	0.469968	membrane protein involved in the export of O-antigen, teichoic acid lipoteichoic acids	membrane protein involved in the export of O-antigen teichoic acid lipoteichoic acids	MSBRM_1861	0.402259	acyltransferase, putative	acyltransferase putative	MSBRM_1931	0.230534	transcriptional regulator, ArsR family	arsR
MSBRM_2502	0.335085	nucleoside 2-deoxyribosyltransferase	ndt	MSBRM_1431	0.417763	diphthine synthase	dph5	MSBRM_2105	0.414956	3-oxoacyl-[acyl-carrier protein] reductase	fabG	MSBRM_1923	0.297493	phosphoglycerate kinase	pgk
MSBRM_2555	0.301874	[NiFe] hydrogenase nickel incorporation-associated protein HypB	hypB	MSBRM_0652	0.438785	transmembrane component of general energizing module of ECF transporters	ecfT	MSBRM_1672	0.437825	O-antigen flippase Wzx	wzx	MSBRM_0822	0.319082	iron(III) dicitrate-binding protein	abc.fev.s
MSBRM_0148	0.332313	monomethylamine permease	eat	MSBRM_2647	0.402817	CRISPR-associated helicase Cas3	cas3	MSBRM_0433	0.411633	heme biosynthesis protein related to NirL and NirH	ahbAB	MSBRM_2505	0.345359	type I restriction-modification system, DNA-methyltransferase subunit M	hsdM
MSBRM_0762	0.30251	glycosyltransferase	gtfs	MSBRM_1861	0.431172	acyltransferase, putative	acyltransferase putative	MSBRM_0547	0.396421	ABC transporter	abc transporter	MSBRM_0767	0.373153	UDP-N-acetylglucosamine 1-carboxyvinyltransferase	murA
MSBRM_0168	0.342138	Fe-S oxidoreductase	Fe-S oxidoreductase	MSBRM_1672	0.448173	O-antigen flippase Wzx	wzx	MSBRM_1286	0.45099	cell surface protein	cell surface protein	MSBRM_0768	0.246397	UDP-N-acetylenolpyruvoylglucosamine reductase	murB
MSBRM_0584	0.286311	V-type ATP synthase subunit K	atpK	MSBRM_2493	0.422157	glycosyltransferase	gtfs	MSBRM_0942	0.405194	sodium/glycine symporter GlyP	glyP	MSBRM_0769	0.285363	serine acetyltransferase	cysE
MSBRM_1805	0.32391	cell surface protein	cell surface protein	MSBRM_0433	0.438947	heme biosynthesis protein related to NirL and NirH	ahbAB	MSBRM_2007	0.394239	oligoendopeptidase F	pepF	MSBRM_0765	0.332831	UDP-glucose dehydrogenase	ugdh
MSBRM_2652	0.378665	putative DNA alkylation repair enzyme	putative DNA alkylation repair enzyme	MSBRM_1286	0.469863	cell surface protein	cell surface protein	MSBRM_2719	0.397326	dolichol-phosphate mannosyltransferase in lipid-linked oligosaccharide synthesis cluster	dolichol-phosphate mannosyltransferase in lipid-linked oligosaccharide synthesis cluster	MSBRM_0904	0.39446	oligopeptide transport system permease protein oppC	oppC
MSBRM_2839	0.392494	geranylgeranyl diphosphate reductase	chlp	MSBRM_2719	0.412107	dolichol-phosphate mannosyltransferase in lipid-linked oligosaccharide synthesis cluster	dolichol-phosphate mannosyltransferase in lipid-linked oligosaccharide synthesis cluster	MSBRM_1713	0.404962	putative methanogenesis marker protein 8	methan_mark_8	MSBRM_3001	0.312688	Ni2+binding GTPase involved in regulation of expression and maturation of hydrogenase	hypB
MSBRM_2579	0.300439	SSU ribosomal protein S9e (S4p)	rps4	MSBRM_2397	0.441421	cell surface protein	cell surface protein	MSBRM_1715	0.429998	high-affnity carbon uptake protein Hat/HatR	hatR	MSBRM_2198	0.387454	putative arylsulfatase regulatory protein	putative arylsulfatase regulatory protein
MSBRM_2574	0.28229	ATPase-like protein	atpase-like protein	MSBRM_1713	0.453805	putative methanogenesis marker protein 8	putative methanogenesis marker protein 8	MSBRM_0975	0.456838	multi antimicrobial extrusion protein (Na(+)/drug antiporter), MATE family of MDR efflux pumps	mdr	MSBRM_2380	0.40303	type I restriction-modification system, DNA-methyltransferase subunit M	hsdM
MSBRM_0031	0.253774	RNA ligase, family	rna ligase family	MSBRM_1715	0.459189	high-affnity carbon uptake protein Hat/HatR	hatR	MSBRM_0555	0.473286	molybdenum cofactor biosynthesis enzyme	moaC	MSBRM_3185	0.371713	3-isopropylmalate dehydrogenase	idh1
MSBRM_0119	0.24922	archaeosortase A	archaeosortase A	MSBRM_0975	0.490615	multi antimicrobial extrusion protein (Na(+)/drug antiporter), MATE family of MDR efflux pumps	mdr	MSBRM_2014	0.452487	phenylacetate-coenzyme A ligase	paak	MSBRM_0027	0.296815	DUF54 conserved in archaea	duf54 conserved in archaea
MSBRM_0339	0.233929	moxR-related protein	moxR	MSBRM_0555	0.487227	molybdenum cofactor biosynthesis enzyme	moaC	MSBRM_2832	0.447981	integrase	integrase	MSBRM_1909	0.279369	phosphopantothenoylcysteine decarboxylase	coaBC
MSBRM_0332	0.343466	citrate synthase (si)	gltA	MSBRM_2014	0.475028	phenylacetate-coenzyme A ligase	fabG	MSBRM_2208	0.393172	fructose-bisphosphate aldolase/6-deoxy-5-ketofructose 1-phosphate synthase	k16305	MSBRM_1348	0.322651	nitrogenase (vanadium-iron) delta chain	vnfG
MSBRM_0244	0.31217	glutathione-regulated potassium-efflux system ancillary protein KefG	kefG	MSBRM_2832	0.440725	integrase	integrase	MSBRM_0362	0.405465	sodium-solute symporter, putative	tc.sss	MSBRM_1347	0.372938	nitrogenase (vanadium-iron) alpha chain	vnfD
MSBRM_1907	0.313463	phosphopantothenate synthetase, archaeal	pps	MSBRM_2208	0.442746	fructose-bisphosphate aldolase/6-deoxy-5-ketofructose 1-phosphate synthase	k16305	MSBRM_1004	0.419816	metal-dependent phosphohydrolase	metal-dependent phosphohydrolase	MSBRM_1591	0.284793	pyruvate:ferredoxin oxidoreductase, beta subunit	porB
MSBRM_1349	0.225816	nitrogenase (vanadium-iron) beta chain	vnfK	MSBRM_0362	0.442481	sodium-solute symporter, putative	tc.sss	MSBRM_2023	0.405981	mobile element protein	mobile element protein	MSBRM_1586	0.418289	phosphorylase	phosphorylase
MSBRM_2187	0.26213	excinuclease ABC subunit B	uvrB	MSBRM_1465	0.422819	undecaprenyl diphosphate synthase	uppS	MSBRM_2177	0.445475	heteropolysaccharide repeat unit export protein	heteropolysaccharide repeat unit export protein	MSBRM_0804	0.259769	caax amino terminal protease family protein	caax amino terminal protease family protein
MSBRM_2748	0.253936	phenylacetate-coenzyme A ligase	paaK	MSBRM_1004	0.410592	metal-dependent phosphohydrolase	metal-dependent phosphohydrolase	MSBRM_3260	0.405639	protein of unknown function DUF1538	duf1538	MSBRM_2584	0.240811	heat shock protein grpE	grpE
MSBRM_1764	0.265769	universal stress protein	usp	MSBRM_2023	0.399662	mobile element protein	mobile element protein	MSBRM_3080	0.395002	iron(III) ABC transporter, ATP-binding protein	abc.fev.a	MSBRM_1567	0.260365	7,8-didemethyl-8-hydroxy-5-deazariboflavin synthase subunit 2	cofH
MSBRM_1769	0.284189	membrane protein, putative	membrane protein putative	MSBRM_1400	0.399308	integrase	xerD	MSBRM_1923	0.421512	phosphoglycerate kinase	pgk	MSBRM_1263	0.305291	putative ski2-type helicase	hel308
MSBRM_0512	0.297557	fibrillarin	flpA	MSBRM_2177	0.446292	heteropolysaccharide repeat unit export protein	heteropolysaccharide repeat unit export protein	MSBRM_0822	0.444822	iron(III) dicitrate-binding protein	fecE	MSBRM_3353	0.272468	thymidylate kinase	tmk
MSBRM_1269	0.294518	putative exonuclease, DNA ligase-associated	xnuc_lig_assoc	MSBRM_3260	0.40371	protein of unknown function DUF1538	duf1538	MSBRM_2505	0.458773	type I restriction-modification system, DNA-methyltransferase subunit M	hsdM	MSBRM_3196	0.320219	cytosolic Fe-S cluster assembling factor NBP35	mrp
MSBRM_2420	0.388834	thymidylate synthase	tyms	MSBRM_1923	0.463362	phosphoglycerate kinase	pgk	MSBRM_0769	0.414045	serine acetyltransferase	cysE	MSBRM_0640	0.420251	formylmethanofuran dehydrogenase subunit A	fmdA
MSBRM_0106	0.365646	mrr restriction system protein	mrr	MSBRM_0822	0.483781	iron(III) dicitrate-binding protein	abc.fev.s	MSBRM_0765	0.447338	UDP-glucose dehydrogenase	ugdh	MSBRM_1914	0.240866	mobile element protein	mobile element protein
MSBRM_0109	0.284375	aspartyl-tRNA(Asn) amidotransferase subunit B / Glutamyl-tRNA(Gln) amidotransferase subunit B	gatB	MSBRM_2505	0.482794	type I restriction-modification system, DNA-methyltransferase subunit M	hsdM	MSBRM_0904	0.398517	oligopeptide transport system permease protein OppC	oppC	MSBRM_1358	0.294784	iron(III) ABC transporter, ATP-binding protein	abc.fev.a
MSBRM_0322	0.331412	GCN5-related N-acetyltransferase	argA	MSBRM_0769	0.461548	serine acetyltransferase	cysE	MSBRM_2198	0.439316	putative arylsulfatase regulatory protein	k06871	MSBRM_1600	0.378718	peptidyl-tRNA hydrolase, archaeal type	pth
MSBRM_0639	0.266072	Polyferredoxin protein MvhB	mhB	MSBRM_0765	0.46911	UDP-glucose dehydrogenase	udgh	MSBRM_1909	0.397357	phosphopantothenoylcysteine decarboxylase	coaBC	MSBRM_1177	0.332238	transcriptional regulator	transcriptional regulator
MSBRM_0637	0.296539	Molybdenum transport system permease protein ModB	modB	MSBRM_2198	0.427748	putative arylsulfatase regulatory protein	putative arylsulfatase regulatory protein	MSBRM_1586	0.417401	phosphorylase	phosphorylase	MSBRM_1772	0.250071	L-sorbosone dehydrogenase	sdh
MSBRM_0641	0.313895	Formylmethanofuran dehydrogenase (molybdenum) subunit C	fmdC	MSBRM_2408	0.423518	B12-binding domain/radical SAM domain protein, family	B12-binding domain/radical SAM domain protein	MSBRM_1263	0.394319	putative ski2-type helicase	helS	MSBRM_2085	0.358362	sensory transduction histidine kinase	sensory transduction histidine kinase
MSBRM_0255	0.256616	Ribosomal protein S6	rps4	MSBRM_1263	0.405151	putative ski2-type helicase	putative ski2-type helicase	MSBRM_3196	0.435615	cytosolic Fe-S cluster assembling factor NBP35	nbp35	MSBRM_2083	0.40187	sensory transduction histidine kinase	sensory transduction histidine kinase
MSBRM_2884	0.366006	putative cell division protein	pelA	MSBRM_3196	0.468761	cytosolic Fe-S cluster assembling factor NBP35	nbp35	MSBRM_0640	0.41801	formylmethanofuran dehydrogenase subunit A	fmdA	MSBRM_0314	0.301957	biotin synthesis protein bioC	bioC
MSBRM_3040	0.301431	Oligopeptide transport ATP-binding protein OppF	oppF	MSBRM_1177	0.477735	transcriptional regulator	transcriptional regulator	MSBRM_1177	0.445569	transcriptional regulator	transcriptional regulator	MSBRM_0316	0.283983	uncharacterized protein conserved in archaea (DUF531)	duf531
MSBRM_3039	0.368589	Oligopeptide transport ATP-binding protein OppD	oppD	MSBRM_1772	0.410374	L-sorbosone dehydrogenase	sndh	MSBRM_2085	0.428178	sensory transduction histidine kinase	sensory transduction histidine kinase	MSBRM_3217	0.346196	xaa-Pro aminopeptidase	xaa-pro aminopeptidase
MSBRM_0649	0.356154	Formylmethanofuran dehydrogenase subunit C	fmdC	MSBRM_2085	0.420726	sensory transduction histidine kinase	sensory transduction histidine kinase	MSBRM_2083	0.425098	sensory transduction histidine kinase	sensory transduction histidine kinase	MSBRM_0642	0.390588	formylmethanofuran dehydrogenase (molybdenum) subunit D	fmdD
MSBRM_0643	0.376058	Formylmethanofuran dehydrogenase (molybdenum) subunit B	fmdB	MSBRM_0314	0.428711	biotin synthesis protein BioC	bioC	MSBRM_0314	0.422547	biotin synthesis protein BioC	bioC	MSBRM_2852	0.267068	yolk protein 1	yolk protein 1
