# Supplementary material for: Responses of Methanosarcina barkeri to acetate stress
Source: Biotechnol Biofuels. 2019 Dec 16;12:289. doi: 10.1186/s13068-019-1630-5 (PMC6913021; doi:10.1186/s13068-019-1630-5)
Supplement: Supplementary file 13 — Additional file 13: Dataset S3. The detailed information of proteomic analysis. [file 13068_2019_1630_MOESM13_ESM.xls]

## Sheet: detected proteins
Description: The detailed information of each detected protein.
High: FDR < 0.01. Medium: 0.01 ≤ FDR ≤ 0.05. Low: FDR＞0.05.
Gene_Locus	Protein FDR Confidence	KEGG_Annotation	Ensembl_Genome_Annotation	Coverage	Peptides	PSMs	Unique Peptides	AAs	MW [kDa]	calc. pI	Relative quantity of each protein in each sample
											10-I	50-I	50-T
MSBRM_2258	High	K01915 glutamine synthetase [EC:6.3.1.2]	Glutamine synthetase type I	84.3874	41	1555	41	506	57.121	5.21	1	1.057	1.048
MSBRM_0488	High	K01006 pyruvate, orthophosphate dikinase [EC:2.7.9.1]	Pyruvate,phosphate dikinase	75.1701	66	750	66	882	96.839	5.41	1	0.985	0.942
MSBRM_3321	High	K04480 methanol---5-hydroxybenzimidazolylcobamide Co-methyltransferase [EC:2.1.1.90]	Methanol:corrinoid methyltransferase	82.2126	36	1480	34	461	50.231	5.03	1	1.039	0.808
MSBRM_0302	High	K04480 methanol---5-hydroxybenzimidazolylcobamide Co-methyltransferase [EC:2.1.1.90]	Methanol:corrinoid methyltransferase	73.1602	36	1545	33	462	50.813	4.91	1	0.949	0.744
MSBRM_0590	High	K02117 V/A-type H+/Na+-transporting ATPase subunit A [EC:7.1.2.2 7.2.2.1]	V-type ATP synthase subunit A	74.2342	34	1411	34	555	61.171	5.05	1	1.066	1.088
MSBRM_0531	High	K04077 chaperonin GroEL	Heat shock protein 60 family chaperone GroEL	83.3955	47	675	47	536	57.927	5.34	1	0.993	0.981
MSBRM_3445	High	K22447 archaeal chaperonin	Heat shock protein 60 family chaperone GroEL	87.1377	42	661	39	552	58.881	4.94	1	0.997	0.768
MSBRM_2560	High	K14068 methanophenazine hydrogenase, large subunit [EC:1.12.98.3]	Methanophenazine hydrogenase large subunit	68.0203	32	687	32	591	64.073	6.42	1	0.98	1.123
MSBRM_0473	High	K00058 D-3-phosphoglycerate dehydrogenase / 2-oxoglutarate reductase [EC:1.1.1.95 1.1.1.399]	D-3-phosphoglycerate dehydrogenase	78.2027	39	656	39	523	55.657	5.74	1	1.049	0.968
MSBRM_1011	High	K13525 transitional endoplasmic reticulum ATPase	Cell division protein FtsH	66.9677	48	348	48	775	86.585	5.35	1	0.971	1.03
MSBRM_0628	High	K00192 acetyl-CoA decarbonylase/synthase complex subunit alpha [EC:1.2.7.4]	CO dehydrogenase/acetyl-CoA synthase subunit alpha, CO dehydrogenase subcomplex	66.0471	49	426	39	807	88.501	5.3	1	0.974	0.974
MSBRM_1202	High	K04043 molecular chaperone DnaK	Chaperone protein DnaK	79.8387	43	537	43	620	66.361	4.89	1	1.027	0.959
MSBRM_3338	High	no KO assigned	CoB--CoM heterodisulfide reductase 2 iron-sulfur subunit D	59.803	60	322	60	1015	113.765	8.21	1	1.047	1.009
MSBRM_0894	High	K03231 elongation factor 1-alpha	Translation elongation factor 1 alpha subunit	76.3033	30	748	30	422	46.174	7.88	1	1.129	1.067
MSBRM_0589	High	K02118 V/A-type H+/Na+-transporting ATPase subunit B	V-type ATP synthase subunit B	71.7391	26	845	26	460	50.19	5.64	1	1.009	1.041
MSBRM_3340	High	K22447 archaeal chaperonin	Heat shock protein 60 family chaperone GroEL	75.1838	39	632	36	544	58.231	5.08	1	1.006	0.76
MSBRM_2698	High	K00320 5,10-methylenetetrahydromethanopterin reductase [EC:1.5.98.2]	5,10-methylenetetrahydromethanopterin reductase	84.4512	25	712	25	328	34.468	7.39	1	0.969	0.835
MSBRM_2738	High	K00053 ketol-acid reductoisomerase [EC:1.1.1.86]	Ketol-acid reductoisomerase	74.6269	24	670	24	335	36.937	5.36	1	0.905	0.944
MSBRM_0097	High	K00401 methyl-coenzyme M reductase beta subunit [EC:2.8.4.1]	Methyl coenzyme M reductase beta subunit	69.1244	23	744	23	434	45.376	5.74	1	1.075	1.256
MSBRM_2358	High	no KO assigned	hypothetical protein	49.2048	86	209	86	2012	231.262	4.79	1	0.962	0.92
MSBRM_2755	High	K00192 acetyl-CoA decarbonylase/synthase complex subunit alpha [EC:1.2.7.4]	CO dehydrogenase/acetyl-CoA synthase subunit alpha, CO dehydrogenase subcomplex	63.5688	42	325	33	807	88.308	5.34	1	1.007	1.521
MSBRM_3350	High	K00319 methylenetetrahydromethanopterin dehydrogenase [EC:1.5.98.1]	F420-dependent methylenetetrahydromethanopterin dehydrogenase	87.3188	23	624	23	276	29.812	6.92	1	0.9	0.882
MSBRM_2481	High	K00820 glucosamine---fructose-6-phosphate aminotransferase (isomerizing) [EC:2.6.1.16]	Glucosamine--fructose-6-phosphate aminotransferase (isomerizing)	65.9643	37	282	37	617	67.203	6.21	1	1.046	0.952
MSBRM_2113	High	no KO assigned	Chitin binding protein	62.5592	29	335	14	633	67.858	9.63	1	1.179	1.446
MSBRM_0592	High	K02119 V/A-type H+/Na+-transporting ATPase subunit C	V-type ATP synthase subunit C	78.0556	26	403	26	360	41.317	8.81	1	1.043	1.178
MSBRM_0887	High	K03041 DNA-directed RNA polymerase subunit A' [EC:2.7.7.6]	DNA-directed RNA polymerase subunit A'	60.5682	50	253	49	880	98.416	7.42	1	0.935	0.895
MSBRM_0150	High	K16176 methylamine---corrinoid protein Co-methyltransferase [EC:2.1.1.248]	Monomethylamine:corrinoid methyltransferase	56.3319	28	630	7	458	50.206	5.03	1	1.125	1.311
MSBRM_3314	High	no KO assigned	ferredoxin	69.2022	33	239	32	539	58.498	5.45	1	0.904	0.869
MSBRM_0893	High	K03234 elongation factor 2	Translation elongation factor 2	59.5029	33	397	33	684	75.81	5.36	1	1.084	0.967
MSBRM_1223	High	K01955 carbamoyl-phosphate synthase large subunit [EC:6.3.5.5]	Carbamoyl-phosphate synthase large chain	55.3488	51	203	51	1075	118.462	5.34	1	0.932	0.876
MSBRM_0303	High	K14081 methanol corrinoid protein	Methanol methyltransferase corrinoid protein	98.4496	22	834	20	258	27.851	4.54	1	0.996	0.761
MSBRM_1254	High	K04487 cysteine desulfurase [EC:2.8.1.7]	Cysteine desulfurase	63.198	23	542	23	394	43.384	8.34	1	1.08	0.984
MSBRM_0989	High	K01870 isoleucyl-tRNA synthetase [EC:6.1.1.5]	Isoleucyl-tRNA synthetase	64.9338	55	217	55	1058	120.253	5.34	1	0.928	0.904
MSBRM_3313	High	K14080 [methyl-Co(III) methanol-specific corrinoid protein]:coenzyme M methyltransferase [EC:2.1.1.2	Methylcobalamin:coenzyme M methyltransferase, methanol-specific	74.6313	21	581	21	339	35.894	5.16	1	0.875	0.75
MSBRM_2353	High	K04480 methanol---5-hydroxybenzimidazolylcobamide Co-methyltransferase [EC:2.1.1.90]	Methanol:corrinoid methyltransferase	68.7636	25	441	22	461	50.102	4.96	1	1.04	1.534
MSBRM_3291	High	K00400 methyl coenzyme M reductase system, component A2	Methyl coenzyme M reductase system component A2	72.2533	35	311	35	537	59.43	5.72	1	1.018	0.924
MSBRM_2455	High	K01869 leucyl-tRNA synthetase [EC:6.1.1.4]	Leucyl-tRNA synthetase	62.3188	53	175	53	966	111.091	5.76	1	0.965	0.931
MSBRM_0205	High	K01872 alanyl-tRNA synthetase [EC:6.1.1.7]	Alanyl-tRNA synthetase	59.1549	47	211	47	923	103.204	5.55	1	0.988	0.957
MSBRM_3104	High	K01952 phosphoribosylformylglycinamidine synthase [EC:6.3.5.3]	Phosphoribosylformylglycinamidine synthase, synthetase subunit	73.8462	39	191	39	715	76.26	4.96	1	0.948	0.884
MSBRM_2037	High	K03432 proteasome alpha subunit [EC:3.4.25.1]	Proteasome subunit alpha, archaeal	91.1647	23	543	23	249	27.514	5.08	1	1.036	1.113
MSBRM_0624	High	K00194 acetyl-CoA decarbonylase/synthase complex subunit delta [EC:2.1.1.245]	CO dehydrogenase/acetyl-CoA synthase subunit delta, corrinoid iron-sulfur subcomplex small subunit	60.771	21	283	2	441	47.616	4.82	1	1.006	0.821
MSBRM_1850	High	K16176 methylamine---corrinoid protein Co-methyltransferase [EC:2.1.1.248]	Monomethylamine:corrinoid methyltransferase	53.4934	26	587	5	458	50.105	5	1	1.216	1.18
MSBRM_3320	High	K14081 methanol corrinoid protein	Methanol methyltransferase corrinoid protein	81.0078	21	903	13	258	27.944	4.48	1	1.037	0.786
MSBRM_2759	High	K00194 acetyl-CoA decarbonylase/synthase complex subunit delta [EC:2.1.1.245]	CO dehydrogenase/acetyl-CoA synthase subunit delta, corrinoid iron-sulfur subcomplex small subunit	49.8973	20	298	1	487	52.776	5.07	1	1.121	1.586
MSBRM_1251	High	K01738 cysteine synthase [EC:2.5.1.47]	Cysteine synthase	87.987	20	496	20	308	32.648	6.39	1	0.932	0.902
MSBRM_2423	High	no KO assigned	Inosine-5'-monophosphate dehydrogenase	72.4	30	159	30	500	54.231	6.57	1	1.032	1.044
MSBRM_0100	High	K00402 methyl-coenzyme M reductase gamma subunit [EC:2.8.4.1]	Methyl coenzyme M reductase gamma subunit	85.0806	29	522	29	248	27.889	6.89	1	1.049	1.36
MSBRM_2757	High	K00193 acetyl-CoA decarbonylase/synthase complex subunit beta [EC:2.3.1.-]	CO dehydrogenase/acetyl-CoA synthase subunit beta, acetyl-CoA synthase	61.6525	28	260	1	472	52.672	4.67	1	0.999	0.955
MSBRM_0626	High	K00193 acetyl-CoA decarbonylase/synthase complex subunit beta [EC:2.3.1.-]	CO dehydrogenase/acetyl-CoA synthase subunit beta, acetyl-CoA synthase	61.6525	28	259	1	472	52.702	4.67	1	0.974	0.809
MSBRM_0595	High	K02123 V/A-type H+/Na+-transporting ATPase subunit I	V-type ATP synthase subunit I	43.9441	31	381	31	644	71.59	5.47	1	1.038	1.158
MSBRM_0317	High	no KO assigned	Chitin binding protein	60.7143	32	235	26	560	63.37	8.16	1	1.025	1.095
MSBRM_1994	High	no KO assigned	Hydantoinase	58.4906	39	260	37	689	75.975	5.78	1	1.045	0.894
MSBRM_0691	High	K01873 valyl-tRNA synthetase [EC:6.1.1.9]	Valyl-tRNA synthetase	72.2144	42	168	42	709	79.902	5.17	1	0.949	0.93
MSBRM_0957	High	K16178 dimethylamine---corrinoid protein Co-methyltransferase [EC:2.1.1.249]	Dimethylamine:corrinoid methyltransferase	56.1028	20	571	1	467	50.125	5.29	1	1.117	1.23
MSBRM_0062	High	K01649 2-isopropylmalate synthase [EC:2.3.3.13]	2-isopropylmalate synthase	65.1394	26	141	26	502	54.225	5.58	1	0.981	0.918
MSBRM_0885	High	K03045 DNA-directed RNA polymerase subunit B" [EC:2.7.7.6]	DNA-directed RNA polymerase subunit B''	76.6478	37	244	37	531	60.276	5.12	1	0.93	0.9
MSBRM_1257	High	K01740 O-acetylhomoserine (thiol)-lyase [EC:2.5.1.49]	O-acetylhomoserine sulfhydrylase	63.3833	25	355	25	467	50.938	6.55	1	1.126	1.043
MSBRM_0353	High	K00584 tetrahydromethanopterin S-methyltransferase subunit H [EC:2.1.1.86]	N5-methyltetrahydromethanopterin:coenzyme M methyltransferase subunit H	74.0506	21	541	21	316	34.272	4.91	1	1.104	1.201
MSBRM_2118	High	K01689 enolase [EC:4.2.1.11]	Enolase	51.8692	18	444	18	428	46.487	4.58	1	0.921	0.939
MSBRM_1646	High	K02469 DNA gyrase subunit A [EC:5.99.1.3]	DNA gyrase subunit A	54.8999	49	191	49	949	106.384	4.96	1	1.018	1.023
MSBRM_1240	High	K03330 glutamyl-tRNA(Gln) amidotransferase subunit E [EC:6.3.5.7]	Glutamyl-tRNA(Gln) amidotransferase transferase subunit	66.3507	40	223	40	633	70.624	5.29	1	0.933	0.942
MSBRM_0086	High	K13525 transitional endoplasmic reticulum ATPase	Cell division protein FtsH	62.3342	39	182	39	754	83.84	5.6	1	0.816	0.758
MSBRM_2285	High	K02232 adenosylcobyric acid synthase [EC:6.3.5.10]	Cobyric acid synthase	76.4344	28	169	28	488	53.664	4.96	1	1.026	0.954
MSBRM_2215	High	K00174 2-oxoglutarate/2-oxoacid ferredoxin oxidoreductase subunit alpha [EC:1.2.7.3 1.2.7.11]	2-oxoglutarate oxidoreductase, alpha subunit	57.1429	33	156	33	574	64.269	5.34	1	0.961	0.937
MSBRM_2760	High	K00197 acetyl-CoA decarbonylase/synthase complex subunit gamma [EC:2.1.1.245]	5-tetrahydromethanopterin:corrinoid iron-sulfur protein methyltransferase	66.5245	31	485	16	469	51.128	5.87	1	1.015	1.277
MSBRM_1678	High	K01499 methenyltetrahydromethanopterin cyclohydrolase [EC:3.5.4.27]	N(5),N(10)-methenyltetrahydromethanopterin cyclohydrolase	80.6854	22	274	22	321	34.923	4.67	1	0.992	0.978
MSBRM_0952	High	no KO assigned	hypothetical protein	30.4738	20	289	20	781	82.062	4.3	1	1.132	1.375
MSBRM_0391	High	K00200 formylmethanofuran dehydrogenase subunit A [EC:1.2.7.12]	Formylmethanofuran dehydrogenase subunit A	60.4452	29	191	1	584	65.095	6.1	1	0.97	1.042
MSBRM_0101	High	K00399 methyl-coenzyme M reductase alpha subunit [EC:2.8.4.1]	Methyl coenzyme M reductase alpha subunit	48.5965	25	520	25	570	61.906	5.26	1	1.057	1.304
MSBRM_2352	High	K14081 methanol corrinoid protein	Methanol methyltransferase corrinoid protein	89.0196	18	477	12	255	27.833	4.79	1	1.037	1.416
MSBRM_2162	High	K22447 archaeal chaperonin	Heat shock protein 60 family chaperone GroEL	76.9653	35	202	35	547	58.694	5.54	1	0.929	0.72
MSBRM_1777	High	K04564 superoxide dismutase, Fe-Mn family [EC:1.15.1.1]	Superoxide dismutase (Mn/Fe)	68.4729	12	354	12	203	23.615	6.15	1	1.114	1.185
MSBRM_0640	High	K00200 formylmethanofuran dehydrogenase subunit A [EC:1.2.7.12]	Formylmethanofuran dehydrogenase subunit A	60.4452	29	186	1	584	65.086	6.02	1	0.968	1.049
MSBRM_3111	High	K01874 methionyl-tRNA synthetase [EC:6.1.1.10]	Methionyl-tRNA synthetase	62.2535	35	146	35	710	79.322	5.92	1	1.023	1.004
MSBRM_0457	High	K16178 dimethylamine---corrinoid protein Co-methyltransferase [EC:2.1.1.249]	Dimethylamine:corrinoid methyltransferase	56.1028	20	545	3	467	50.195	5.08	1	1.058	1.071
MSBRM_1072	High	no KO assigned	cell surface protein	20.0516	33	167	24	2324	248.738	4.54	1	0.999	0.969
MSBRM_0632	High	no KO assigned	hypothetical protein	29.7297	17	450	14	666	73.101	4.13	1	1.383	2.233
MSBRM_0886	High	K03044 DNA-directed RNA polymerase subunit B' [EC:2.7.7.6]	DNA-directed RNA polymerase subunit B'	70.6954	37	160	37	604	67.107	6.07	1	0.956	0.911
MSBRM_2242	High	K00150 glyceraldehyde-3-phosphate dehydrogenase (NAD(P)) [EC:1.2.1.59]	NAD(P)-dependent glyceraldehyde 3-phosphate dehydrogenase archaeal	81.3609	26	277	21	338	36.931	6.87	1	0.937	0.967
MSBRM_3494	High	K00169 pyruvate ferredoxin oxidoreductase alpha subunit [EC:1.2.7.1]	Pyruvate:ferredoxin oxidoreductase, alpha subunit	53.4826	21	278	21	402	44.499	5.15	1	0.738	0.722
MSBRM_0109	High	K02434 aspartyl-tRNA(Asn)/glutamyl-tRNA(Gln) amidotransferase subunit B [EC:6.3.5.6 6.3.5.7]	Aspartyl-tRNA(Asn) amidotransferase subunit B / Glutamyl-tRNA(Gln) amidotransferase subunit B	63.6364	29	179	29	495	55.447	5.8	1	0.964	0.996
MSBRM_3086	High	no KO assigned	hypothetical protein	79.9127	18	383	3	229	24.934	7.64	1	1.014	0.956
MSBRM_2559	High	K14070 methanophenazine hydrogenase [EC:1.12.98.3]	Methanophenazine hydrogenase small subunit precursor	73.1771	18	269	18	384	41.078	5.49	1	0.984	1.156
MSBRM_0857	High	K07463 archaea-specific RecJ-like exonuclease	hypothetical protein	56.1972	36	157	36	710	77.819	6.1	1	0.985	1.002
MSBRM_1791	High	K01868 threonyl-tRNA synthetase [EC:6.1.1.3]	Threonyl-tRNA synthetase	65.0316	40	170	40	632	72.35	6.25	1	0.931	0.896
MSBRM_2766	High	K03433 proteasome beta subunit [EC:3.4.25.1]	Proteasome subunit beta, archaeal	72.0379	16	296	16	211	22.951	6.24	1	1.021	1.048
MSBRM_0144	High	K03072 preprotein translocase subunit SecD	Protein-export membrane protein SecD	38.3392	17	237	17	566	59.923	5	1	1.004	0.911
MSBRM_0765	High	no KO assigned	UDP-glucose dehydrogenase	65.8031	33	143	32	579	64.669	5.94	1	1.034	0.903
MSBRM_3229	High	no KO assigned	Glutamate synthase [NADPH] large chain	61.6302	27	219	26	503	54.546	8.16	1	0.951	0.952
MSBRM_0623	High	K00197 acetyl-CoA decarbonylase/synthase complex subunit gamma [EC:2.1.1.245]	5-tetrahydromethanopterin:corrinoid iron-sulfur protein methyltransferase	60.3412	26	359	11	469	51.209	5.59	1	0.94	0.917
MSBRM_3486	High	K01887 arginyl-tRNA synthetase [EC:6.1.1.19]	Arginyl-tRNA synthetase	75.7469	42	118	42	569	63.242	5.68	1	0.96	0.891
MSBRM_3160	High	K03147 phosphomethylpyrimidine synthase [EC:4.1.99.17]	Thiamin biosynthesis protein ThiC	64.7196	24	245	24	428	46.659	5.92	1	0.989	0.959
MSBRM_0926	High	K16178 dimethylamine---corrinoid protein Co-methyltransferase [EC:2.1.1.249]	Dimethylamine:corrinoid methyltransferase	55.6745	20	509	3	467	50.29	5.25	1	1.135	1.101
MSBRM_0539	High	K17734 serine protease AprX [EC:3.4.21.-]	Chitin binding protein	44.7458	21	223	20	590	61.591	6.96	1	1.03	1.087
MSBRM_1538	High	K06215 pyridoxal 5'-phosphate synthase pdxS subunit [EC:4.3.3.6]	Pyridoxine biosynthesis glutamine amidotransferase, synthase subunit	72.8188	23	247	23	298	31.866	5.47	1	0.923	0.972
MSBRM_3017	High	K00441 coenzyme F420 hydrogenase subunit beta [EC:1.12.98.1]	Coenzyme F420 hydrogenase subunit beta	63.2302	20	257	20	291	32.234	8.78	1	0.968	0.868
MSBRM_2086	High	K01251 adenosylhomocysteinase [EC:3.3.1.1]	Adenosylhomocysteinase	74.9392	26	253	26	411	44.973	6.18	1	0.94	0.898
MSBRM_0807	High	K00179 indolepyruvate ferredoxin oxidoreductase, alpha subunit [EC:1.2.7.8]	Indolepyruvate oxidoreductase subunit IorA	67.3333	31	143	31	600	65.065	5.4	1	0.865	0.863
MSBRM_1943	High	no KO assigned	cell surface protein	21.5604	27	172	13	1897	203.417	4.65	1	1.096	1.326
MSBRM_2478	High	K07466 replication factor A1	Replication protein A (two OB fold, one zinc finger)	82.5059	28	203	28	423	47.179	5	1	1.005	1.043
MSBRM_3335	High	K07033 uncharacterized protein	Iron-sulfur cluster assembly protein SufB	73.7101	32	154	32	407	44.502	5.69	1	1.022	1.121
MSBRM_2612	High	K02906 large subunit ribosomal protein L3	LSU ribosomal protein L3e (L3p)	72.1068	26	212	26	337	36.854	10.07	1	1.007	0.891
MSBRM_2355	High	K00688 glycogen phosphorylase [EC:2.4.1.1]	Glycogen phosphorylase	56.1313	31	144	26	579	66.575	6.9	1	0.973	0.995
MSBRM_0067	High	K13812 bifunctional enzyme Fae/Hps [EC:4.2.1.147 4.1.2.43]	Formaldehyde activating enzyme	64.0306	19	161	19	392	42.406	5.49	1	0.956	1.019
MSBRM_2703	High	no KO assigned	Rubrerythrin	90.4762	17	230	17	168	19.5	4.79	1	1	1.199
MSBRM_2309	High	K04076 ATP-dependent Lon protease [EC:3.4.21.53]	ATP-dependent protease La Type I	61.0315	34	132	33	698	75.911	6.24	1	0.985	0.975
MSBRM_3416	High	K02472 UDP-N-acetyl-D-mannosaminuronic acid dehydrogenase [EC:1.1.1.336]	UDP-glucose dehydrogenase	68.6316	24	127	24	475	51.784	6.95	1	1.005	0.902
MSBRM_0853	High	no KO assigned	hypothetical protein	69.869	17	333	2	229	24.932	7.64	1	1.011	1.258
MSBRM_0913	High	no KO assigned	Dissimilatory sulfite reductase (desulfoviridin), alpha and beta subunits	84.9315	21	308	19	219	23.286	8.48	1	1.025	1.041
MSBRM_0888	High	K03042 DNA-directed RNA polymerase subunit A" [EC:2.7.7.6]	DNA-directed RNA polymerase subunit A''	67.8049	26	153	26	410	45.306	4.84	1	0.925	0.923
MSBRM_3231	High	K01915 glutamine synthetase [EC:6.3.1.2]	Glutamine synthetase type I	62.5	20	278	20	440	49.817	5.48	1	1.126	1.178
MSBRM_2151	High	no KO assigned	Chitin binding protein	43.3213	27	188	19	831	89.771	9.28	1	0.954	0.897
MSBRM_2859	High	K08264 heterodisulfide reductase subunit D [EC:1.8.98.1]	CoB--CoM heterodisulfide reductase 2 iron-sulfur subunit D	49.1443	22	467	22	409	45.051	8	1	1.023	1.095
MSBRM_0390	High	K00205 4Fe-4S ferredoxin	Polyferredoxin protein MvhB	77.1676	22	214	5	346	37.204	5.19	1	1.084	1.221
MSBRM_1222	High	K01940 argininosuccinate synthase [EC:6.3.4.5]	Argininosuccinate synthase	67.5949	25	155	25	395	44.206	5.3	1	0.986	0.834
MSBRM_2524	High	K00925 acetate kinase [EC:2.7.2.1]	Acetate kinase	66.9118	20	147	20	408	44.057	5.53	1	0.929	1.98
MSBRM_3436	High	K01880 glycyl-tRNA synthetase [EC:6.1.1.14]	Glycyl-tRNA synthetase	63.5914	35	125	34	607	68.947	5.34	1	0.937	0.91
MSBRM_3175	High	K02864 large subunit ribosomal protein L10	LSU ribosomal protein P0 (L10p)	75	20	219	20	348	37.508	4.82	1	1.069	0.927
MSBRM_2372	High	K02984 small subunit ribosomal protein S3Ae	SSU ribosomal protein S3Ae	74.3961	14	208	14	207	23.126	9.92	1	1.046	1.008
MSBRM_3315	High	no KO assigned	Putative metal chaperone, involved in Zn homeostasis, GTPase of COG0523 family	67.602	23	172	23	392	43.851	5.33	1	0.987	0.92
MSBRM_1744	High	K01007 pyruvate, water dikinase [EC:2.7.9.2]	Phosphoenolpyruvate synthase	50.3731	32	98	25	804	89.554	5.41	1	0.976	1.16
MSBRM_2482	High	K03431 phosphoglucosamine mutase [EC:5.4.2.10]	Phosphomannomutase	65.6682	25	171	25	434	46.839	5.5	1	0.964	0.818
MSBRM_1137	High	K03243 translation initiation factor 5B	Translation initiation factor 2	63.9594	29	117	29	591	64.898	6.51	1	1.005	0.916
MSBRM_2542	High	K02446 fructose-1,6-bisphosphatase II [EC:3.1.3.11]	Fructose-1,6-bisphosphatase, GlpX type	65.4795	19	189	19	365	39.111	5.27	1	0.974	0.845
MSBRM_0042	High	K02316 DNA primase [EC:2.7.7.-]	DNA primase	69.186	33	172	33	516	56.853	9.29	1	0.986	0.905
MSBRM_3417	High	K18855 UDP-N-acetylglucosamine 3-dehydrogenase [EC:1.1.1.374]	Myo-inositol 2-dehydrogenase	87.5	23	148	23	312	34.324	6.96	1	0.987	0.937
MSBRM_0227	High	K00052 3-isopropylmalate dehydrogenase [EC:1.1.1.85]	3-isopropylmalate dehydrogenase	67.4667	23	230	23	375	41.198	4.93	1	0.9	0.873
MSBRM_3250	High	K01756 adenylosuccinate lyase [EC:4.3.2.2]	Adenylosuccinate lyase	76.3341	26	115	25	431	47.981	6.09	1	0.985	1.01
MSBRM_2319	High	K01937 CTP synthase [EC:6.3.4.2]	CTP synthase	60.2996	24	150	24	534	59.399	5.87	1	1.011	0.918
MSBRM_2491	High	no KO assigned	hypothetical protein	43.5103	21	232	18	678	73.928	4.45	1	0.927	0.856
MSBRM_2301	High	K15527 cysteate synthase [EC:2.5.1.76]	Cysteate synthase	76.6827	25	112	25	416	45.692	5.68	1	0.999	0.923
MSBRM_0321	High	no KO assigned	Chitin binding protein	54.418	34	168	13	713	79.37	8.92	1	0.964	0.824
MSBRM_3140	High	K00826 branched-chain amino acid aminotransferase [EC:2.6.1.42]	Branched-chain amino acid aminotransferase	83.1579	19	146	19	285	31.152	5.78	1	0.875	0.853
MSBRM_3185	High	K00031 isocitrate dehydrogenase [EC:1.1.1.42]	3-isopropylmalate dehydrogenase	78.0702	23	207	23	342	37.019	5.6	1	0.885	0.89
MSBRM_2525	High	K00625 phosphate acetyltransferase [EC:2.3.1.8]	Phosphate acetyltransferase	63.0631	16	137	16	333	35.273	5.01	1	1.028	1.559
MSBRM_3247	High	K00400 methyl coenzyme M reductase system, component A2	putative ABC transporter ATP-binding protein	51.5411	25	138	25	584	65.99	5.94	1	1.012	0.914
MSBRM_0956	High	K16179 dimethylamine corrinoid protein	Dimethylamine methyltransferase corrinoid protein	79.4393	16	145	8	214	22.793	4.97	1	1.064	1.401
MSBRM_2779	High	K01881 prolyl-tRNA synthetase [EC:6.1.1.15]	Prolyl-tRNA synthetase, archaeal/eukaryal type	64.1667	28	98	28	480	55.006	5.97	1	0.96	0.912
MSBRM_0034	High	no KO assigned	Inosine-5'-monophosphate dehydrogenase	80.7829	19	187	19	281	31.283	7.15	1	1.041	1.061
MSBRM_0858	High	no KO assigned	FtsH protease regulator HflK	62.8788	14	201	14	264	29.542	5.62	1	1.03	1.195
MSBRM_3059	High	no KO assigned	Inosine-5'-monophosphate dehydrogenase	75	19	215	19	284	31.45	5.25	1	0.983	0.916
MSBRM_0461	High	K14083 trimethylamine---corrinoid protein Co-methyltransferase [EC:2.1.1.250]	Trimethylamine:corrinoid methyltransferase	56.3636	22	101	22	495	53.82	5.63	1	0.945	0.963
MSBRM_1035	High	K07321 CO dehydrogenase maturation factor	Nickel insertion protein	87.7953	17	128	17	254	27.854	4.78	1	1.331	1.785
MSBRM_1704	High	K01912 phenylacetate-CoA ligase [EC:6.2.1.30]	Phenylacetate-coenzyme A ligase	59.5843	26	192	26	433	49.131	5.81	1	0.956	0.867
MSBRM_2745	High	no KO assigned	Tetrahedral aminopeptidase	79.8319	21	141	21	357	38.419	6.32	1	1.01	1.024
MSBRM_0033	High	no KO assigned	Inosine-5'-monophosphate dehydrogenase	80.2326	20	265	20	258	28.572	6.57	1	0.983	0.967
MSBRM_0333	High	K01681 aconitate hydratase [EC:4.2.1.3]	Aconitate hydratase	45.7173	32	77	32	934	102.89	5.38	1	0.914	0.934
MSBRM_1030	High	K17686 Cu+-exporting ATPase [EC:3.6.3.54]	Lead, cadmium, zinc and mercury transporting ATPase	47.1204	36	109	36	955	102.192	5	1	1.008	1.11
MSBRM_0486	High	K12574 ribonuclease J [EC:3.1.-.-]	Putative Zn-dependent hydrolase in polyisoprenoid biosynthetic cluster	54.3624	19	111	19	447	49.4	5.82	1	0.963	0.96
MSBRM_3020	High	K00440 coenzyme F420 hydrogenase subunit alpha [EC:1.12.98.1]	Coenzyme F420 hydrogenase subunit alpha	72.0126	14	158	12	318	35.61	7.15	1	0.938	0.837
MSBRM_0605	High	K03420 proteasome regulatory subunit	Proteasome-activating AAA-ATPase (PAN), archaeal	71.6707	24	112	24	413	45.246	5.27	1	1.027	0.957
MSBRM_0152	High	K14082 [methyl-Co(III) methylamine-specific corrinoid protein]:coenzyme M methyltransferase [EC:2.1.	Methylcobalamin:coenzyme M methyltransferase, methylamine-specific	64.8968	17	213	17	339	36.641	5.11	1	1.16	1.15
MSBRM_0240	High	K00789 S-adenosylmethionine synthetase [EC:2.5.1.6]	Archaeal S-adenosylmethionine synthetase	72.6131	23	128	23	398	43.905	5.3	1	1.031	0.963
MSBRM_2810	High	K14090 ech hydrogenase subunit E	Energy-conserving hydrogenase (ferredoxin), subunit E	57.2626	22	138	22	358	40.085	6.86	1	1.044	1.22
MSBRM_1245	High	K17830 digeranylgeranylglycerophospholipid reductase [EC:1.3.1.101 1.3.7.11]	Digeranylgeranylglycerophospholipid reductase	62.1622	24	112	24	407	44.344	6.81	1	1.001	0.951
MSBRM_0110	High	K02433 aspartyl-tRNA(Asn)/glutamyl-tRNA(Gln) amidotransferase subunit A [EC:6.3.5.6 6.3.5.7]	Aspartyl-tRNA(Asn) amidotransferase subunit A / Glutamyl-tRNA(Gln) amidotransferase subunit A	54.9474	21	86	21	475	50.981	5.91	1	0.985	1.025
MSBRM_1347	High	K22896 vanadium-dependent nitrogenase alpha chain [EC:1.18.6.2]	Nitrogenase (vanadium-iron) alpha chain	56.9892	26	95	26	465	52.955	6.13	1	1.218	1.08
MSBRM_2611	High	K02930 large subunit ribosomal protein L4e	LSU ribosomal protein L1e (L4p)	68.8976	18	209	18	254	27.861	10.05	1	1.035	0.895
MSBRM_1896	High	K00831 phosphoserine aminotransferase [EC:2.6.1.52]	Phosphoserine aminotransferase	68.3784	23	150	23	370	41.45	7.59	1	0.965	0.875
MSBRM_2452	High	K01256 aminopeptidase N [EC:3.4.11.2]	Membrane alanine aminopeptidase N	45.0157	30	87	30	953	109.227	5.44	1	0.955	0.898
MSBRM_2287	High	K18931 AMP phosphorylase [EC:2.4.2.57]	AMP phosphohydrolase	55.9289	25	104	25	506	54.518	5.52	1	1.012	1.105
MSBRM_0074	High	K11646 3-dehydroquinate synthase II [EC:1.4.1.24]	3,7-dideoxy-D-threo-hepto-2, 6-diulosonate synthase	64.2105	22	115	22	380	41.323	6.27	1	0.883	0.923
MSBRM_3462	High	K01858 myo-inositol-1-phosphate synthase [EC:5.5.1.4]	Inositol-1-phosphate synthase	61.7486	18	106	18	366	40.482	6.21	1	1.004	1.009
MSBRM_1423	High	no KO assigned	GTP cyclohydrolase III (methanopterin)	77.7778	27	99	27	396	44.788	4.4	1	1.009	1.025
MSBRM_1198	High	K07072 (4-(4-[2-(gamma-L-glutamylamino)ethyl]phenoxymethyl)furan-2-yl)methanamine synthase [EC:2.5.1	putative H4MPT-linked C1 transfer pathway protein	81.6817	22	87	22	333	36.28	5.19	1	0.977	0.909
MSBRM_3441	High	K07587 O-phosphoseryl-tRNA synthetase [EC:6.1.1.27]	O-phosphoseryl-tRNA(Cys) synthetase	59.7403	24	123	24	539	60.766	5.66	1	0.944	0.925
MSBRM_3135	High	K00602 phosphoribosylaminoimidazolecarboxamide formyltransferase / IMP cyclohydrolase [EC:2.1.2.3 3.	IMP cyclohydrolase	61.3383	26	95	26	538	59.391	5.55	1	0.973	0.953
MSBRM_2480	High	K00973 glucose-1-phosphate thymidylyltransferase [EC:2.7.7.24]	Glucose-1-phosphate thymidylyltransferase	82.716	21	115	21	405	44.41	5.78	1	1.022	0.973
MSBRM_0392	High	K00202 formylmethanofuran dehydrogenase subunit C [EC:1.2.7.12]	Formylmethanofuran dehydrogenase (molybdenum) subunit C	84.7176	17	149	17	301	31.548	5.08	1	0.991	1.079
MSBRM_0038	High	K07466 replication factor A1	Replication factor A (ssDNA-binding protein)	63.2231	25	99	25	484	53.939	4.68	1	0.947	0.96
MSBRM_0356	High	K00577 tetrahydromethanopterin S-methyltransferase subunit A [EC:2.1.1.86]	N5-methyltetrahydromethanopterin:coenzyme M methyltransferase subunit A	69.1667	11	313	11	240	25.355	5.21	1	1.053	1.209
MSBRM_2087	High	K12960 5-methylthioadenosine/S-adenosylhomocysteine deaminase [EC:3.5.4.31 3.5.4.28]	S-adenosylhomocysteine deaminase	61.3426	24	131	24	432	46.907	5.59	1	0.926	0.894
MSBRM_2034	High	K11600 exosome complex component RRP41	Exosome complex exonuclease 1	46.0474	22	174	22	506	56.273	4.13	1	1.023	1.013
MSBRM_2702	High	no KO assigned	bifunctional phosphopantothenoylcysteine decarboxylase/phosphopantothenate synthase	82.9384	13	195	13	211	23.792	8.66	1	1.082	1.275
MSBRM_0593	High	K02121 V/A-type H+/Na+-transporting ATPase subunit E	V-type ATP synthase subunit E	78.6885	16	319	15	183	20.296	5.54	1	1.049	1.169
MSBRM_0035	High	no KO assigned	hypothetical protein	62.9121	21	125	21	364	40.34	9.76	1	0.877	0.892
MSBRM_3513	High	K00672 formylmethanofuran--tetrahydromethanopterin N-formyltransferase [EC:2.3.1.101]	Formylmethanofuran--tetrahydromethanopterin N-formyltransferase	60.6061	14	149	14	297	31.664	4.97	1	1.025	0.992
MSBRM_3176	High	K02863 large subunit ribosomal protein L1	LSU ribosomal protein L10Ae (L1p)	71.3615	16	174	16	213	23.625	9.04	1	0.986	0.82
MSBRM_1720	High	no KO assigned	hypothetical protein	63.3466	33	102	33	502	59.719	7.01	1	1.068	1.047
MSBRM_1757	High	K03775 FKBP-type peptidyl-prolyl cis-trans isomerase SlyD [EC:5.2.1.8]	Putative FKBP-type peptidyl-prolyl cis-trans isomerase	74	18	256	18	250	27.784	4.67	1	0.952	0.938
MSBRM_3299	High	K15633 2,3-bisphosphoglycerate-independent phosphoglycerate mutase [EC:5.4.2.12]	2,3-bisphosphoglycerate-independent phosphoglycerate mutase	45.5253	21	89	21	514	57.071	5.68	1	0.969	0.881
MSBRM_2262	High	K00187 2-oxoisovalerate ferredoxin oxidoreductase, beta subunit [EC:1.2.7.7]	Ketoisovalerate oxidoreductase subunit VorA	60.499	21	87	21	481	51.714	6.02	1	0.949	0.855
MSBRM_0588	High	K02120 V/A-type H+/Na+-transporting ATPase subunit D	V-type ATP synthase subunit D	61.3527	15	287	15	207	23.343	9.25	1	1.051	1.099
MSBRM_2666	High	K03242 translation initiation factor 2 subunit 3	Eukaryotic translation initiation factor 2 gamma subunit	64.2157	21	133	21	408	44.102	6.86	1	1.03	0.984
MSBRM_0766	High	K01784 UDP-glucose 4-epimerase [EC:5.1.3.2]	UDP-glucose 4-epimerase	78.5714	19	75	19	308	34.244	7.47	1	1.035	0.953
MSBRM_2428	High	no KO assigned	Serine--glyoxylate aminotransferase	75.4569	23	113	23	383	41.51	6.1	1	0.954	0.882
MSBRM_3394	High	K00609 aspartate carbamoyltransferase catalytic subunit [EC:2.1.3.2]	Aspartate carbamoyltransferase	64.094	21	131	21	298	33.448	6.2	1	0.989	0.819
MSBRM_2824	High	K02585 nitrogen fixation protein NifB	Nitrogenase FeMo-cofactor synthesis FeS core scaffold and assembly protein NifB	59.19	20	140	20	321	36.07	6.46	1	0.979	1
MSBRM_1762	High	K03969 phage shock protein A	Phage shock protein A	68.9956	18	200	18	229	25.553	5.01	1	1.074	1.157
MSBRM_1258	High	K00641 homoserine O-acetyltransferase/O-succinyltransferase [EC:2.3.1.31 2.3.1.46]	Homoserine O-acetyltransferase	57.3832	28	111	28	535	58.619	6.55	1	1.037	1.034
MSBRM_2623	High	no KO assigned	hypothetical protein	36.1757	17	179	17	387	41.677	4.98	1	1.049	1.376
MSBRM_0607	High	K01939 adenylosuccinate synthase [EC:6.3.4.4]	Adenylosuccinate synthetase	61.0849	28	168	27	424	46.532	5.59	1	0.981	0.987
MSBRM_0386	High	K02035 peptide/nickel transport system substrate-binding protein	Oligopeptide ABC transporter, periplasmic oligopeptide-binding protein OppA	53.7477	24	95	24	547	60.601	4.81	1	0.997	1.065
MSBRM_2164	High	K09759 nondiscriminating aspartyl-tRNA synthetase [EC:6.1.1.23]	Aspartyl-tRNA synthetase / Aspartyl-tRNA(Asn) synthetase	55.0239	21	124	21	418	47.782	5.41	1	0.951	0.898
MSBRM_3468	High	no KO assigned	S-layer family duplication domain protein	24.8709	23	86	23	1162	124.883	4.39	1	1.025	1.211
MSBRM_0075	High	K16306 fructose-bisphosphate aldolase / 2-amino-3,7-dideoxy-D-threo-hept-6-ulosonate synthase [EC:4.	2-amino-3,7-dideoxy-D-threo-hept-6-ulosonate synthase	69.5833	14	127	14	240	25.657	6.06	1	0.894	0.911
MSBRM_2555	High	K04652 hydrogenase nickel incorporation protein HypB	[NiFe] hydrogenase nickel incorporation-associated protein HypB	74.0909	14	163	14	220	24.559	5.52	1	1.07	0.968
MSBRM_3078	High	K07722 CopG family transcriptional regulator, nickel-responsive regulator	Nickel responsive regulator NikR	71.4286	12	272	11	140	15.798	6.02	1	1.041	0.984
MSBRM_3230	High	no KO assigned	Glutamine amidotransferase, class-II	70.2857	23	164	23	350	39.212	6.06	1	0.976	0.99
MSBRM_1334	High	K01890 phenylalanyl-tRNA synthetase beta chain [EC:6.1.1.20]	Phenylalanyl-tRNA synthetase beta chain	46.4945	22	103	22	542	61.2	4.96	1	0.928	0.905
MSBRM_2913	High	K06868 Sep-tRNA:Cys-tRNA synthetase [EC:2.5.1.73]	O-phosphoseryl-tRNA:Cysteinyl-tRNA synthase	66.5803	21	109	21	386	42.744	7.27	1	0.951	0.942
MSBRM_1942	High	no KO assigned	cell surface protein	22.6368	24	149	13	1608	171.863	4.7	1	0.997	1.851
MSBRM_2454	High	K01733 threonine synthase [EC:4.2.3.1]	Threonine synthase	62.716	22	94	22	405	43.373	7.93	1	0.982	0.946
MSBRM_2512	High	K00927 phosphoglycerate kinase [EC:2.7.2.3]	Phosphoglycerate kinase	58.0097	20	110	20	412	44.615	6.42	1	0.961	1.002
MSBRM_2437	High	K01687 dihydroxy-acid dehydratase [EC:4.2.1.9]	Dihydroxy-acid dehydratase	51.8987	23	109	16	553	58.997	6.76	1	0.92	0.951
MSBRM_3348	High	no KO assigned	Phosphoserine phosphatase	61.4035	23	131	23	285	32.813	9.17	1	0.996	0.915
MSBRM_2872	High	K01960 pyruvate carboxylase subunit B [EC:6.4.1.1]	Pyruvate carboxyl transferase subunit B	46.5969	23	85	23	573	63.674	5.08	1	0.943	0.923
MSBRM_2704	High	no KO assigned	rubredoxin-oxygen oxidoreductase	63.4328	22	122	22	402	44.6	6.47	1	1.044	1.138
MSBRM_3385	High	K17488 GTP cyclohydrolase IV [EC:3.5.4.39]	GTP cyclohydrolase I type 2	68.9655	21	180	21	319	35.688	5.96	1	0.987	0.912
MSBRM_3180	High	K03531 cell division protein FtsZ	Cell division protein FtsZ	58.9333	15	131	15	375	39.45	4.78	1	1.011	0.963
MSBRM_2949	High	K01866 tyrosyl-tRNA synthetase [EC:6.1.1.1]	Tyrosyl-tRNA synthetase	68.4543	22	83	22	317	35.997	6.46	1	0.935	0.922
MSBRM_2498	High	K00918 ADP-dependent phosphofructokinase/glucokinase [EC:2.7.1.146 2.7.1.147]	ADP-dependent phosphofructokinase	56.8507	24	101	24	489	55.045	6.01	1	1.033	1.075
MSBRM_1046	High	K01755 argininosuccinate lyase [EC:4.3.2.1]	Argininosuccinate lyase	54.4534	26	83	26	494	55.169	5.52	1	0.968	0.932
MSBRM_0430	High	K01698 porphobilinogen synthase [EC:4.2.1.24]	Porphobilinogen synthase	58.642	13	99	13	324	35.503	4.81	1	1.021	1.028
MSBRM_2606	High	K02982 small subunit ribosomal protein S3	SSU ribosomal protein S3e (S3p)	50.1629	14	131	14	307	33.845	5.53	1	1.052	0.921
MSBRM_2789	High	K02586 nitrogenase molybdenum-iron protein alpha chain [EC:1.18.6.1]	Nitrogenase (molybdenum-iron) alpha chain	57.7068	29	131	29	532	60.141	6.61	1	1.216	1.05
MSBRM_2261	High	K01581 ornithine decarboxylase [EC:4.1.1.17]	Ornithine decarboxylase	58.7179	20	81	20	390	44.639	6.76	1	0.964	0.874
MSBRM_1006	High	K00600 glycine hydroxymethyltransferase [EC:2.1.2.1]	Serine hydroxymethyltransferase / L-threonine aldolase / L-allo-threonine aldolase	51.2136	20	89	20	412	45.043	7.03	1	0.92	0.897
MSBRM_2769	High	K03531 cell division protein FtsZ	Cell division protein FtsZ	64.2857	20	72	20	392	42.418	5.24	1	0.938	0.888
MSBRM_2741	High	K09011 (R)-citramalate synthase [EC:2.3.1.182]	(R)-citramalate synthase	57.5569	21	86	21	483	52.085	6.34	1	0.929	0.873
MSBRM_0291	High	K16306 fructose-bisphosphate aldolase / 2-amino-3,7-dideoxy-D-threo-hept-6-ulosonate synthase [EC:4.	2-amino-3,7-dideoxy-D-threo-hept-6-ulosonate synthase	65	11	170	11	240	25.23	5.45	1	0.991	1.107
MSBRM_0639	High	K00205 4Fe-4S ferredoxin	Polyferredoxin protein MvhB	56.0694	18	165	1	346	37.199	5.16	1	0.916	1.306
MSBRM_1480	High	K00201 formylmethanofuran dehydrogenase subunit B [EC:1.2.7.12]	Formylmethanofuran dehydrogenase subunit B	57.8313	18	85	18	415	45.683	6.27	1	1	0.947
MSBRM_1396	High	K07583 tRNA pseudouridine synthase 10 [EC:5.4.99.25]	tRNA pseudouridine 55 synthase Archaea	58.9327	25	99	25	431	48.238	6.2	1	0.948	0.901
MSBRM_1492	High	K03388 heterodisulfide reductase subunit A2 [EC:1.8.7.3 1.8.98.4 1.8.98.5 1.8.98.6]	CoB--CoM heterodisulfide reductase subunit A	46.0859	31	74	31	792	86.622	5.77	1	0.953	0.97
MSBRM_1349	High	K22897 vanadium-dependent nitrogenase beta chain [EC:1.18.6.2]	Nitrogenase (vanadium-iron) beta chain	62.9213	18	91	18	445	48.934	5.24	1	1.236	1.088
MSBRM_2509	High	K13993 HSP20 family protein	HSP20 type chaperone	85.5263	14	145	14	152	17.632	4.93	1	0.827	0.779
MSBRM_0171	High	no KO assigned	Universal stress protein	70.7317	11	404	11	164	18.208	6.35	1	1.078	1.224
MSBRM_2733	High	K00266 glutamate synthase (NADPH) small chain [EC:1.4.1.13]	Glutamate synthase [NADPH] small chain	63.3262	28	86	28	469	50.691	6.13	1	0.926	0.846
MSBRM_3418	High	no KO assigned	UDP-4-amino-4-deoxy-L-arabinose--oxoglutarate aminotransferase	59.4444	19	96	19	360	39.35	6.07	1	1.022	0.972
MSBRM_2665	High	K06863 5-formaminoimidazole-4-carboxamide-1-(beta)-D-ribofuranosyl 5'-monophosphate synthetase [EC:6	5-formaminoimidazole-4-carboxamide-1-(beta)-D-ribofuranosyl 5'-monophosphate synthetase	59.4315	24	94	24	387	44.348	5.95	1	0.937	0.92
MSBRM_1270	High	no KO assigned	Ribosomal protein S6	78.5185	12	373	7	135	15.599	5.6	1	0.903	0.778
MSBRM_0856	High	K00762 orotate phosphoribosyltransferase [EC:2.4.2.10]	Orotate phosphoribosyltransferase related protein	81.6143	17	138	13	223	23.85	7.85	1	1.069	1.172
MSBRM_2740	High	K01652 acetolactate synthase I/II/III large subunit [EC:2.2.1.6]	Acetolactate synthase large subunit	37.9252	17	77	17	588	63.937	5.44	1	0.942	0.94
MSBRM_0394	High	K00201 formylmethanofuran dehydrogenase subunit B [EC:1.2.7.12]	Formylmethanofuran dehydrogenase (molybdenum) subunit B	43.418	14	162	3	433	47.504	6.21	1	1.031	1.155
MSBRM_1790	High	no KO assigned	putative DNA or RNA helicase of superfamily II	40.137	28	92	28	730	84.089	8.78	1	0.996	0.951
MSBRM_2271	High	K01703 3-isopropylmalate/(R)-2-methylmalate dehydratase large subunit [EC:4.2.1.33 4.2.1.35]	3-isopropylmalate dehydratase large subunit	53.8283	16	70	16	431	46.786	5.29	1	0.96	0.973
MSBRM_0395	High	K09807 uncharacterized protein	Outer membrane protein	64.6586	12	111	12	249	26.458	4.56	1	0.882	0.954
MSBRM_3374	High	K00012 UDPglucose 6-dehydrogenase [EC:1.1.1.22]	UDP-glucose dehydrogenase	61.8267	22	67	22	427	46.347	5.76	1	1.015	0.936
MSBRM_1376	High	no KO assigned	O-methyltransferase	71.934	22	69	22	424	47.385	4.93	1	0.993	0.938
MSBRM_1742	High	no KO assigned	hypothetical protein	96.6292	11	306	11	89	10.447	4.56	1	1.032	0.81
MSBRM_2781	High	K16305 fructose-bisphosphate aldolase / 6-deoxy-5-ketofructose 1-phosphate synthase [EC:4.1.2.13 2.2	hypothetical protein	47.557	12	116	12	307	33.672	5.55	1	0.999	1.091
MSBRM_0429	High	K01845 glutamate-1-semialdehyde 2,1-aminomutase [EC:5.4.3.8]	Glutamate-1-semialdehyde aminotransferase	57.767	13	60	13	412	44.836	5.03	1	0.923	0.984
MSBRM_2593	High	K02988 small subunit ribosomal protein S5	SSU ribosomal protein S2e (S5p)	76.4423	15	163	15	208	22.623	8.43	1	1.034	0.955
MSBRM_3495	High	K00170 pyruvate ferredoxin oxidoreductase beta subunit [EC:1.2.7.1]	Pyruvate:ferredoxin oxidoreductase, beta subunit	62.5	15	91	15	296	32.007	8.15	1	0.707	0.63
MSBRM_3099	High	K01923 phosphoribosylaminoimidazole-succinocarboxamide synthase [EC:6.3.2.6]	Phosphoribosylaminoimidazole-succinocarboxamide synthase	86.9198	24	155	24	237	27.185	5.5	1	0.903	0.732
MSBRM_3479	High	K00549 5-methyltetrahydropteroyltriglutamate--homocysteine methyltransferase [EC:2.1.1.14]	5-methyltetrahydropteroyltriglutamate--homocysteine methyltransferase	63.3721	16	106	16	344	38.753	5.1	1	1.002	1.026
MSBRM_2167	High	K04751 nitrogen regulatory protein P-II 1	Nitrogen regulatory protein P-II	73.913	12	161	11	115	12.882	8.59	1	1.361	1.325
MSBRM_0900	High	K02035 peptide/nickel transport system substrate-binding protein	Oligopeptide ABC transporter, periplasmic oligopeptide-binding protein OppA	42.5856	22	117	19	526	58.345	4.82	1	0.973	1.144
MSBRM_3018	High	K00443 coenzyme F420 hydrogenase subunit gamma [EC:1.12.98.1]	Coenzyme F420 hydrogenase subunit gamma	62.1818	9	122	9	275	29.967	5.2	1	0.986	0.828
MSBRM_0556	High	K00948 ribose-phosphate pyrophosphokinase [EC:2.7.6.1]	Ribose-phosphate pyrophosphokinase	74.5583	15	83	15	283	30.513	5.31	1	0.921	0.88
MSBRM_0868	High	K06865 ATPase	hypothetical protein	47.6562	26	76	26	640	71.218	5.59	1	0.951	0.953
MSBRM_3290	High	no KO assigned	putative methanogenesis marker protein 3	55.0296	21	60	21	507	56	5.17	1	0.965	0.986
MSBRM_0543	High	no KO assigned	hypothetical protein	33.1181	27	57	26	1084	123.457	5.73	1	1.042	0.942
MSBRM_1647	High	K02470 DNA gyrase subunit B [EC:5.99.1.3]	DNA gyrase subunit B	47.8673	25	88	25	633	71.003	6.33	1	1.037	0.939
MSBRM_1801	High	no KO assigned	N-methylhydantoinase (ATP-hydrolyzing)	45.7895	25	85	25	570	61.711	5.45	1	0.994	1.077
MSBRM_0487	High	K13787 geranylgeranyl diphosphate synthase, type I [EC:2.5.1.1 2.5.1.10 2.5.1.29]	Geranylfarnesyl diphosphate synthase	65.4206	17	78	17	321	35.476	4.87	1	1.013	0.967
MSBRM_2748	High	K01912 phenylacetate-CoA ligase [EC:6.2.1.30]	Phenylacetate-coenzyme A ligase	47.5664	21	92	21	452	50.94	5.96	1	0.958	0.922
MSBRM_2401	High	no KO assigned	hypothetical protein	61.3445	25	75	25	357	41.23	5.05	1	0.963	1.051
MSBRM_0176	High	K09136 ribosomal protein S12 methylthiotransferase accessory factor	hypothetical protein	56.7376	22	75	22	423	47.294	6.34	1	1.017	0.956
MSBRM_0151	High	K16177 monomethylamine corrinoid protein	Monomethylamine methyltransferase corrinoid protein	76.0369	11	129	4	217	23.183	4.75	1	1.053	1.124
MSBRM_3193	High	K06042 precorrin-8X/cobalt-precorrin-8 methylmutase [EC:5.4.99.61 5.4.99.60]	Cobalt-precorrin-8x methylmutase	62.8571	12	77	12	245	26.405	5.4	1	1.009	1.012
MSBRM_2409	High	K22699 sulfide-dependent adenosine diphosphate thiazole synthase [EC:2.4.2.59]	Thiazole biosynthetic enzyme Thi4	80.3846	16	80	16	260	28.039	5.52	1	0.87	0.828
MSBRM_3287	High	no KO assigned	putative methanogenesis marker protein 15	63.3735	18	64	18	415	44.046	5.17	1	0.983	1.001
MSBRM_2767	High	K07041 uncharacterized protein	universal archaeal KH-domain/beta-lactamase-domain protein	39.5604	22	74	22	637	71.696	7.03	1	0.991	0.948
MSBRM_0660	High	K03404 magnesium chelatase subunit D [EC:6.6.1.1]	ChlI component of cobalt chelatase involved in B12 biosynthesis	39.3895	24	83	24	688	76.256	6.19	1	1.049	0.982
MSBRM_0591	High	K02122 V/A-type H+/Na+-transporting ATPase subunit F	V-type ATP synthase subunit F	91	9	157	9	100	10.706	6.06	1	1.031	1.112
MSBRM_0800	High	no KO assigned	UDP-glucose 4-epimerase	55.8559	17	142	17	333	37.796	6.44	1	1.079	1.146
MSBRM_0645	High	no KO assigned	hypothetical protein	66.2461	16	108	16	317	35.624	5.49	1	0.989	0.972
MSBRM_1851	High	K16177 monomethylamine corrinoid protein	Monomethylamine methyltransferase corrinoid protein	61.7512	10	133	3	217	23.278	4.78	1	1.183	0.931
MSBRM_2935	High	K04567 lysyl-tRNA synthetase, class II [EC:6.1.1.6]	Lysyl-tRNA synthetase (class II)	62.5243	28	75	27	515	59.212	5.19	1	0.946	0.862
MSBRM_2840	High	no KO assigned	hypothetical protein	64.6438	20	76	20	379	41.639	5.88	1	0.983	0.911
MSBRM_0423	High	K01885 glutamyl-tRNA synthetase [EC:6.1.1.17]	Glutamyl-tRNA synthetase / Glutamyl-tRNA(Gln) synthetase	51.3135	28	76	27	571	64.855	7.3	1	0.957	0.924
MSBRM_2597	High	K02933 large subunit ribosomal protein L6	LSU ribosomal protein L9e (L6p)	79.5455	13	116	13	176	19.692	9.17	1	1.036	0.879
MSBRM_2425	High	K00812 aspartate aminotransferase [EC:2.6.1.1]	Aspartate aminotransferase	45.7895	16	82	16	380	41.676	5.33	1	0.935	0.868
MSBRM_0324	High	K15778 phosphomannomutase / phosphoglucomutase [EC:5.4.2.8 5.4.2.2]	Phosphomannomutase	63.9381	26	82	22	452	49.049	6.09	1	0.984	0.945
MSBRM_3109	High	K01875 seryl-tRNA synthetase [EC:6.1.1.11]	Seryl-tRNA synthetase	47.1579	19	74	19	475	54.231	6.92	1	0.94	0.868
MSBRM_0846	High	K07033 uncharacterized protein	Iron-sulfur cluster assembly protein SufB	54.6875	16	66	16	320	34.772	5.53	1	0.974	0.946
MSBRM_0627	High	K00195 acetyl-CoA decarbonylase/synthase complex subunit epsilon	CO dehydrogenase/acetyl-CoA synthase subunit epsilon, CO dehydrogenase subcomplex	64.1176	10	108	9	170	18.436	9.19	1	0.943	0.909
MSBRM_0927	High	K16179 dimethylamine corrinoid protein	Dimethylamine methyltransferase corrinoid protein	55.8442	11	90	4	231	24.543	5.02	1	1.116	1.018
MSBRM_2033	High	K12589 exosome complex component RRP42	putative exosome complex exonuclease 2	59.2308	13	139	13	260	28.032	4.92	1	1.02	1.021
MSBRM_3049	High	K03386 peroxiredoxin (alkyl hydroperoxide reductase subunit C) [EC:1.11.1.15]	putative peroxiredoxin	63.7555	12	276	12	229	26.211	5.39	1	1.149	1.665
MSBRM_0431	High	K02492 glutamyl-tRNA reductase [EC:1.2.1.70]	Glutamyl-tRNA reductase	53.0067	21	82	21	449	50.113	6.32	1	0.986	0.916
MSBRM_3050	High	K00286 pyrroline-5-carboxylate reductase [EC:1.5.1.2]	Pyrroline-5-carboxylate reductase	60.6618	12	81	12	272	27.976	5.72	1	0.958	0.979
MSBRM_2773	High	K15987 K(+)-stimulated pyrophosphate-energized sodium pump	Pyrophosphate-energized proton pump	20.1722	17	85	17	813	88.233	5.63	1	1.048	1.188
MSBRM_2731	High	K16011 mannose-1-phosphate guanylyltransferase / mannose-6-phosphate isomerase [EC:2.7.7.13 5.3.1.8]	Mannose-1-phosphate guanylyltransferase (GDP)	43.8865	15	109	15	458	51.557	5.16	1	0.993	0.906
MSBRM_2756	High	K00195 acetyl-CoA decarbonylase/synthase complex subunit epsilon	CO dehydrogenase/acetyl-CoA synthase subunit epsilon, CO dehydrogenase subcomplex	61.1765	10	120	9	170	18.508	9.14	1	0.997	1.581
MSBRM_2266	High	K01895 acetyl-CoA synthetase [EC:6.2.1.1]	Acyl-coenzyme A synthetase/AMP-(fatty) acid ligase	45.7961	22	67	22	559	63.61	6.09	1	0.875	0.85
MSBRM_0508	High	no KO assigned	hypothetical protein	81.2903	14	115	14	155	16.422	4.89	1	1.034	1.227
MSBRM_2300	High	K13039 sulfopyruvate decarboxylase subunit beta [EC:4.1.1.79]	Sulfopyruvate decarboxylase-alpha subunit	55.2356	14	71	14	382	41.642	4.93	1	1.003	0.994
MSBRM_3324	High	no KO assigned	Hydantoinase	39.6731	22	55	21	673	73.673	6.4	1	0.953	0.913
MSBRM_1886	High	no KO assigned	hypothetical protein	92.2078	11	167	11	77	8.921	5.17	1	1.148	0.993
MSBRM_2711	High	K07151 dolichyl-diphosphooligosaccharide---protein glycosyltransferase [EC:2.4.99.18]	Oligosaccharyl transferase	32.619	21	106	21	840	93.779	6.27	1	0.987	1.139
MSBRM_0137	High	K13993 HSP20 family protein	Small heat shock protein HSP16.5	79.7386	19	116	19	153	17.713	5.1	1	0.955	1.057
MSBRM_3329	High	K06942 ribosome-binding ATPase	GTP-binding and nucleic acid-binding protein YchF	65.736	21	70	21	394	43.261	6.48	1	1.053	1.008
MSBRM_2310	High	K03568 TldD protein	TldD protein, part of TldE/TldD proteolytic complex	56.4045	22	50	22	445	47.942	5.07	1	0.959	0.886
MSBRM_0283	High	K00133 aspartate-semialdehyde dehydrogenase [EC:1.2.1.11]	Aspartate-semialdehyde dehydrogenase	49.1228	13	91	13	342	37.014	5.77	1	0.951	1.037
MSBRM_2487	High	no KO assigned	S-layer family duplication domain protein	32.2953	25	54	25	867	94.345	4.49	1	1.049	1.498
MSBRM_0357	High	K00578 tetrahydromethanopterin S-methyltransferase subunit B [EC:2.1.1.86]	N5-methyltetrahydromethanopterin:coenzyme M methyltransferase subunit B	57.4074	5	169	5	108	11.862	4.72	1	1.027	1.315
MSBRM_0840	High	K04720 threonine-phosphate decarboxylase [EC:4.1.1.81]	L-threonine 3-O-phosphate decarboxylase	44.3548	18	66	18	496	55.647	5.25	1	1.038	0.959
MSBRM_0481	High	K02967 small subunit ribosomal protein S2	SSU ribosomal protein SAe (S2p)	72.8745	11	126	11	247	27.288	5	1	0.971	0.917
MSBRM_3021	High	K02966 small subunit ribosomal protein S19e	SSU ribosomal protein S19e	57.7181	12	158	11	149	16.622	9.35	1	0.981	0.883
MSBRM_3227	High	K00441 coenzyme F420 hydrogenase subunit beta [EC:1.12.98.1]	Coenzyme F420 hydrogenase subunit beta	44.7674	14	87	14	344	37.313	6.74	1	1.057	1
MSBRM_3052	High	K00147 glutamate-5-semialdehyde dehydrogenase [EC:1.2.1.41]	Gamma-glutamyl phosphate reductase	43.4004	19	62	19	447	49.147	5.97	1	0.97	0.912
MSBRM_2944	High	K06859 glucose-6-phosphate isomerase, archaeal [EC:5.3.1.9]	Glucose-6-phosphate isomerase	65.4472	16	59	16	246	28.181	5.99	1	0.958	0.935
MSBRM_1243	High	K06937 7,8-dihydro-6-hydroxymethylpterin dimethyltransferase [EC:2.1.1.-]	molybdenum cofactor biosynthesis protein A	49.4071	22	69	22	506	56.814	6.64	1	0.938	0.87
MSBRM_2675	High	K15904 bifunctional N6-L-threonylcarbamoyladenine synthase / protein kinase Bud32 [EC:2.3.1.234 2.7.	YgjD/Kae1/Qri7 family, required for N6-threonylcarbamoyl adenosine t(6)A37 modification in tRNA	50.4587	22	49	22	545	60.129	8.27	1	0.941	0.914
MSBRM_3405	High	K01714 4-hydroxy-tetrahydrodipicolinate synthase [EC:4.3.3.7]	Dihydrodipicolinate synthase	54.6392	15	74	15	291	30.947	4.92	1	0.975	1.004
MSBRM_0231	High	K06863 5-formaminoimidazole-4-carboxamide-1-(beta)-D-ribofuranosyl 5'-monophosphate synthetase [EC:6	Phosphoribosylaminoimidazolecarboxamide formyltransferase(alternate form)	59.5506	20	61	20	356	39.98	5.53	1	0.964	0.975
MSBRM_1184	High	K00763 nicotinate phosphoribosyltransferase [EC:6.3.4.21]	Nicotinate phosphoribosyltransferase	52.1197	21	72	20	401	46.116	6.13	1	0.962	0.96
MSBRM_1282	High	K00764 amidophosphoribosyltransferase [EC:2.4.2.14]	Amidophosphoribosyltransferase	52.8302	19	66	19	477	52.311	6.93	1	0.92	0.899
MSBRM_2592	High	K02907 large subunit ribosomal protein L30	LSU ribosomal protein L7e (L30p)	71.2418	11	124	11	153	17.333	8.94	1	1.081	0.925
MSBRM_2786	High	K02588 nitrogenase iron protein NifH	Nitrogenase (molybdenum-iron) reductase and maturation protein NifH	57.8755	15	88	13	273	29.327	5.19	1	1.279	1.065
MSBRM_0136	High	K15635 2,3-bisphosphoglycerate-independent phosphoglycerate mutase [EC:5.4.2.12]	hypothetical protein	57.0352	18	58	18	398	42.713	5.36	1	0.943	0.931
MSBRM_2938	High	no KO assigned	hypothetical protein	63.8743	14	75	14	191	21.098	5.34	1	1.047	0.95
MSBRM_0617	High	K03924 MoxR-like ATPase [EC:3.6.3.-]	MoxR-like ATPase in aerotolerance operon	71.9512	18	76	18	328	37.226	5.03	1	1.001	0.913
MSBRM_2600	High	K02931 large subunit ribosomal protein L5	LSU ribosomal protein L11e (L5p)	80.3922	11	109	11	153	16.912	8.29	1	1.136	0.879
MSBRM_0187	High	K01889 phenylalanyl-tRNA synthetase alpha chain [EC:6.1.1.20]	Phenylalanyl-tRNA synthetase alpha chain	40.4472	18	78	18	492	55.635	5.91	1	0.957	0.971
MSBRM_2976	High	no KO assigned	hypothetical protein	55.9829	14	105	12	234	27.277	8.72	1	1.002	0.915
MSBRM_0490	High	K03124 transcription initiation factor TFIIB	Transcription initiation factor B	51.632	17	88	17	337	38.314	9.11	1	0.979	1.003
MSBRM_0732	High	K03924 MoxR-like ATPase [EC:3.6.3.-]	MoxR-like ATPase	61.4198	16	59	16	324	36.383	5.49	1	1.014	0.959
MSBRM_3392	High	K13831 3-hexulose-6-phosphate synthase / 6-phospho-3-hexuloisomerase [EC:4.1.2.43 5.3.1.27]	D-arabino-3-hexulose 6-phosphate formaldehyde lyase	59.5642	19	57	18	413	44.224	5.26	1	0.967	0.94
MSBRM_3186	High	no KO assigned	2-isopropylmalate synthase	51.1312	21	68	21	442	50.404	5.1	1	1.001	0.946
MSBRM_3317	High	no KO assigned	Putative metal chaperone, involved in Zn homeostasis, GTPase of COG0523 family	65.9193	12	136	12	223	24.602	5.48	1	1.14	1.306
MSBRM_3487	High	K03265 peptide chain release factor subunit 1	Eukaryotic peptide chain release factor subunit 1	52.7711	18	57	18	415	46.059	5.82	1	0.977	0.953
MSBRM_0032	High	no KO assigned	DUF124 domain-containing protein	41.2214	10	88	10	262	27.663	5.19	1	1.012	1.179
MSBRM_1948	High	no KO assigned	hypothetical protein	66.4	16	66	16	250	28.566	4.58	1	0.998	1.293
MSBRM_2325	High	K00611 ornithine carbamoyltransferase [EC:2.1.3.3]	Ornithine carbamoyltransferase	69.8675	16	66	16	302	33.735	5.24	1	0.996	1.024
MSBRM_2035	High	K03679 exosome complex component RRP4	putative exosome complex RNA-binding protein 1	54.2308	19	82	19	260	29.233	7.47	1	1.026	1.044
MSBRM_2088	High	no KO assigned	Sulfite reductase-related protein	69.1228	20	97	20	285	31.345	7.83	1	1.011	0.929
MSBRM_1047	High	K09482 glutamyl-tRNA(Gln) amidotransferase subunit D [EC:6.3.5.7]	Glutamyl-tRNA(Gln) amidotransferase asparaginase subunit	41.2736	14	62	14	424	46.319	7.37	1	1	1.009
MSBRM_0135	High	K00928 aspartate kinase [EC:2.7.2.4]	Aspartokinase	46.3983	19	61	18	472	50.837	6.39	1	0.944	0.91
MSBRM_1429	High	K00384 thioredoxin reductase (NADPH) [EC:1.8.1.9]	Thioredoxin reductase	64.4013	15	57	15	309	33.159	6	1	0.998	1.015
MSBRM_2893	High	K07159 uncharacterized protein	PAC2 family protein	73.4375	17	67	17	256	28.276	4.98	1	0.959	1.022
MSBRM_3117	High	K00626 acetyl-CoA C-acetyltransferase [EC:2.3.1.9]	Beta-ketoacyl synthase/thiolase	51.0256	15	37	15	390	40.813	5.78	1	1.048	1.033
MSBRM_0154	High	K16183 methylamine methyltransferase corrinoid activation protein	NADH-plastoquinone oxidoreductase subunit	38.5185	20	78	20	540	59.046	5.06	1	0.98	0.99
MSBRM_0693	High	K00021 hydroxymethylglutaryl-CoA reductase (NADPH) [EC:1.1.1.34]	Hydroxymethylglutaryl-CoA reductase	41.1483	16	84	16	418	44.838	6.21	1	0.94	0.964
MSBRM_2239	High	K10977 methanogen homocitrate synthase [EC:2.3.3.14 2.3.3.-]	Coenzyme B synthesis from 2-oxoglutarate: steps 1, 6, and 10	44.6914	17	86	17	405	45.002	5.34	1	0.793	0.718
MSBRM_2426	High	K00794 6,7-dimethyl-8-ribityllumazine synthase [EC:2.5.1.78]	6,7-dimethyl-8-ribityllumazine synthase	73.1343	7	79	7	134	14.816	6.18	1	0.953	0.973
MSBRM_0688	High	K02035 peptide/nickel transport system substrate-binding protein	Oligopeptide ABC transporter, periplasmic oligopeptide-binding protein OppA	38.7597	19	63	19	516	57.59	5.22	1	0.97	1.102
MSBRM_0726	High	K00966 mannose-1-phosphate guanylyltransferase [EC:2.7.7.13]	Mannose-1-phosphate guanylyltransferase	56.5891	16	71	16	387	42.239	5.91	1	0.981	0.977
MSBRM_2589	High	K00939 adenylate kinase [EC:2.7.4.3]	Adenylate kinase	57.2093	13	102	13	215	23.687	5.16	1	0.972	0.887
MSBRM_1345	High	K02589 nitrogen regulatory protein PII 1	Nitrogen regulatory protein P-II	81.9048	6	77	6	105	11.473	5.5	1	1.382	1.112
MSBRM_1136	High	K02991 small subunit ribosomal protein S6e	SSU ribosomal protein S6e	80.5755	10	101	10	139	14.811	8.94	1	1.016	0.813
MSBRM_0360	High	K00581 tetrahydromethanopterin S-methyltransferase subunit E [EC:2.1.1.86]	N5-methyltetrahydromethanopterin:coenzyme M methyltransferase subunit E	23.8411	11	172	11	302	32.454	5.78	1	1.083	1.348
MSBRM_2501	High	K00145 N-acetyl-gamma-glutamyl-phosphate reductase [EC:1.2.1.38]	N-acetyl-gamma-glutamyl-phosphate reductase	51.9288	15	61	15	337	36.66	6.05	1	0.977	0.999
MSBRM_3404	High	K00215 4-hydroxy-tetrahydrodipicolinate reductase [EC:1.17.1.8]	Dihydrodipicolinate reductase	65.7795	14	75	14	263	28.009	5.82	1	0.965	0.96
MSBRM_0758	High	K03809 NAD(P)H dehydrogenase (quinone) [EC:1.6.5.2]	Flavoprotein wrbA	55.5024	10	46	10	209	22.812	6.96	1	0.953	1.05
MSBRM_1340	High	K01687 dihydroxy-acid dehydratase [EC:4.2.1.9]	Dihydroxy-acid dehydratase	46.4738	20	78	13	553	58.85	6.87	1	0.856	0.835
MSBRM_2871	High	K01959 pyruvate carboxylase subunit A [EC:6.4.1.1]	Pyruvate carboxyl transferase subunit A	51.927	20	51	20	493	53.643	6.33	1	0.934	0.919
MSBRM_3114	High	K00762 orotate phosphoribosyltransferase [EC:2.4.2.10]	Orotate phosphoribosyltransferase	56.3636	15	102	11	220	23.756	8.95	1	0.936	1.023
MSBRM_2465	High	K07730 putative transcriptional regulator	MarR family protein	47.3282	10	62	10	262	28.927	5.12	1	1.024	1.153
MSBRM_0809	High	K01591 orotidine-5'-phosphate decarboxylase [EC:4.1.1.23]	Orotidine 5'-phosphate decarboxylase	78.2805	13	63	13	221	23.317	4.91	1	0.925	0.873
MSBRM_0740	High	no KO assigned	putative amidohydrolase	54.8235	21	67	21	425	47.69	5.4	1	0.977	0.95
MSBRM_1271	High	K03671 thioredoxin 1	Thioredoxin	68.6275	8	123	8	102	11.587	5.57	1	1.047	1.204
MSBRM_3356	High	K09733 (5-formylfuran-3-yl)methyl phosphate synthase [EC:4.2.3.153]	duf556 family protein	58.9744	14	62	14	234	25.025	5.16	1	0.96	0.875
MSBRM_0643	High	K00201 formylmethanofuran dehydrogenase subunit B [EC:1.2.7.12]	Formylmethanofuran dehydrogenase (molybdenum) subunit B	37.0044	12	108	2	454	49.914	6.27	1	0.951	1.074
MSBRM_2289	High	no KO assigned	hypothetical protein	52.4691	22	58	13	486	54.851	6.27	1	0.942	0.847
MSBRM_1802	High	no KO assigned	Deacetylase	40.7197	17	47	17	528	59.583	5.96	1	0.981	1.024
MSBRM_1622	High	K00688 glycogen phosphorylase [EC:2.4.1.1]	Glycogen phosphorylase	35.8423	16	47	11	558	63.451	6.61	1	1.044	1.238
MSBRM_0092	High	K01601 ribulose-bisphosphate carboxylase large chain [EC:4.1.1.39]	Ribulose-1,5-bisphosphate carboxylase, Type III	39.0187	14	57	14	428	47.149	6.28	1	0.98	0.975
MSBRM_0190	High	K03238 translation initiation factor 2 subunit 2	Eukaryotic translation initiation factor 2 beta subunit	58.9109	17	115	17	202	22.509	8.4	1	0.943	0.911
MSBRM_3368	High	no KO assigned	hypothetical protein	42.6866	14	53	14	335	38.592	7.18	1	0.945	0.884
MSBRM_1785	High	K19244 alanine dehydrogenase [EC:1.4.1.1]	Ornithine cyclodeaminase	53.681	16	58	16	326	35.788	5.36	1	0.99	1.049
MSBRM_3139	High	K03750 molybdopterin molybdotransferase [EC:2.10.1.1] K07219 putative molybdopterin biosynthesis pro	Molybdopterin biosynthesis protein MoeA	42.9907	20	43	20	642	68.832	5.31	1	0.932	0.847
MSBRM_1034	High	no KO assigned	Fmn-binding protein	57.0755	12	131	12	212	23.788	5.36	1	1.228	1.929
MSBRM_1601	High	K15740 tetrahydromethanopterin:alpha-L-glutamate ligase [EC:6.3.2.33]	Tetrahydromethanopterin:alpha-L-glutamate ligase	74.0634	20	48	20	347	37.983	4.92	1	0.913	0.834
MSBRM_1278	High	K06001 tryptophan synthase beta chain [EC:4.2.1.20]	Tryptophan synthase beta chain 1	54.8611	17	55	17	432	48.183	6.18	1	0.991	1.164
MSBRM_3471	High	K02051 NitT/TauT family transport system substrate-binding protein	ABC-type nitrate/sulfonate/bicarbonate transport systems, periplasmic components	46.4912	14	56	14	342	37.4	4.96	1	0.95	1.009
MSBRM_1344	High	K22899 vanadium nitrogenase iron protein	Nitrogenase (iron-iron) reductase and maturation protein AnfH	50.1818	12	88	10	275	30.059	5.05	1	1.319	1.14
MSBRM_2014	High	K01912 phenylacetate-CoA ligase [EC:6.2.1.30]	Phenylacetate-coenzyme A ligase	51.954	21	46	21	435	48.99	6.13	1	0.926	0.88
MSBRM_0871	High	K03626 nascent polypeptide-associated complex subunit alpha	Nascent polypeptide-associated complex protein	82.5	10	91	10	120	12.946	4.78	1	1.026	0.953
MSBRM_2790	High	K02591 nitrogenase molybdenum-iron protein beta chain [EC:1.18.6.1]	Nitrogenase (molybdenum-iron) beta chain	48.2456	18	76	18	456	49.243	5.52	1	1.188	1.016
MSBRM_0320	High	no KO assigned	Chitin binding protein	28.855	16	107	1	655	71.934	8.7	1	1.237	1.045
MSBRM_1337	High	K01952 phosphoribosylformylglycinamidine synthase [EC:6.3.5.3]	Phosphoribosylformylglycinamidine synthase, glutamine amidotransferase subunit	79.3103	13	62	13	232	25.61	4.91	1	0.908	0.846
MSBRM_1033	High	K01790 dTDP-4-dehydrorhamnose 3,5-epimerase [EC:5.1.3.13]	dTDP-4-dehydrorhamnose 3,5-epimerase	87.2928	15	71	15	181	21.031	5.17	1	1.225	1.965
MSBRM_3269	High	K03263 translation initiation factor 5A	Eukaryotic translation initiation factor 5A	47.6562	7	127	7	128	14.186	8.06	1	0.992	0.951
MSBRM_3387	High	K00930 acetylglutamate kinase [EC:2.7.2.8]	Acetylglutamate kinase	55.8528	13	53	13	299	32.281	5.81	1	0.945	0.89
MSBRM_0708	High	no KO assigned	hypothetical protein	81.295	9	80	8	139	15.413	6.8	1	1.081	1.607
MSBRM_1666	High	K13954 alcohol dehydrogenase [EC:1.1.1.1]	Alcohol dehydrogenase	43.5233	16	47	16	386	41.48	5.95	1	1.015	1.04
MSBRM_0820	High	K06989 aspartate dehydrogenase [EC:1.4.1.21]	L-Aspartate dehydrogenase	56.0886	13	61	13	271	28.738	6.27	1	0.85	0.785
MSBRM_2273	High	K07744 transcriptional regulator	inosine 5'-monophosphate dehydrogenase	65.9794	17	74	17	291	32.008	9.44	1	0.889	0.859
MSBRM_3177	High	K02867 large subunit ribosomal protein L11	LSU ribosomal protein L12e (L11p)	75.7764	13	77	13	161	17.043	5.4	1	0.989	0.867
MSBRM_2777	High	K09152 uncharacterized protein	hypothetical protein	81.746	11	69	11	126	13.964	4.93	1	0.994	1.046
MSBRM_2214	High	K00175 2-oxoglutarate/2-oxoacid ferredoxin oxidoreductase subunit beta [EC:1.2.7.3 1.2.7.11]	2-oxoglutarate oxidoreductase, beta subunit	50.8834	12	44	12	283	31.682	6.74	1	0.977	0.962
MSBRM_1964	High	K04483 DNA repair protein RadA	DNA repair and recombination protein RadA	56.6154	11	64	11	325	35.286	5.67	1	0.986	0.933
MSBRM_0477	High	K02871 large subunit ribosomal protein L13	LSU ribosomal protein L13Ae (L13p)	61.4286	10	119	10	140	15.62	9.83	1	1.036	0.903
MSBRM_2787	High	K02589 nitrogen regulatory protein PII 1	Nitrogen regulatory protein P-II	75.2381	9	90	9	105	11.867	7.97	1	1.32	1.022
MSBRM_0520	High	K11261 formylmethanofuran dehydrogenase subunit E [EC:1.2.7.12]	FmdE, Molybdenum formylmethanofuran dehydrogenase operon	66.4948	13	85	13	194	21.743	6.71	1	0.929	0.951
MSBRM_2293	High	K09157 uncharacterized protein	hypothetical protein	56.2914	18	52	18	453	47.347	5.21	1	0.914	0.97
MSBRM_2609	High	K02886 large subunit ribosomal protein L2	LSU ribosomal protein L8e (L2p)	52.9412	12	113	12	238	25.638	10.3	1	1.014	0.759
MSBRM_2354	High	K14080 [methyl-Co(III) methanol-specific corrinoid protein]:coenzyme M methyltransferase [EC:2.1.1.2	Methylcobalamin:coenzyme M methyltransferase, methanol-specific	49.8525	12	68	12	339	36.415	5.02	1	0.974	1.565
MSBRM_1224	High	K01956 carbamoyl-phosphate synthase small subunit [EC:6.3.5.5]	Carbamoyl-phosphate synthase small chain	55.8266	15	56	15	369	39.944	5.94	1	0.932	0.867
MSBRM_0077	High	K03106 signal recognition particle subunit SRP54 [EC:3.6.5.4]	Signal recognition particle, subunit Ffh SRP54	51.2415	17	51	17	443	48.815	8.9	1	1.011	0.953
MSBRM_0030	High	no KO assigned	Translation elongation factor 1 alpha-related protein	60.6742	18	48	18	356	39.05	7.72	1	0.941	0.948
MSBRM_2607	High	K02890 large subunit ribosomal protein L22	LSU ribosomal protein L17e (L22p)	52.3179	10	98	10	151	16.813	9.91	1	0.998	0.821
MSBRM_0783	High	no KO assigned	ATP-grasp enzyme-like protein	58.3756	18	49	18	394	45.372	7.47	1	1.078	1.089
MSBRM_2483	High	K04042 bifunctional UDP-N-acetylglucosamine pyrophosphorylase / Glucosamine-1-phosphate N-acetyltran	N-acetylglucosamine-1-phosphate uridyltransferase	51.8892	17	64	17	397	43.353	6.93	1	1.036	0.866
MSBRM_0389	High	K11261 formylmethanofuran dehydrogenase subunit E [EC:1.2.7.12]	FmdE, Molybdenum formylmethanofuran dehydrogenase operon	62	15	80	15	200	22.619	8.16	1	1.005	1.013
MSBRM_0262	High	K09903 uridylate kinase [EC:2.7.4.22]	Uridylate kinase	69.0987	14	52	14	233	24.657	6.07	1	0.921	0.831
MSBRM_0880	High	no KO assigned	hypothetical protein	67.5	6	137	6	120	12.946	9.04	1	1.066	1.297
MSBRM_0860	High	K07388 hydrogenase expression/formation protein	Hydrogenase expression/formation protein	49.4331	17	42	17	441	47.256	5.55	1	0.908	0.849
MSBRM_0785	High	no KO assigned	hypothetical protein	44.5476	16	58	16	431	49.667	8.53	1	1.012	1.001
MSBRM_0507	High	no KO assigned	cell surface protein	42.4658	17	69	9	730	77.863	9.64	1	1.017	1.326
MSBRM_0036	High	no KO assigned	hypothetical protein	61.2546	16	71	16	271	30.44	9.19	1	1.041	1.103
MSBRM_0828	High	K02956 small subunit ribosomal protein S15	SSU ribosomal protein S13e (S15p)	67.7632	11	131	11	152	17.68	9.99	1	1.039	0.876
MSBRM_1138	High	K00940 nucleoside-diphosphate kinase [EC:2.7.4.6]	Nucleoside diphosphate kinase	65.7718	9	174	9	149	16.131	6.19	1	0.968	0.915
MSBRM_2324	High	K01945 phosphoribosylamine---glycine ligase [EC:6.3.4.13]	Phosphoribosylamine--glycine ligase	52.194	20	60	20	433	46.851	5.71	1	1.029	0.917
MSBRM_0839	High	K01892 histidyl-tRNA synthetase [EC:6.1.1.21]	Histidyl-tRNA synthetase	54.7677	18	40	18	409	45.899	5.59	1	0.901	0.863
MSBRM_0506	High	no KO assigned	cell surface protein	42.2619	20	81	3	1008	106.795	9.95	1	0.769	0.822
MSBRM_2891	High	K03237 translation initiation factor 2 subunit 1	Eukaryotic translation initiation factor 2 alpha subunit	54.8507	13	57	13	268	29.94	6.57	1	0.986	0.955
MSBRM_0873	High	no KO assigned	hypothetical protein	48.3204	17	49	17	387	44.737	6.11	1	0.974	0.885
MSBRM_0530	High	K04078 chaperonin GroES	Heat shock protein 60 family co-chaperone GroES	86.3014	8	115	8	73	8.194	4.75	1	0.986	0.977
MSBRM_2579	High	K02986 small subunit ribosomal protein S4	SSU ribosomal protein S9e (S4p)	49.537	16	138	16	216	24.354	10.29	1	1.056	0.993
MSBRM_1598	High	K06176 tRNA pseudouridine13 synthase [EC:5.4.99.27]	tRNA pseudouridine 13 synthase	47.9452	17	50	17	438	49.729	6.32	1	0.947	0.889
MSBRM_1852	High	no KO assigned	Phytoene dehydrogenase	48.9669	19	50	10	484	54.61	6.62	1	0.957	0.894
MSBRM_2370	High	K03147 phosphomethylpyrimidine synthase [EC:4.1.99.17]	Thiamin biosynthesis protein ThiC	43.0588	15	41	15	425	46.476	5.58	1	0.871	0.895
MSBRM_2578	High	K02948 small subunit ribosomal protein S11	SSU ribosomal protein S14e (S11p)	73.0159	8	101	8	126	13.344	11.17	1	1.037	0.931
MSBRM_3036	High	no KO assigned	ubiquinone/menaquinone biosynthesis methyltransferase	59.4378	14	62	14	249	28.688	5.53	1	1.046	1.016
MSBRM_1005	High	K01491 methylenetetrahydrofolate dehydrogenase (NADP+) / methenyltetrahydrofolate cyclohydrolase [EC	Methylenetetrahydrofolate dehydrogenase (NADP+)	58.1882	14	48	14	287	30.986	6.6	1	0.892	0.891
MSBRM_1275	High	K00796 dihydropteroate synthase [EC:2.5.1.15]	dihydropteroate synthase	42.1569	15	57	15	408	44.568	5.14	1	0.971	0.962
MSBRM_0226	High	no KO assigned	Chitin binding protein	33.7917	12	51	8	509	53.195	5.26	1	1.01	1.385
MSBRM_2626	High	no KO assigned	hypothetical protein	73.6486	11	52	11	148	16.6	5.06	1	1.07	1.167
MSBRM_1629	High	K07006 uncharacterized protein	pyridoxamine 5'-phosphate oxidase, FMN-binding family	90.2985	12	132	8	134	14.494	8.24	1	1.004	0.91
MSBRM_0450	High	K02500 imidazole glycerol-phosphate synthase subunit HisF [EC:4.3.2.10]	Imidazole glycerol phosphate synthase cyclase subunit	61.9048	13	48	13	273	29.803	4.86	1	0.94	0.932
MSBRM_3325	High	no KO assigned	N-methylhydantoinase (ATP-hydrolyzing)	33.9564	18	43	17	642	70.544	8.25	1	1.034	0.929
MSBRM_3182	High	K03420 proteasome regulatory subunit	Proteasome-activating AAA-ATPase (PAN), archaeal	45.0116	21	45	21	431	48.09	5.34	1	0.986	0.885
MSBRM_2749	High	no KO assigned	Acetolactate synthase small subunit	75.1678	11	133	11	149	16.479	6.58	1	0.991	1.103
MSBRM_3082	High	no KO assigned	hypothetical protein	43.2203	19	54	19	590	65.758	5.91	1	0.963	0.892
MSBRM_0603	High	no KO assigned	hypothetical protein	23.0014	17	63	17	713	77.216	5.29	1	1.23	3.826
MSBRM_2594	High	K02881 large subunit ribosomal protein L18	LSU ribosomal protein L5e (L18p)	70	9	77	9	140	15.068	4.97	1	1.004	0.941
MSBRM_2946	High	K00024 malate dehydrogenase [EC:1.1.1.37]	Malate dehydrogenase	52.443	12	55	12	307	32.881	4.98	1	0.971	0.993
MSBRM_3208	High	K06988 8-hydroxy-5-deazaflavin:NADPH oxidoreductase [EC:1.5.1.40]	8-hydroxy-5-deazaflavin:NADPH oxidoreductase	58.2979	12	50	12	235	25.26	6.79	1	0.935	1.012
MSBRM_1181	High	no KO assigned	hypothetical protein	53.1136	25	49	25	546	58.717	6.98	1	0.952	1.101
MSBRM_1141	High	K02936 large subunit ribosomal protein L7Ae	LSU ribosomal protein L7Ae	80.8333	10	161	10	120	12.717	5.31	1	0.985	0.752
MSBRM_0115	High	K04802 proliferating cell nuclear antigen	DNA polymerase sliding clamp protein PCNA	56.7347	11	88	11	245	26.742	4.6	1	1.037	1.001
MSBRM_3383	High	no KO assigned	putative methanogenesis marker protein 14	41.5094	19	39	19	477	51.137	8.27	1	0.932	0.925
MSBRM_3189	High	K05936 precorrin-4/cobalt-precorrin-4 C11-methyltransferase [EC:2.1.1.133 2.1.1.271]	Cobalt-precorrin-4 C11-methyltransferase	42.562	9	48	9	242	26.413	5.07	1	1.004	0.948
MSBRM_1081	High	no KO assigned	hypothetical protein	93.2203	5	207	5	59	6.647	5.74	1	1.131	1.392
MSBRM_2788	High	K02590 nitrogen regulatory protein PII 2	Nitrogen regulatory protein P-II	78.4	10	68	10	125	14.025	7.11	1	1.194	0.943
MSBRM_0679	High	K22226 Fe-coproporphyrin III synthase	radical SAM domain protein	52.381	16	42	16	399	45.021	7.01	1	0.981	0.985
MSBRM_0179	High	K01533 Cu2+-exporting ATPase [EC:3.6.3.4]	Lead, cadmium, zinc and mercury transporting ATPase	28.2995	17	36	17	788	86.503	5.6	1	0.979	1.03
MSBRM_0551	High	no KO assigned	Kef-type K+ transport systems (NAD-binding component fused to domain related to exopolyphosphatase)	38.5246	18	44	18	488	53.28	5.6	1	1.008	0.981
MSBRM_2863	High	no KO assigned	Rubrerythrin	71.6535	8	123	8	127	14.321	5.1	1	1.018	0.945
MSBRM_0045	High	K07557 archaeosine synthase [EC:2.6.1.97]	archaeosine tRNA-ribosyltransferase type 2	37.8594	20	40	20	626	69.662	6.62	1	0.917	0.853
MSBRM_0892	High	K02992 small subunit ribosomal protein S7	SSU ribosomal protein S5e (S7p)	54.0541	13	124	13	185	20.531	10.14	1	1.002	0.861
MSBRM_1504	High	no KO assigned	antigen	69.9187	12	99	12	123	14.007	6.15	1	1.033	1.217
MSBRM_0393	High	K00203 formylmethanofuran dehydrogenase subunit D [EC:1.2.7.12]	Formylmethanofuran dehydrogenase (molybdenum) subunit D	87.5969	7	43	7	129	13.928	4.78	1	1.093	1.253
MSBRM_2185	High	K03701 excinuclease ABC subunit A	Excinuclease ABC subunit A	28.5572	25	34	24	1005	112.305	5.49	1	0.942	0.862
MSBRM_2036	High	K14574 ribosome maturation protein SDO1	Shwachman-Bodian-Diamond syndrome protein	60	15	62	15	230	25.745	7.55	1	1.007	0.965
MSBRM_0596	High	K02107 V/A-type H+/Na+-transporting ATPase subunit G/H	V-type ATP synthase subunit G	74.3119	11	257	11	109	12.309	5.24	1	1.045	1.099
MSBRM_2299	High	no KO assigned	Ferredoxin oxidoreductase	41.5525	16	49	16	438	47.906	5.27	1	0.991	0.932
MSBRM_2580	High	K02952 small subunit ribosomal protein S13	SSU ribosomal protein S18e (S13p)	56.5789	8	65	8	152	17.019	10.1	1	1.001	0.784
MSBRM_3390	High	K01951 GMP synthase (glutamine-hydrolysing) [EC:6.3.5.2]	GMP synthase (glutamine-hydrolyzing), ATP pyrophosphatase subunit	45.9016	14	60	14	305	34.085	5.82	1	0.897	0.816
MSBRM_3438	High	K07143 UPF0148 protein	hypothetical protein	65.625	15	64	15	224	24.949	8.05	1	0.989	0.921
MSBRM_0417	High	K02188 cobalt-precorrin-5B (C1)-methyltransferase [EC:2.1.1.195]	Cobalt-precorrin-6 synthase, anaerobic	54.2773	17	41	17	339	36.462	7.43	1	0.898	0.863
MSBRM_3028	High	K04797 prefoldin alpha subunit	Prefoldin alpha subunit (GimC alpha subunit)	52.0833	7	68	7	144	15.899	5.03	1	0.974	0.866
MSBRM_0823	High	K02016 iron complex transport system substrate-binding protein	Iron(III) dicitrate-binding protein	35.8209	13	62	1	402	43.607	4.55	1	1.013	1.281
MSBRM_2598	High	K02994 small subunit ribosomal protein S8	SSU ribosomal protein S15Ae (S8p)	66.9231	10	87	10	130	14.102	9.22	1	1.024	0.914
MSBRM_1338	High	K01952 phosphoribosylformylglycinamidine synthase [EC:6.3.5.3]	Phosphoribosylformylglycinamidine synthase, PurS subunit	86.747	6	55	6	83	9.276	5.38	1	0.918	0.936
MSBRM_2906	High	no KO assigned	hypothetical protein	37.5335	13	78	13	373	41.113	4.65	1	1.059	1.198
MSBRM_3098	High	no KO assigned	AAA family ATPase	53.7559	20	55	20	426	48.688	5.5	1	1.057	0.936
MSBRM_0533	High	K11212 LPPG:FO 2-phospho-L-lactate transferase [EC:2.7.8.28]	2-phospho-L-lactate transferase	54.3689	14	38	13	309	33.808	4.73	1	1.03	1
MSBRM_1434	High	K22026 nucleoside kinase [EC:2.7.1.73 2.7.1.213 2.7.1.-]	Inosine-guanosine kinase	72.2408	14	36	14	299	32.928	5.02	1	0.958	0.903
MSBRM_3492	High	K00172 pyruvate ferredoxin oxidoreductase gamma subunit [EC:1.2.7.1]	Pyruvate:ferredoxin oxidoreductase, gamma subunit	62.6374	9	108	9	182	19.568	8.4	1	0.7	0.653
MSBRM_0806	High	K00180 indolepyruvate ferredoxin oxidoreductase, beta subunit [EC:1.2.7.8]	Indolepyruvate oxidoreductase subunit IorB	73.8693	13	56	13	199	21.237	6.02	1	0.834	0.861
MSBRM_0767	High	K00790 UDP-N-acetylglucosamine 1-carboxyvinyltransferase [EC:2.5.1.7]	UDP-N-acetylglucosamine 1-carboxyvinyltransferase	55.0239	18	45	18	418	45.791	6.34	1	1.001	0.976
MSBRM_0476	High	K02883 large subunit ribosomal protein L18e	LSU ribosomal protein L18e	66.6667	7	66	7	126	13.754	9.85	1	1.029	0.848
MSBRM_0439	High	no KO assigned	hypothetical protein	30.8579	19	33	19	781	89.469	4.56	1	0.992	1.074
MSBRM_1203	High	K03686 molecular chaperone DnaJ	Chaperone protein DnaJ	42.1594	12	41	12	389	42.479	8.81	1	1.014	1.003
MSBRM_0822	High	K02016 iron complex transport system substrate-binding protein	Iron(III) dicitrate-binding protein	37.7171	14	61	2	403	43.757	4.72	1	1.02	1.457
MSBRM_2778	High	K06874 zinc finger protein	Zn finger containing protein	72.3005	12	41	12	213	24.143	4.88	1	0.904	0.887
MSBRM_0845	High	K09013 Fe-S cluster assembly ATP-binding protein	Iron-sulfur cluster assembly ATPase protein SufC	52.7426	13	71	13	237	25.89	6.39	1	0.966	1.028
MSBRM_2885	High	no KO assigned	hypothetical protein	34.4262	24	37	24	793	89.099	6.23	1	0.952	0.917
MSBRM_1568	High	K11781 5-amino-6-(D-ribitylamino)uracil---L-tyrosine 4-hydroxyphenyl transferase [EC:2.5.1.147]	7,8-didemethyl-8-hydroxy-5-deazariboflavin synthase subunit 2	30.4688	10	36	10	384	42.268	5.53	1	0.832	0.757
MSBRM_2912	High	K03056 DNA-directed RNA polymerase subunit L [EC:2.7.7.6]	DNA-directed RNA polymerase subunit L	81.5217	8	56	8	92	10.412	4.7	1	0.985	0.893
MSBRM_0739	High	K09717 uncharacterized protein	DNA polymerase, beta-like region	44.0895	15	42	15	313	36.242	6.28	1	1.033	0.999
MSBRM_3308	High	no KO assigned	Transcriptional regulator, ArsR family	69.7318	17	41	17	261	30.923	5.05	1	0.947	0.93
MSBRM_0025	High	K10725 archaeal cell division control protein 6	Origin of replication recognition protein / Cell division control protein 6	56.5217	18	32	18	414	46.96	6.58	1	0.986	0.913
MSBRM_2915	High	K01586 diaminopimelate decarboxylase [EC:4.1.1.20]	Diaminopimelate decarboxylase	49.0476	17	35	17	420	47.371	5.99	1	0.911	0.875
MSBRM_0618	High	K03782 catalase-peroxidase [EC:1.11.1.21]	Catalase	35.3825	20	31	20	732	80.877	6.09	1	0.909	1.005
MSBRM_3411	High	K01784 UDP-glucose 4-epimerase [EC:5.1.3.2]	UDP-glucose 4-epimerase	42.0455	12	51	12	352	39.034	5.68	1	0.966	0.852
MSBRM_2877	High	K04801 replication factor C small subunit	Replication factor C small subunit	59.8802	19	47	19	334	37.982	5.47	1	0.965	0.986
MSBRM_1907	High	K09722 4-phosphopantoate---beta-alanine ligase [EC:6.3.2.36]	Phosphopantothenate synthetase, archaeal	55.7312	15	49	15	253	27.757	6.43	1	0.948	0.856
MSBRM_1289	High	K10206 LL-diaminopimelate aminotransferase [EC:2.6.1.83]	LL-diaminopimelate aminotransferase, methanococcal	62.0779	15	40	15	385	42.284	5.08	1	0.948	0.939
MSBRM_3493	High	K00171 pyruvate ferredoxin oxidoreductase delta subunit [EC:1.2.7.1]	Pyruvate:ferredoxin oxidoreductase, delta subunit	75.5319	5	65	5	94	10.683	5.21	1	0.712	0.602
MSBRM_2278	High	no KO assigned	ubiquinone/menaquinone biosynthesis methyltransferase	64.4689	14	46	14	273	30.331	6.55	1	1.026	1.042
MSBRM_1436	High	K00963 UTP--glucose-1-phosphate uridylyltransferase [EC:2.7.7.9]	UTP--glucose-1-phosphate uridylyltransferase	55.8065	13	43	6	310	34.697	4.94	1	0.944	0.896
MSBRM_0582	High	no KO assigned	Ribosomal protein S6	65.9259	10	276	5	135	15.854	8.12	1	1.037	0.917
MSBRM_3334	High	K09013 Fe-S cluster assembly ATP-binding protein	Iron-sulfur cluster assembly ATPase protein SufC	50.2024	10	58	10	247	27.253	7.96	1	0.97	1.072
MSBRM_0503	High	no KO assigned	iron-sulfur flavoprotein	70.2703	11	47	11	185	20.07	5.41	1	0.992	1.1
MSBRM_0614	High	no KO assigned	TPR repeat containing protein	21.9466	14	43	14	524	59.559	4.88	1	0.979	0.966
MSBRM_0258	High	K18237 ribose 1,5-bisphosphate isomerase [EC:5.3.1.29]	Ribose-1,5-bisphosphate isomerase	57.0033	14	44	14	307	33.508	6.13	1	1.012	1.035
MSBRM_0387	High	no KO assigned	23S rRNA (uracil(747)-C(5))-methyltransferase	53.7255	11	57	11	255	28.633	7.9	1	1.121	1.098
MSBRM_0241	High	K00765 ATP phosphoribosyltransferase [EC:2.4.2.17]	ATP phosphoribosyltransferase	49.1349	11	64	11	289	31.444	6.18	1	0.94	0.912
MSBRM_3473	High	K02049 NitT/TauT family transport system ATP-binding protein	ABC-type nitrate/sulfonate/bicarbonate transport system, ATPase component	49.6063	10	38	10	254	28.664	6.58	1	1.022	1.082
MSBRM_1950	High	K01657 anthranilate synthase component I [EC:4.1.3.27]	Anthranilate synthase, aminase component	34.9177	17	35	17	547	60.202	4.97	1	0.901	0.822
MSBRM_1406	High	no KO assigned	Protein-disulfide reductase	71.3043	6	87	6	115	12.546	7.21	1	0.997	0.953
MSBRM_1544	High	no KO assigned	Methylcobalamin:coenzyme M methyltransferase, methanol-specific	52.0436	14	35	5	367	40.091	5.07	1	1	1.069
MSBRM_2739	High	K01653 acetolactate synthase I/III small subunit [EC:2.2.1.6]	Acetolactate synthase small subunit	62.1118	10	76	9	161	17.635	9.23	1	0.945	0.936
MSBRM_1026	High	no KO assigned	hypothetical protein	80.5556	14	64	14	108	12.653	5.73	1	1.019	1.085
MSBRM_2837	High	no KO assigned	Geranylgeranyl diphosphate reductase	40.3743	13	40	13	374	41.809	8.07	1	0.88	0.86
MSBRM_3375	High	K00963 UTP--glucose-1-phosphate uridylyltransferase [EC:2.7.7.9]	UTP--glucose-1-phosphate uridylyltransferase	41.3559	11	45	4	295	32.853	5.39	1	0.99	0.94
MSBRM_0134	High	K01933 phosphoribosylformylglycinamidine cyclo-ligase [EC:6.3.3.1]	Phosphoribosylformylglycinamidine cyclo-ligase	53.7538	16	40	16	333	36.202	5.17	1	0.905	0.87
MSBRM_0249	High	K09138 uncharacterized protein	Molybdenum transport ATP-binding protein ModC	51.9868	13	38	13	302	32.764	6.18	1	1.025	0.939
MSBRM_1010	High	K01916 NAD+ synthase [EC:6.3.1.5]	NAD synthetase	62.6415	13	52	12	265	28.808	5.12	1	0.934	0.87
MSBRM_2727	High	K01710 dTDP-glucose 4,6-dehydratase [EC:4.2.1.46]	dTDP-glucose 4,6-dehydratase	56.9182	16	32	16	318	36.241	6.46	1	0.94	0.83
MSBRM_2943	High	K21640 global nitrogen regulator NrpRII	Transcriptional repressor of nif and glnA operons	61.9048	14	46	14	252	27.301	4.92	1	0.971	0.902
MSBRM_0440	High	K01736 chorismate synthase [EC:4.2.3.5]	Chorismate synthase	57.8082	18	42	18	365	39.111	6.47	1	0.904	0.871
MSBRM_0290	High	no KO assigned	Biotin synthase-related enzyme	61.1111	17	33	17	288	31.983	7.74	1	0.998	0.91
MSBRM_1019	High	K10747 DNA ligase 1 [EC:6.5.1.1 6.5.1.6 6.5.1.7]	ATP-dependent DNA ligase	38.9085	20	43	18	568	63.168	5.64	1	0.979	0.927
MSBRM_0792	High	K01791 UDP-N-acetylglucosamine 2-epimerase (non-hydrolysing) [EC:5.1.3.14]	UDP-N-acetylglucosamine 2-epimerase	42.3729	14	45	14	354	39.606	5.67	1	1.017	0.917
MSBRM_3285	High	no KO assigned	putative methanogenesis marker protein 7	52.5806	14	27	14	310	34.211	6.62	1	0.981	1.012
MSBRM_0644	High	no KO assigned	Hemerythrin HHE cation binding domain protein	64.6667	12	70	12	150	17.811	5.12	1	1.02	1.528
MSBRM_1813	High	no KO assigned	Rubredoxin	72.4551	11	41	11	167	19.598	5.54	1	0.996	1.063
MSBRM_2189	High	no KO assigned	Nitrogenase (molybdenum-iron) reductase and maturation protein NifH	28.9933	18	27	18	745	81.976	5.78	1	0.97	0.924
MSBRM_3110	High	K04773 protease IV [EC:3.4.21.-]	Periplasmic serine protease	29.9492	12	35	12	394	41.844	4.83	1	0.905	0.702
MSBRM_2577	High	K03047 DNA-directed RNA polymerase subunit D [EC:2.7.7.6]	DNA-directed RNA polymerase subunit D	39.3939	10	54	10	264	28.611	4.55	1	0.99	0.973
MSBRM_3342	High	K06869 uncharacterized protein	PAC2 family protein	50.4032	10	60	10	248	27.128	4.77	1	0.932	0.933
MSBRM_2248	High	K13924 two-component system, chemotaxis family, CheB/CheR fusion protein [EC:2.1.1.80 3.1.1.61]	Chemotaxis protein methyltransferase CheR	25.0962	18	26	17	1040	117.055	5.4	1	0.937	0.908
MSBRM_2752	High	no KO assigned	NYN domain protein	71.134	11	39	11	194	21.771	5.08	1	0.997	0.992
MSBRM_2782	High	K00873 pyruvate kinase [EC:2.7.1.40]	Pyruvate kinase	36.6876	15	32	15	477	52.156	6.39	1	0.973	1.001
MSBRM_2229	High	K03635 molybdopterin synthase catalytic subunit [EC:2.8.1.12]	Molybdopterin-guanine dinucleotide biosynthesis protein MobB	56.8421	14	38	14	285	31.142	5.68	1	0.97	0.961
MSBRM_3013	High	no KO assigned	hypothetical protein	69.9531	13	41	12	213	23.886	7.24	1	1.019	1.204
MSBRM_0358	High	K00579 tetrahydromethanopterin S-methyltransferase subunit C [EC:2.1.1.86]	N5-methyltetrahydromethanopterin:coenzyme M methyltransferase subunit C	16.4794	5	98	5	267	26.758	5.8	1	0.981	1.152
MSBRM_1149	High	K00382 dihydrolipoamide dehydrogenase [EC:1.8.1.4]	Dihydrolipoamide dehydrogenase	42.0168	16	44	16	476	53.385	5.64	1	0.958	1.017
MSBRM_0670	High	K06961 ribosomal RNA assembly protein	putative RNA-processing protein	58.7912	12	60	12	182	20.423	6.37	1	0.961	0.936
MSBRM_0419	High	K03555 DNA mismatch repair protein MutS	DNA mismatch repair protein MutS	28.4444	21	32	21	900	101.014	5.73	1	0.971	0.888
MSBRM_0682	High	no KO assigned	hypothetical protein	49.2063	16	51	16	315	37.108	8.15	1	0.96	0.898
MSBRM_2096	High	K03151 tRNA uracil 4-sulfurtransferase [EC:2.8.1.4]	tRNA S(4)U 4-thiouridine synthase (former ThiI)	38.7615	15	38	15	436	48.319	7.61	1	0.975	0.979
MSBRM_0287	High	no KO assigned	Putative metal chaperone, involved in Zn homeostasis, GTPase of COG0523 family	47.541	14	36	14	366	40.995	5.24	1	0.969	0.917
MSBRM_0510	High	K06984 beta-ribofuranosylaminobenzene 5'-phosphate synthase [EC:2.4.2.54]	beta-ribofuranosylaminobenzene 5'-phosphate synthase	36.7601	9	25	9	321	33.877	6.55	1	0.99	0.947
MSBRM_3200	High	K03389 heterodisulfide reductase subunit B2 [EC:1.8.7.3 1.8.98.4 1.8.98.5 1.8.98.6]	CoB--CoM heterodisulfide reductase subunit B	43.3333	11	42	11	300	32.963	5.54	1	1.007	1.039
MSBRM_3152	High	K04759 ferrous iron transport protein B	Ferrous iron transport protein B	23.8619	11	32	11	637	69.63	6.29	1	1.069	1.044
MSBRM_0540	High	no KO assigned	Hexosyltransferase	43.7659	15	29	15	393	45.404	6.89	1	1	0.952
MSBRM_2671	High	K02974 small subunit ribosomal protein S24e	SSU ribosomal protein S24e	63.3663	9	102	9	101	11.637	5.66	1	1.05	0.921
MSBRM_0638	High	no KO assigned	Molybdate-binding domain of ModE	79.7101	5	122	5	69	7.3	9.13	1	1	1.675
MSBRM_0124	High	K00821 acetylornithine/N-succinyldiaminopimelate aminotransferase [EC:2.6.1.11 2.6.1.17]	Acetylornithine aminotransferase	49.8759	13	36	13	403	43.698	5.2	1	0.933	0.868
MSBRM_0752	High	K19124 CRISPR system Cascade subunit CasC	CRISPR-associated protein, Cse4 family	44.7514	17	45	17	362	40.025	5.77	1	1.036	1.06
MSBRM_0451	High	no KO assigned	hypothetical protein	70.6767	9	51	9	133	14.838	5.39	1	1.015	1.446
MSBRM_2701	High	no KO assigned	hypothetical protein	51.5419	13	52	12	227	24.899	8.48	1	1.002	1.08
MSBRM_0684	High	no KO assigned	hypothetical protein	55.5932	13	51	13	295	34.269	5.58	1	0.999	0.968
MSBRM_0960	High	no KO assigned	Sensory transduction histidine kinase	23.9583	18	43	18	864	98.003	4.98	1	0.968	0.96
MSBRM_0228	High	K01704 3-isopropylmalate/(R)-2-methylmalate dehydratase small subunit [EC:4.2.1.33 4.2.1.35]	3-isopropylmalate dehydratase small subunit	85.1852	12	30	12	162	17.943	5.06	1	0.954	0.938
MSBRM_3155	High	K03529 chromosome segregation protein	Chromosome partition protein smc	21.1915	24	34	24	1175	133.681	5.14	1	0.995	0.872
MSBRM_3344	High	K18779 7-cyano-7-deazaguanine tRNA-ribosyltransferase [EC:2.4.2.48]	archaeosine tRNA-ribosyltransferase type 1	35.102	12	29	11	490	55.038	6.24	1	0.947	0.98
MSBRM_2468	High	no KO assigned	hypothetical protein	32.6241	8	33	8	282	32.965	5.72	1	0.966	0.883
MSBRM_0329	High	no KO assigned	3-octaprenyl-4-hydroxybenzoate decarboxylase	39.4299	14	32	14	421	46.071	6.04	1	0.958	1.005
MSBRM_3332	High	K09720 HTH-type transcriptional regulator, global nitrogen regulator NrpRI	Transcriptional repressor of nif and glnA operons	43.1677	12	34	12	322	35.538	5.1	1	0.943	0.813
MSBRM_2554	High	K04655 hydrogenase expression/formation protein HypE	[NiFe] hydrogenase metallocenter assembly protein HypE	50.4323	12	19	12	347	36.827	4.89	1	0.983	0.893
MSBRM_1882	High	no KO assigned	hypothetical protein	46.1883	18	37	17	446	50.262	5.16	1	0.909	0.9
MSBRM_3122	High	no KO assigned	hypothetical protein	39.3229	12	37	12	384	43.495	4.67	1	1.098	1.726
MSBRM_3174	High	K02869 large subunit ribosomal protein L12	LSU ribosomal protein L12a (P1/P2)	50.9434	3	134	3	106	10.611	4.09	1	1.173	0.71
MSBRM_1654	High	no KO assigned	Potassium channel protein	37.8446	14	38	14	399	44.708	4.74	1	0.906	0.89
MSBRM_2601	High	K02987 small subunit ribosomal protein S4e	SSU ribosomal protein S4e	45.1064	8	136	8	235	26.169	9.48	1	1.002	0.891
MSBRM_2884	High	K06965 protein pelota	putative cell division protein	44	14	32	14	350	39.464	6.89	1	0.942	0.887
MSBRM_0987	High	K01802 peptidylprolyl isomerase [EC:5.2.1.8]	Peptidyl-prolyl cis-trans isomerase	74.1935	6	35	6	155	17.015	6.33	1	0.953	0.991
MSBRM_1921	High	K00150 glyceraldehyde-3-phosphate dehydrogenase (NAD(P)) [EC:1.2.1.59]	NAD(P)-dependent glyceraldehyde 3-phosphate dehydrogenase archaeal	31.0651	8	92	3	338	36.983	6.39	1	0.816	0.883
MSBRM_1547	High	no KO assigned	Chitin binding protein	23.9789	13	46	8	759	80.9	6.05	1	1.006	1.232
MSBRM_3386	High	no KO assigned	Chromosomal protein MC1	57.4468	7	192	7	94	10.88	9.99	1	1.088	0.976
MSBRM_2649	High	K19115 CRISPR-associated protein Csh2	CRISPR-associated protein, Csh2 family	51.89	15	32	15	291	33.413	5.22	1	0.971	1.064
MSBRM_2041	High	K02877 large subunit ribosomal protein L15e	LSU ribosomal protein L15e	46.9388	10	66	10	196	22.487	11.03	1	1.007	0.922
MSBRM_0573	High	K21611 Ni-sirohydrochlorin a,c-diamide reductive cyclase subunit CfbD [EC:6.3.3.7]	Nitrogenase-related protein	35.1351	10	27	10	370	40.854	5.85	1	1.069	1.069
MSBRM_1080	High	K02006 cobalt/nickel transport system ATP-binding protein	ATPase component CbiO of energizing module of cobalt ECF transporter	43.7086	14	26	14	453	49.723	6.33	1	0.955	0.901
MSBRM_1730	High	no KO assigned	Metal dependent hydrolase	46.2151	9	27	9	251	27.819	4.64	1	0.973	1.082
MSBRM_2746	High	K04798 prefoldin beta subunit	Prefoldin beta subunit	61.5385	11	89	11	117	13.552	5.6	1	0.949	0.874
MSBRM_1262	High	K00013 histidinol dehydrogenase [EC:1.1.1.23]	Histidinol dehydrogenase	37.4134	12	24	12	433	46.172	5.62	1	0.926	0.914
MSBRM_3395	High	K00610 aspartate carbamoyltransferase regulatory subunit	Aspartate carbamoyltransferase regulatory chain (PyrI)	71.7949	10	51	10	156	17.107	7.21	1	0.966	0.838
MSBRM_1565	High	no KO assigned	putative oxidoreductase	35.7647	15	39	15	425	45.575	7.55	1	0.897	0.878
MSBRM_2732	High	K00528 ferredoxin/flavodoxin---NADP+ reductase [EC:1.18.1.2 1.19.1.1]	putative electron-transfer protein	43.0605	11	39	11	281	30.284	6.92	1	1.017	0.948
MSBRM_1051	High	no KO assigned	Transcriptional regulator	42.381	16	33	14	420	45.946	6.47	1	0.97	0.908
MSBRM_0850	High	no KO assigned	Leucine responsive regulatory protein	54.6012	8	36	8	163	18.577	5.6	1	0.92	0.961
MSBRM_3192	High	K05934 precorrin-3B C17-methyltransferase [EC:2.1.1.131]	Cobalt-precorrin-3b C17-methyltransferase	18.797	8	65	7	266	29.23	6.14	1	1.034	0.961
MSBRM_0478	High	K02996 small subunit ribosomal protein S9	SSU ribosomal protein S16e (S9p)	53.7313	8	98	8	134	14.567	9.94	1	0.964	0.808
MSBRM_3029	High	K03110 fused signal recognition particle receptor	Signal recognition particle 54 kDa protein	34.5882	11	30	11	425	47.049	5.01	1	0.978	0.877
MSBRM_0891	High	K02950 small subunit ribosomal protein S12	SSU ribosomal protein S23e (S12p)	68.3099	10	67	10	142	15.456	10.49	1	1.05	0.919
MSBRM_3000	High	no KO assigned	Spermidine/putrescine-binding protein	43.6585	14	23	14	410	46.831	5.19	1	1.078	0.965
MSBRM_1107	High	K00812 aspartate aminotransferase [EC:2.6.1.1]	Biosynthetic Aromatic amino acid aminotransferase alpha / Aspartate aminotransferase	42.4324	12	28	12	370	39.698	5.29	1	0.957	0.85
MSBRM_1250	High	K00640 serine O-acetyltransferase [EC:2.3.1.30]	Serine acetyltransferase	35.0318	12	34	12	314	34.088	7.18	1	0.989	0.919
MSBRM_0550	High	K07151 dolichyl-diphosphooligosaccharide---protein glycosyltransferase [EC:2.4.99.18]	Oligosaccharyl transferase	17.9678	14	29	14	807	89.041	7.01	1	0.948	0.964
MSBRM_2950	High	no KO assigned	Chromosome segregation ATPase	39.2308	16	36	16	390	45.148	5.01	1	1.001	1.06
MSBRM_3439	High	K09721 uncharacterized protein	hypothetical protein	83.3333	4	77	4	90	10.045	4.41	1	0.886	0.739
MSBRM_2962	High	no KO assigned	hypothetical protein	52.4528	13	35	13	265	29.429	8.27	1	1.065	1.235
MSBRM_1028	High	no KO assigned	Rubrerythrin	52.7473	7	33	7	182	20.62	6.2	1	1.003	0.97
MSBRM_3108	High	no KO assigned	Glucoamylase	25.26	16	24	16	673	77.505	5.67	1	1	1.005
MSBRM_2758	High	K07321 CO dehydrogenase maturation factor	CO dehydrogenase accessory protein CooC (nickel insertion)	52.1739	10	60	10	253	27.94	5.35	1	1.037	0.957
MSBRM_2444	High	K10713 5,6,7,8-tetrahydromethanopterin hydro-lyase [EC:4.2.1.147]	Formaldehyde activating enzyme	43.2584	5	30	5	178	19.16	6.33	1	0.924	1.075
MSBRM_2828	High	no KO assigned	COG4004 family	72.1154	7	33	7	104	11.876	6.74	1	1.034	0.991
MSBRM_3480	High	K00549 5-methyltetrahydropteroyltriglutamate--homocysteine methyltransferase [EC:2.1.1.14]	5-methyltetrahydropteroyltriglutamate--homocysteine methyltransferase	42.6866	11	22	11	335	38.033	4.93	1	0.95	1.019
MSBRM_1527	High	no KO assigned	hypothetical protein	76.6917	8	30	8	133	14.95	6	1	1.005	1.186
MSBRM_0362	High	K03307 solute:Na+ symporter, SSS family	sodium-solute symporter, putative	22.2222	13	32	13	639	69.366	6.29	1	1.051	1.027
MSBRM_2591	High	K02876 large subunit ribosomal protein L15	LSU ribosomal protein L27Ae (L15p)	65.7143	8	57	8	140	14.989	8.88	1	0.98	0.882
MSBRM_2809	High	K14089 ech hydrogenase subunit D	Energy-conserving hydrogenase (ferredoxin), subunit D	58.1197	7	53	7	117	13.318	5.53	1	1.044	1.39
MSBRM_1655	High	no KO assigned	hypothetical protein	56.0403	12	26	12	298	32.233	4.68	1	0.932	0.942
MSBRM_2313	High	no KO assigned	Universal stress protein	54.9669	8	40	8	151	16.576	5.24	1	1.128	1.107
MSBRM_0098	High	K03422 methyl-coenzyme M reductase subunit D	Methyl coenzyme M reductase operon protein D	54.9708	12	54	12	171	19.289	5.35	1	0.978	1.107
MSBRM_0471	High	K07466 replication factor A1	Replication factor-A protein 1	41.0088	15	28	15	456	50.264	7.2	1	0.913	0.908
MSBRM_0722	High	no KO assigned	FKBP-type peptidyl-prolyl cis-trans isomerase SlyD	72.5	8	42	8	160	17.672	4.41	1	1.043	1.069
MSBRM_3248	High	K17104 phosphoglycerol geranylgeranyltransferase [EC:2.5.1.41]	(S)-3-O-geranylgeranylglyceryl phosphate synthase	48.583	10	37	10	247	25.887	5.68	1	0.98	1.014
MSBRM_2464	High	no KO assigned	Transcriptional regulator, ArsR family	56.6474	11	77	11	173	20.04	7.37	1	1.049	1.079
MSBRM_0143	High	K03074 preprotein translocase subunit SecF	Protein-export membrane protein SecF	23.8411	5	43	5	302	33.054	7.49	1	1.035	0.973
MSBRM_1533	High	K07006 uncharacterized protein	Pyridoxamine 5'-phosphate oxidase	76.6423	9	71	9	137	15.381	6.7	1	1.087	1.279
MSBRM_1763	High	no KO assigned	hypothetical protein	76.087	8	46	8	92	10.393	4.45	1	1.061	1.212
MSBRM_2977	High	no KO assigned	hypothetical protein	29.0268	16	31	16	596	68.323	5.95	1	0.955	0.918
MSBRM_1909	High	K13038 phosphopantothenoylcysteine decarboxylase / phosphopantothenate---cysteine ligase [EC:4.1.1.3	Phosphopantothenoylcysteine decarboxylase	36.9928	13	27	13	419	45.432	8.19	1	0.918	0.884
MSBRM_0046	High	K00104 glycolate oxidase [EC:1.1.3.15]	FAD/FMN-containing dehydrogenase	42.3246	16	29	16	456	49.178	7.77	1	0.95	0.868
MSBRM_1848	High	K08975 putative membrane protein	Conserved transmembrane protein	34.127	9	25	9	378	41.6	4.84	1	0.899	1.002
MSBRM_3138	High	K06944 uncharacterized protein	GTP-binding protein RBG1/RBG2	48.9011	12	32	12	364	40.764	7.28	1	0.889	0.827
MSBRM_0597	High	no KO assigned	metallo cofactor biosynthesis protein	44.0204	15	38	15	393	44.016	6.47	1	0.96	0.921
MSBRM_1649	High	K03167 DNA topoisomerase VI subunit B [EC:5.99.1.3]	DNA topoisomerase VI subunit B	34.9436	16	35	16	621	68.886	7.01	1	0.934	0.891
MSBRM_2585	High	K00945 CMP/dCMP kinase [EC:2.7.4.25]	Cytidylate kinase	64.4444	11	29	10	180	20.589	5.34	1	0.924	0.908
MSBRM_2209	High	K01007 pyruvate, water dikinase [EC:2.7.9.2]	Phosphoenolpyruvate synthase	16.4417	11	29	4	815	90.669	5.45	1	0.94	0.957
MSBRM_0810	High	K00809 deoxyhypusine synthase [EC:2.5.1.46]	Deoxyhypusine synthase	49.5268	12	31	12	317	34.519	5.08	1	0.925	0.851
MSBRM_0220	High	K02035 peptide/nickel transport system substrate-binding protein	Dipeptide-binding ABC transporter, periplasmic substrate-binding component	27.4864	16	38	14	553	60.653	4.67	1	1.016	1.367
MSBRM_0571	High	K22012 Ni-sirohydrochlorin a,c-diamide synthase [EC:6.3.5.12]	Cobyrinic acid A,C-diamide synthase	30.303	13	30	13	495	53.893	6.23	1	0.986	0.939
MSBRM_3457	High	K00937 polyphosphate kinase [EC:2.7.4.1]	Polyphosphate kinase	29.5933	21	33	21	713	82.082	6.33	1	0.959	0.861
MSBRM_2608	High	K02965 small subunit ribosomal protein S19	SSU ribosomal protein S15e (S19p)	70.5882	10	67	10	136	15.406	10.2	1	0.982	0.782
MSBRM_3060	High	K14654 2,5-diamino-6-(ribosylamino)-4(3H)-pyrimidinone 5'-phosphate reductase [EC:1.1.1.302]	5-amino-6-(5-phosphoribosylamino)uracil reductase	48.6842	8	35	8	228	24.595	5.94	1	1.001	0.887
MSBRM_2537	High	no KO assigned	Heterodisulfide reductase subunit A-like protein	54.386	13	30	13	285	31.04	5.76	1	1.022	0.927
MSBRM_2500	High	no KO assigned	CBS domain protein	70.1299	10	42	10	154	17.248	4.89	1	0.924	0.906
MSBRM_0351	High	K14415 tRNA-splicing ligase RtcB (3'-phosphate/5'-hydroxy nucleic acid ligase) [EC:6.5.1.8]	RNA-2',3'-PO4:RNA-5'-OH ligase	30.8	12	28	12	500	54.319	6.44	1	0.915	0.89
MSBRM_2356	High	no KO assigned	hypothetical protein	41.3706	11	26	8	394	45.027	7.53	1	1.026	1.065
MSBRM_1771	High	no KO assigned	Ferritin-like di-iron-carboxylate protein	86.1702	7	46	7	94	10.521	4.61	1	1.09	1.043
MSBRM_2191	High	no KO assigned	hypothetical protein	70.339	9	41	9	118	13.938	4.93	1	0.932	0.912
MSBRM_2082	High	K07137 uncharacterized protein	hypothetical protein	28.7785	13	27	13	483	53.266	5.35	1	0.963	1.076
MSBRM_0815	High	K09006 uncharacterized protein	hypothetical protein	56.2249	11	29	11	249	28.556	5.25	1	1.036	1.269
MSBRM_0428	High	K01749 hydroxymethylbilane synthase [EC:2.5.1.61]	Porphobilinogen deaminase	56.3291	11	24	11	316	34.288	5.11	1	0.959	0.972
MSBRM_3026	High	K03264 translation initiation factor 6	Eukaryotic translation initiation factor 6	37.8995	8	37	8	219	23.057	4.67	1	0.951	0.904
MSBRM_1526	High	no KO assigned	Putative snRNP Sm-like protein, Archaeal	74.3243	5	68	5	74	8.261	7.25	1	0.994	1.031
MSBRM_0734	High	K04518 prephenate dehydratase [EC:4.2.1.51]	Prephenate dehydratase	40.836	10	19	10	311	34.661	5.73	1	0.913	0.805
MSBRM_0895	High	K02946 small subunit ribosomal protein S10	SSU ribosomal protein S20e (S10p)	65.6863	7	59	7	102	11.354	9.77	1	1.006	0.876
MSBRM_1648	High	K03166 DNA topoisomerase VI subunit A [EC:5.99.1.3]	DNA topoisomerase VI subunit A	50.6775	15	32	15	369	42.048	5.05	1	0.932	0.886
MSBRM_0577	High	K04751 nitrogen regulatory protein P-II 1	Nitrogen regulatory protein P-II	62.5	9	42	9	112	12.494	8.37	1	1.337	1.39
MSBRM_0195	High	K03638 molybdopterin adenylyltransferase [EC:2.7.7.75]	Molybdenum cofactor biosynthesis protein MoaB	70.3911	9	29	9	179	19.344	6.21	1	0.917	0.868
MSBRM_2911	High	K07573 exosome complex component CSL4	exosome complex RNA-binding protein Csl4	36.8421	12	44	12	304	34.148	9.42	1	1.032	1.004
MSBRM_0435	High	K22227 heme synthase	Radical SAM domain heme biosynthesis protein	42.5352	11	24	11	355	39.398	6.2	1	0.947	0.913
MSBRM_1955	High	K01609 indole-3-glycerol phosphate synthase [EC:4.1.1.48]	Indole-3-glycerol phosphate synthase	54.4776	13	27	13	268	29.121	5.14	1	0.918	0.871
MSBRM_2557	High	K04654 hydrogenase expression/formation protein HypD	[NiFe] hydrogenase metallocenter assembly protein HypD	45.6989	12	29	12	372	40.219	7.53	1	1.027	0.946
MSBRM_2661	High	K09730 uncharacterized protein	hypothetical protein	55.7047	9	57	9	149	16.936	8.37	1	1.019	1.091
MSBRM_1255	High	K04488 nitrogen fixation protein NifU and related proteins	scaffold protein	72.093	8	73	8	129	14.175	5.31	1	1.123	1.295
MSBRM_2640	High	no KO assigned	putative methyltransferase	54.9763	11	34	11	211	23.872	6.9	1	1.001	0.994
MSBRM_3058	High	no KO assigned	Universal stress protein	41.3333	7	88	5	150	16.251	5.02	1	1.018	0.952
MSBRM_2637	High	no KO assigned	Mannose-6-phosphate isomerase	65.9091	7	54	7	132	14.81	4.97	1	1.105	1.131
MSBRM_0237	High	K01265 methionyl aminopeptidase [EC:3.4.11.18]	Methionine aminopeptidase	36.1486	10	48	10	296	32.115	5.44	1	0.896	0.73
MSBRM_0072	High	K00014 shikimate dehydrogenase [EC:1.1.1.25]	Shikimate 5-dehydrogenase I alpha	46.7857	10	30	10	280	29.426	6.14	1	0.825	0.788
MSBRM_3158	High	K03120 transcription initiation factor TFIID TATA-box-binding protein	TATA-box binding protein	45.3552	9	63	7	183	19.853	5.07	1	1.003	1.059
MSBRM_1435	High	K06927 diphthine-ammonia ligase [EC:6.3.1.14]	hypothetical protein	40.4444	7	22	7	225	25.111	5.49	1	0.986	0.896
MSBRM_0959	High	no KO assigned	Transcriptional regulator, ArsR family	56.4202	14	23	13	257	29.88	5.55	1	1.118	1.131
MSBRM_0332	High	K01647 citrate synthase [EC:2.3.3.1]	Citrate synthase (si)	39.5349	10	35	10	387	43.78	6.73	1	1.007	0.934
MSBRM_2263	High	no KO assigned	Ketoisovalerate oxidoreductase subunit VorB	34.4729	9	32	9	351	38.325	5.24	1	0.941	0.902
MSBRM_1346	High	K02590 nitrogen regulatory protein PII 2	Nitrogen regulatory protein P-II	64.2276	6	44	6	123	13.581	9.58	1	1.188	0.982
MSBRM_0575	High	K22011 sirohydrochlorin cobalto/nickelchelatase [EC:4.99.1.3 4.99.1.11]	Sirohydrochlorin cobaltochelatase	67.6923	5	29	5	130	13.774	5.08	1	1.325	1.886
MSBRM_2868	High	no KO assigned	Phosphoserine phosphatase	36.3636	12	37	12	319	36.896	8.24	1	1.033	0.954
MSBRM_2257	High	K09716 D-aminoacyl-tRNA deacylase [EC:3.1.1.96]	D-tyrosyl-tRNA(Tyr) deacylase	36.2745	12	31	12	306	34.036	6.27	1	0.933	0.898
MSBRM_2489	High	K07558 tRNA nucleotidyltransferase (CCA-adding enzyme) [EC:2.7.7.72]	tRNA nucleotidyltransferase, archaeal type	41.8502	15	27	15	454	51.332	6.24	1	0.948	0.853
MSBRM_1954	High	K01696 tryptophan synthase beta chain [EC:4.2.1.20]	Tryptophan synthase beta chain	34.507	11	21	11	426	46.327	6.35	1	0.933	0.871
MSBRM_1542	High	K16954 methylthiol:coenzyme M methyltransferase [EC:2.1.1.251]	Methylcobalamin:coenzyme M methyltransferase, methanol-specific	37.6022	11	27	2	367	40.133	5.14	1	0.905	0.968
MSBRM_1264	High	K06174 ATP-binding cassette, sub-family E, member 1	RNase L inhibitor	27.7211	14	24	14	588	65.663	5.67	1	0.926	0.867
MSBRM_2244	High	K09116 uncharacterized protein	hypothetical protein	38.2253	9	19	9	293	32.56	5.06	1	0.996	0.971
MSBRM_1679	High	no KO assigned	hypothetical protein	38.7097	6	36	6	155	16.959	5.33	1	1.027	1.068
MSBRM_1299	High	K02427 23S rRNA (uridine2552-2'-O)-methyltransferase [EC:2.1.1.166]	Cell division protein FtsJ	47.1483	9	25	9	263	29.073	9.17	1	0.944	0.902
MSBRM_1767	High	no KO assigned	Ferredoxin domain containing protein	62.9834	10	24	10	181	19.102	7.65	1	0.994	1.095
MSBRM_1575	High	K03168 DNA topoisomerase I [EC:5.99.1.2]	DNA topoisomerase I	27.6265	19	31	19	771	86.188	7.83	1	0.921	0.887
MSBRM_0599	High	no KO assigned	Metallo-beta-lactamase family protein	33.8583	13	24	13	508	58.282	6.06	1	0.998	0.967
MSBRM_1680	High	no KO assigned	4-carboxymuconolactone decarboxylase	50.8197	4	81	4	122	13.731	7.43	1	1.045	1.075
MSBRM_2061	High	no KO assigned	hypothetical protein	45.3271	8	23	8	214	24.251	7.75	1	1.015	0.93
MSBRM_2897	High	K00201 formylmethanofuran dehydrogenase subunit B [EC:1.2.7.12]	Formylmethanofuran dehydrogenase (molybdenum) subunit B	14.978	5	47	2	454	49.955	6.15	1	0.736	0.63
MSBRM_3469	High	no KO assigned	putative transcriptional regulator with an HTH domain protein	40.4624	5	19	5	173	18.87	8.88	1	0.942	0.961
MSBRM_0460	High	K14084 trimethylamine corrinoid protein	Trimethylamine methyltransferase corrinoid protein	44.7005	7	18	7	217	23.066	4.7	1	0.996	0.863
MSBRM_0157	High	K16181 pyrrolysine biosynthesis protein PylC	Pyrrolysine synthetase	31.1295	12	26	12	363	40.788	5.05	1	1.103	0.924
MSBRM_2659	High	no KO assigned	hypothetical protein	46.2162	13	25	10	370	42.037	6.83	1	1.06	1.056
MSBRM_2385	High	K01153 type I restriction enzyme, R subunit [EC:3.1.21.3]	Type I restriction-modification system, restriction subunit R	21.5544	20	26	20	965	111.785	6.02	1	0.936	0.926
MSBRM_2697	High	K22162 F420H2 dehydrogenase subunit F [EC:1.5.7.2 1.5.98.3]	Coenzyme F420 hydrogenase subunit beta	40.1734	10	24	10	346	38.564	5.29	1	0.966	0.883
MSBRM_3515	High	no KO assigned	Pheromone shutdown protein	32.4165	14	26	14	509	54.965	6.24	1	0.889	0.877
MSBRM_3107	High	K07013 uncharacterized protein	hypothetical protein	51.3308	8	22	8	263	29.035	4.92	1	0.971	1.09
MSBRM_0191	High	K02866 large subunit ribosomal protein L10e	LSU ribosomal protein L10e (L16p)	51.6556	10	66	10	151	16.626	9.67	1	1.014	0.947
MSBRM_2172	High	K02006 cobalt/nickel transport system ATP-binding protein	ATPase component NikO of energizing module of nickel ECF transporter	43.7956	9	27	9	274	30.942	5.95	1	0.872	0.849
MSBRM_0849	High	K10907 aminotransferase [EC:2.6.1.-]	Aspartate aminotransferase	30.7888	12	32	12	393	43.604	5.22	1	0.943	0.951
MSBRM_1108	High	K08094 6-phospho-3-hexuloisomerase [EC:5.3.1.27]	6-phospho-3-hexuloisomerase	38.2353	8	30	8	204	22.368	8.09	1	0.957	0.873
MSBRM_3167	High	K22205 S-adenosyl-L-methionine hydrolase (adenosine-forming) [EC:3.13.1.8]	hypothetical protein	51.5267	9	19	9	262	28.07	6.4	1	0.994	1.075
MSBRM_2870	High	K03524 BirA family transcriptional regulator, biotin operon repressor / biotin---[acetyl-CoA-carboxy	Biotin operon repressor	31.6923	10	31	10	325	36.097	9.33	1	0.961	0.936
MSBRM_2311	High	K03592 PmbA protein	TldE protein, part of TldE/TldD proteolytic complex	29.5872	11	36	11	436	46.132	4.75	1	0.922	0.9
MSBRM_2596	High	K02912 large subunit ribosomal protein L32e	LSU ribosomal protein L32e	59.589	7	50	7	146	16.16	10.08	1	1.03	0.817
MSBRM_1305	High	no KO assigned	Trk system potassium uptake protein TrkA	16.6667	10	24	10	612	66.874	8.37	1	1.019	0.967
MSBRM_0201	High	K04759 ferrous iron transport protein B	Ferrous iron transport protein B	16.4865	12	27	12	740	81.88	5.8	1	1.073	0.973
MSBRM_0704	High	K16792 methanogen homoaconitase large subunit [EC:4.2.1.114]	Coenzyme B synthesis from 2-oxoglutarate: steps 4, 7, 8, 11, and 12 (large subunit)	38.0723	10	23	10	415	44.168	5.39	1	0.927	0.963
MSBRM_2662	High	K00096 glycerol-1-phosphate dehydrogenase [NAD(P)+] [EC:1.1.1.261]	Glycerol-1-phosphate dehydrogenase [NAD(P)]	32.4859	8	16	8	354	37.616	6.73	1	0.936	0.927
MSBRM_1543	High	K16955 methylated-thiol--corrinoid protein	Methylthiol:coenzyme M methyltransferase corrinoid protein	46.5455	10	33	10	275	29.674	4.89	1	0.997	1.145
MSBRM_0204	High	K07574 RNA-binding protein	RNA-binding protein YhbY	61.6279	6	38	6	86	9.627	9.64	1	1.011	1.028
MSBRM_2544	High	K09119 KEOPS complex subunit Cgi121	KEOPS complex Cgi121-like subunit	51.1494	7	20	7	174	18.794	5.07	1	0.927	0.832
MSBRM_3266	High	no KO assigned	hypothetical protein	88.1356	4	54	4	59	6.521	4.88	1	1.162	1.485
MSBRM_1871	High	K00821 acetylornithine/N-succinyldiaminopimelate aminotransferase [EC:2.6.1.11 2.6.1.17]	Acetylornithine aminotransferase	48.2456	9	31	9	228	24.615	5.29	1	0.925	0.87
MSBRM_0381	High	no KO assigned	ubiquinone/menaquinone biosynthesis methyltransferase	53.3597	14	34	14	253	28.888	9.11	1	1.145	1.167
MSBRM_0861	High	K02501 imidazole glycerol-phosphate synthase subunit HisH [EC:4.3.2.10]	Imidazole glycerol phosphate synthase amidotransferase subunit	59.4059	8	39	8	202	21.756	6.67	1	0.939	0.915
MSBRM_2429	High	no KO assigned	putative Cro-like protein	54.3011	11	29	11	186	20.247	5.6	1	0.94	0.953
MSBRM_1979	High	K01537 Ca2+-transporting ATPase [EC:3.6.3.8]	Cation-transporting ATPase, E1-E2 family	21.7833	15	20	14	886	97.122	5.33	1	0.953	0.889
MSBRM_0096	High	no KO assigned	Methyl coenzyme M reductase associated protein / Fe-S oxidoreductase, related to NifB/MoaA family	31.8735	11	21	11	411	45.545	5.69	1	0.971	0.877
MSBRM_0890	High	K02600 N utilization substance protein A	transcription elongation factor NusA-like protein	70.2128	9	24	9	141	15.866	8.94	1	0.982	0.891
MSBRM_0047	High	no KO assigned	Fe-S oxidoreductase	37.1134	10	26	10	388	43.316	7.84	1	0.928	0.853
MSBRM_3196	High	K03593 ATP-binding protein involved in chromosome partitioning	Cytosolic Fe-S cluster assembling factor NBP35	24.6429	8	77	6	280	30.084	5.27	1	0.973	0.916
MSBRM_2109	High	K07220 uncharacterized protein	hypothetical protein	63.7555	12	22	12	229	25.558	5.07	1	0.943	1.011
MSBRM_2660	High	no KO assigned	hypothetical protein	37.1429	6	44	6	210	23.375	4.02	1	1.048	1.122
MSBRM_3286	High	no KO assigned	putative methanogenesis marker protein 17	54.2714	11	36	11	199	22.755	5.52	1	1.004	1.011
MSBRM_2875	High	no KO assigned	Archaeal histone	56.5217	3	36	3	69	7.598	7.42	1	1.01	1.031
MSBRM_0851	High	K02995 small subunit ribosomal protein S8e	SSU ribosomal protein S8e	55.2	6	77	6	125	13.77	11.18	1	0.94	0.678
MSBRM_1879	High	no KO assigned	Pentapeptide repeat family protein	35.3723	12	21	12	376	41.314	6.61	1	1.071	1.415
MSBRM_2858	High	K06915 uncharacterized protein	Bipolar DNA helicase	23.3548	12	18	12	775	86.788	5.73	1	0.878	0.919
MSBRM_2862	High	no KO assigned	Dissimilatory sulfite reductase (desulfoviridin), alpha and beta subunits	53.7778	12	45	10	225	24.317	8.47	1	0.935	1.061
MSBRM_0768	High	K00075 UDP-N-acetylmuramate dehydrogenase [EC:1.3.1.98]	UDP-N-acetylenolpyruvoylglucosamine reductase	31.4465	10	24	10	318	35.348	8.5	1	0.95	0.879
MSBRM_2706	High	K10978 methanogen homoisocitrate dehydrogenase [EC:1.1.1.87 1.1.1.-]	Coenzyme B synthesis from 2-oxoglutarate: steps 5, 9, and 13	40.303	11	28	11	330	35.98	5.49	1	0.917	0.873
MSBRM_0245	High	K02020 molybdate transport system substrate-binding protein	Molybdenum ABC transporter, periplasmic molybdenum-binding protein ModA	34.5588	7	30	7	272	29.214	4.84	1	0.829	0.803
MSBRM_3124	High	K00390 phosphoadenosine phosphosulfate reductase [EC:1.8.4.8 1.8.4.10]	PUA-PAPS reductase like fusion	27.2871	14	21	14	634	71.146	8.07	1	0.94	0.904
MSBRM_2539	High	no KO assigned	putative transcriptional regulator	39.2	6	61	6	125	13.47	5.2	1	1.035	0.964
MSBRM_0572	High	K21610 Ni-sirohydrochlorin a,c-diamide reductive cyclase subunit CfbC [EC:6.3.3.7]	nitrogenase reductase-like protein	41.5094	12	22	12	265	28.579	8.06	1	1.056	1.02
MSBRM_1834	High	no KO assigned	AnfO protein, required for Mo-and V-independent nitrogenase	52.8302	11	29	11	212	23.753	5.11	1	0.976	1.057
MSBRM_0446	High	no KO assigned	hypothetical protein	47.8673	11	30	11	211	23.662	5.83	1	1.077	0.998
MSBRM_3019	High	K00442 coenzyme F420 hydrogenase subunit delta	hypothetical protein	76	7	27	7	150	16.289	4.51	1	0.91	0.731
MSBRM_2939	High	K07739 elongator complex protein 3 [EC:2.3.1.48]	histone acetyltransferase, ELP3 family	31.8099	14	20	13	547	62.222	8.48	1	1.114	0.907
MSBRM_0238	High	K01262 Xaa-Pro aminopeptidase [EC:3.4.11.9]	Xaa-Pro aminopeptidase	38.0463	12	30	12	389	42.78	5.2	1	0.868	0.863
MSBRM_0827	High	no KO assigned	Methyltransferase	45.0413	9	23	9	242	27.726	5.78	1	1.045	1.095
MSBRM_1012	High	no KO assigned	hypothetical protein	76.1905	5	18	5	84	9.356	8.41	1	0.978	1.041
MSBRM_0881	High	K08303 putative protease [EC:3.4.-.-]	Protease	21.4607	17	26	17	890	98.442	6.28	1	0.992	0.958
MSBRM_2826	High	K07123 uncharacterized protein	thiamine monophosphate kinase	48.1595	14	26	14	326	35.111	4.86	1	0.866	0.745
MSBRM_0363	High	K02019 molybdate transport system regulatory protein	DNA-binding domain of ModE	55.2239	12	27	12	201	22.321	8.02	1	0.915	0.871
MSBRM_1537	High	K08681 5'-phosphate synthase pdxT subunit [EC:4.3.3.6]	Pyridoxine biosynthesis glutamine amidotransferase, glutaminase subunit	58	8	29	8	200	21.61	5.21	1	0.996	0.955
MSBRM_3453	High	no KO assigned	hypothetical protein	22.5383	15	19	15	914	105.181	7.15	1	0.951	0.981
MSBRM_3389	High	K06936 uncharacterized protein	histone acetyltransferase, ELP3 family	41.6185	10	21	10	346	38.772	6.77	1	0.953	0.887
MSBRM_1204	High	K03499 trk system potassium uptake protein	Trk system potassium uptake protein TrkA	31.4732	11	19	11	448	48.689	5.19	1	0.959	0.823
MSBRM_0426	High	K02823 dihydroorotate dehydrogenase electron transfer subunit	Dihydroorotate dehydrogenase electron transfer subunit	38.61	8	23	8	259	27.941	6.27	1	0.937	0.916
MSBRM_1657	High	no KO assigned	hypothetical protein	47.3498	11	14	11	283	30.768	7.2	1	1.027	1.05
MSBRM_1623	High	no KO assigned	Sensory transduction histidine kinase	31.9149	11	25	7	329	37.484	7.83	1	0.91	0.929
MSBRM_2062	High	K01834 2,3-bisphosphoglycerate-dependent phosphoglycerate mutase [EC:5.4.2.11]	Phosphoglycerate mutase	39.916	9	19	9	238	27.08	8.9	1	0.794	0.686
MSBRM_0713	High	K22480 heterodisulfide reductase subunit A1 [EC:1.8.7.3]	CoB--CoM heterodisulfide reductase subunit A	24.3142	16	19	16	802	87.433	7.62	1	0.968	0.94
MSBRM_2602	High	K02895 large subunit ribosomal protein L24	LSU ribosomal protein L26e (L24p)	61.9565	4	55	4	92	9.915	8.97	1	1.017	0.788
MSBRM_2693	High	K06888 uncharacterized protein	hypothetical protein	26.9747	15	21	15	671	77.143	5.34	1	0.913	0.952
MSBRM_0663	High	K02319 DNA polymerase, archaea type [EC:2.7.7.7]	Archaeal DNA polymerase I	18.4549	16	23	16	932	105.175	5.97	1	0.909	0.844
MSBRM_0826	High	K02013 iron complex transport system ATP-binding protein [EC:3.6.3.34]	Iron(III) dicitrate transport ATP-binding protein	37.3077	8	23	8	260	28.873	6.23	1	0.94	0.86
MSBRM_3477	High	no KO assigned	translation initiation factor IF-2 subunit beta	57.3529	3	75	3	68	7.593	4.77	1	1.03	0.842
MSBRM_1709	High	no KO assigned	putative methanogenesis marker protein 8	44.6809	8	15	7	282	30.501	6.16	1	1.043	1.152
MSBRM_1294	High	no KO assigned	Ferredoxin	25	6	36	5	272	30.067	6.43	1	0.908	0.94
MSBRM_1711	High	no KO assigned	hypothetical protein	83.5443	6	39	6	79	8.291	5.1	1	0.976	0.8
MSBRM_0683	High	K07025 putative hydrolase of the HAD superfamily	haloacid dehalogenase-like hydrolase	44.0945	9	31	9	254	29.151	5.34	1	0.983	1.035
MSBRM_0814	High	no KO assigned	hypothetical protein	86.9565	7	25	7	115	13.038	4.93	1	0.876	0.987
MSBRM_2811	High	K14091 ech hydrogenase subunit F	Energy-conserving hydrogenase (ferredoxin), subunit F	56.9106	7	29	7	123	13.695	9.35	1	1.111	1.473
MSBRM_0538	High	no KO assigned	hypothetical protein	30.7065	9	27	6	368	39.656	9.2	1	1.068	0.919
MSBRM_0099	High	K03421 methyl-coenzyme M reductase subunit C	Methyl coenzyme M reductase operon protein C	49.7561	8	28	8	205	22.275	8.46	1	0.973	1.076
MSBRM_2843	High	K18853 dihydromethanopterin reductase (acceptor) [EC:1.5.99.15]	Indolepyruvate oxidoreductase subunit IorA	43.5146	8	18	8	239	26.568	6.37	1	0.942	0.875
MSBRM_1021	High	no KO assigned	ACT-domain-containing protein, predicted allosteric regulator of homoserine dehydrogenase	58.6826	8	22	8	167	18.546	7.2	1	0.948	1.077
MSBRM_2463	High	K00809 deoxyhypusine synthase [EC:2.5.1.46]	Deoxyhypusine synthase	37.1014	8	14	8	345	38.269	5.57	1	1.015	0.974
MSBRM_2677	High	no KO assigned	hypothetical protein	62.2378	8	22	8	143	15.861	6.14	1	0.991	1.108
MSBRM_2603	High	K02874 large subunit ribosomal protein L14	LSU ribosomal protein L23e (L14p)	56.0606	7	65	7	132	14.368	9.83	1	1.011	0.88
MSBRM_1812	High	no KO assigned	glutaredoxin family protein	46.5347	6	45	6	101	11.434	5.55	1	1.046	1.127
MSBRM_1113	High	K00891 shikimate kinase [EC:2.7.1.71]	Shikimate kinase II	37.6307	9	16	9	287	30.687	5.3	1	0.934	0.938
MSBRM_2016	High	K00179 indolepyruvate ferredoxin oxidoreductase, alpha subunit [EC:1.2.7.8]	Indolepyruvate oxidoreductase subunit IorA	27.4478	12	17	12	623	66.587	5.76	1	0.968	0.926
MSBRM_1993	High	no KO assigned	Hydantoinase	26.5472	13	20	13	614	67.352	6.11	1	1.057	1.171
MSBRM_3101	High	K07108 uncharacterized protein	hypothetical protein	67.7686	7	40	7	121	13.67	5.31	1	0.962	1.076
MSBRM_2860	High	K08265 heterodisulfide reductase subunit E [EC:1.8.98.1]	CoB--CoM heterodisulfide reductase 2 subunit E	12.7413	6	50	6	259	29.12	8.16	1	1.025	1.178
MSBRM_0076	High	K01951 GMP synthase (glutamine-hydrolysing) [EC:6.3.5.2]	GMP synthase (glutamine-hydrolyzing), amidotransferase subunit	48.6772	6	22	6	189	21.004	5.1	1	0.922	0.932
MSBRM_3381	High	K02224 cobyrinic acid a,c-diamide synthase [EC:6.3.5.9 6.3.5.11]	Cobyrinic acid A,C-diamide synthase	20.2614	8	27	6	459	50.721	6.29	1	1.004	0.917
MSBRM_0685	High	no KO assigned	Ribosomal RNA adenine dimethylase	39.1791	9	23	9	268	30.579	5.17	1	1.099	1.066
MSBRM_1395	High	K02889 large subunit ribosomal protein L21e	LSU ribosomal protein L21e	62.8866	6	39	6	97	11.017	9.94	1	1.008	0.727
MSBRM_0819	High	K03517 quinolinate synthase [EC:2.5.1.72]	Quinolinate synthetase	46.3816	9	27	9	304	33.989	6.52	1	0.911	0.865
MSBRM_3461	High	K08963 methylthioribose-1-phosphate isomerase [EC:5.3.1.23]	Methylthioribose-1-phosphate isomerase	33.7017	10	22	10	362	39.599	5.01	1	0.971	0.916
MSBRM_0445	High	K07006 uncharacterized protein	pyridoxamine 5'-phosphate oxidase, FMN-binding family	62.6866	9	50	5	134	14.499	8.54	1	1.035	0.952
MSBRM_2187	High	K03702 excinuclease ABC subunit B	Excinuclease ABC subunit B	27.4627	17	21	17	670	77.747	5.68	1	1.004	0.911
MSBRM_0442	High	K02858 3,4-dihydroxy 2-butanone 4-phosphate synthase [EC:4.1.99.12]	3,4-dihydroxy-2-butanone 4-phosphate synthase	47.561	11	28	11	246	27.24	5.58	1	1.003	0.934
MSBRM_0678	High	K01719 uroporphyrinogen-III synthase [EC:4.2.1.75]	Uroporphyrinogen-III synthase	43.346	10	21	10	263	28.757	5.44	1	0.957	0.903
MSBRM_1380	High	K03116 sec-independent protein translocase protein TatA	Twin-arginine translocation protein TatA	51.4851	7	43	7	101	11.116	5.27	1	1.094	0.767
MSBRM_0584	High	K02124 V/A-type H+/Na+-transporting ATPase subunit K	V-type ATP synthase subunit K	44.4444	2	114	2	81	7.877	4.32	1	0.908	1.647
MSBRM_1952	High	K00766 anthranilate phosphoribosyltransferase [EC:2.4.2.18]	Anthranilate phosphoribosyltransferase	38.2514	9	23	9	366	38.799	8.46	1	0.977	0.879
MSBRM_1280	High	K04796 small nuclear ribonucleoprotein	Putative snRNP Sm-like protein	55.5556	5	66	5	72	8.035	5.38	1	0.915	0.936
MSBRM_1364	High	K07321 CO dehydrogenase maturation factor	Nickel insertion protein	42.1525	9	20	9	223	23.968	5.55	1	1.086	0.958
MSBRM_2536	High	no KO assigned	hypothetical protein	48.0645	11	19	11	310	34.034	5.17	1	0.98	0.937
MSBRM_1111	High	K06883 uncharacterized protein	GTPase Era	37.5587	6	20	6	213	23.493	6.06	1	0.963	0.839
MSBRM_3183	High	K03627 putative transcription factor	transcription factor	55.914	6	29	6	93	10.879	6.02	1	0.89	0.809
MSBRM_3318	High	K03120 transcription initiation factor TFIID TATA-box-binding protein	TATA-box binding protein	50	7	31	5	184	20.105	4.79	1	0.946	0.909
MSBRM_0483	High	K00869 mevalonate kinase [EC:2.7.1.36]	Mevalonate kinase	45.1827	8	12	8	301	31.602	6.4	1	0.969	0.951
MSBRM_1938	High	no KO assigned	Cell surface protein	26.0504	9	15	9	595	64.05	4.82	1	0.986	1.549
MSBRM_1525	High	no KO assigned	hypothetical protein	51.1278	6	39	6	133	15.128	4.88	1	1.029	1.064
MSBRM_2979	High	no KO assigned	hypothetical protein	63.6364	6	43	6	110	12.569	5.3	1	0.958	0.967
MSBRM_0759	High	no KO assigned	dolichol-P-glucose synthetase, putative	20.1571	6	18	6	382	42.215	7.44	1	1.019	1.074
MSBRM_3187	High	K02191 cobalt-precorrin-6B (C15)-methyltransferase [EC:2.1.1.196]	Cobalt-precorrin-6y C15-methyltransferase (decarboxylating)	57.0652	8	20	8	184	19.791	9	1	0.997	0.986
MSBRM_0219	High	K02035 peptide/nickel transport system substrate-binding protein	Dipeptide-binding ABC transporter, periplasmic substrate-binding component	40.1003	12	22	10	399	44.306	4.92	1	0.892	1.151
MSBRM_2267	High	no KO assigned	Transcriptional regulator, Hth-3 family	33.6957	5	34	5	184	21.449	5.35	1	0.87	0.934
MSBRM_3188	High	K03394 precorrin-2/cobalt-factor-2 C20-methyltransferase [EC:2.1.1.130 2.1.1.151]	Cobalt-precorrin-2 C20-methyltransferase	45.0495	6	21	6	202	22.452	5.72	1	1.055	1.008
MSBRM_2296	High	no KO assigned	hypothetical protein	76.5152	9	21	8	132	15.043	9.41	1	0.942	1.337
MSBRM_2883	High	no KO assigned	hypothetical protein	30.0254	11	22	11	393	43.21	4.64	1	1.074	0.986
MSBRM_1325	High	no KO assigned	TPR domain protein, putative component of TonB system	41.6216	16	24	16	370	41.303	9.57	1	0.992	0.918
MSBRM_2416	High	K07050 misacylated tRNA(Ala) deacylase [EC:3.1.1.-]	Ser-tRNA(Ala) deacylase	53.0864	12	25	12	243	27.563	6.19	1	0.949	0.889
MSBRM_0872	High	no KO assigned	putative iron binding protein from the HesB_IscA_SufA family	54.717	5	36	5	106	11.408	4.45	1	1.101	1.15
MSBRM_2526	High	no KO assigned	iron-sulfur flavoprotein	54.7368	7	19	6	190	20.905	6.2	1	0.917	0.898
MSBRM_1884	High	no KO assigned	nitroreductase	38.1188	9	28	9	202	22.625	7.28	1	1.02	1.124
MSBRM_1329	High	K01580 glutamate decarboxylase [EC:4.1.1.15]	Glutamate decarboxylase	30.3419	10	19	10	468	53.172	5.68	1	0.998	1.122
MSBRM_2780	High	no KO assigned	Nicotinate-nucleotide--dimethylbenzimidazole phosphoribosyltransferase	34.0974	8	17	8	349	37.294	5.74	1	1.027	0.989
MSBRM_2764	High	K03136 transcription initiation factor TFIIE subunit alpha	Archaeal transcription factor E	45.7317	6	43	6	164	19.212	5.1	1	0.984	0.978
MSBRM_2848	High	K02035 peptide/nickel transport system substrate-binding protein	Oligopeptide ABC transporter, periplasmic oligopeptide-binding protein OppA	24.3612	11	14	11	587	66.181	4.67	1	1.057	1.631
MSBRM_2315	High	no KO assigned	Universal stress protein	64.7887	9	17	9	142	15.308	5.31	1	0.986	1.079
MSBRM_0123	High	K00817 histidinol-phosphate aminotransferase [EC:2.6.1.9]	Aspartate aminotransferase / Histidinol-phosphate aminotransferase	37.0879	10	14	10	364	39.861	8.68	1	0.929	0.858
MSBRM_3084	High	K02016 iron complex transport system substrate-binding protein	ABC transporter, solute-binding protein	24.1096	8	18	8	365	40.538	5.03	1	0.912	0.857
MSBRM_3042	High	no KO assigned	hypothetical protein	38.8889	9	19	9	252	29.238	9.03	1	1.03	0.982
MSBRM_2274	High	K06943 nucleolar GTP-binding protein	GTP-binding protein, gtp1/obg family	45.9459	13	25	13	333	37.827	6.21	1	0.945	0.899
MSBRM_3267	High	no KO assigned	hypothetical protein	87.931	3	21	3	58	6.526	4.93	1	1.136	1.424
MSBRM_3288	High	no KO assigned	hypothetical protein	56.8862	7	26	7	167	18.577	5.48	1	0.991	1.057
MSBRM_3268	High	K01480 agmatinase [EC:3.5.3.11]	Agmatinase	35.0515	8	18	8	291	32.227	4.63	1	0.891	0.881
MSBRM_2510	High	K09141 uncharacterized protein	hypothetical protein	51.269	8	16	8	197	21.793	4.7	1	1.011	1.422
MSBRM_3228	High	no KO assigned	Glutamate synthase [NADPH] putative GlxC chain	31.1741	7	28	7	247	26.49	6.96	1	1.018	0.965
MSBRM_0031	High	K07468 putative ATP-dependent DNA ligase [EC:6.5.1.1]	RNA ligase, family	38.9744	16	35	15	390	45.427	6.73	1	1.013	1.052
MSBRM_0714	High	no KO assigned	hypothetical protein	41.3534	5	19	4	133	15.355	5.72	1	1.081	0.977
MSBRM_1837	High	no KO assigned	Sensory transduction histidine kinase	42.6117	10	19	10	291	33.997	5.33	1	0.96	1.093
MSBRM_1962	High	no KO assigned	hypothetical protein	49.5098	8	18	8	204	23.526	5.91	1	1.009	0.952
MSBRM_3105	High	K01176 alpha-amylase [EC:3.2.1.1]	Alpha-amylase	34.5013	11	21	11	371	43.642	5.27	1	0.939	0.937
MSBRM_2725	High	K00973 glucose-1-phosphate thymidylyltransferase [EC:2.7.7.24]	Glucose-1-phosphate thymidylyltransferase	44.3038	10	20	10	237	25.812	6.06	1	0.929	0.907
MSBRM_2668	High	K03049 DNA-directed RNA polymerase subunit E' [EC:2.7.7.6]	DNA-directed RNA polymerase subunit E'	40.2062	11	63	11	194	21.235	5.66	1	0.985	0.967
MSBRM_0354	High	K00583 tetrahydromethanopterin S-methyltransferase subunit G [EC:2.1.1.86]	N5-methyltetrahydromethanopterin:coenzyme M methyltransferase subunit G	47.2222	3	126	3	72	8.01	5.36	1	1.127	1.373
MSBRM_3201	High	K03390 heterodisulfide reductase subunit C2 [EC:1.8.7.3 1.8.98.4 1.8.98.5 1.8.98.6]	CoB--CoM heterodisulfide reductase subunit C	55.2795	7	27	7	161	18.312	7.18	1	0.963	1.056
MSBRM_1428	High	no KO assigned	hypothetical protein	77.4194	5	41	4	93	10.402	5.83	1	0.99	1.083
MSBRM_2969	High	no KO assigned	hypothetical protein	44.8819	6	26	4	127	13.454	5.29	1	0.98	1.012
MSBRM_1515	High	K06910 uncharacterized protein	Phospholipid-binding protein	44.3299	5	20	5	194	21.341	5.16	1	0.967	1.213
MSBRM_0318	High	no KO assigned	cell surface protein	14.1093	8	69	1	567	63.489	5.03	1	1.131	1.158
MSBRM_2610	High	K02892 large subunit ribosomal protein L23	LSU ribosomal protein L23Ae (L23p)	58.5366	5	46	5	82	9.38	9.52	1	1.083	0.975
MSBRM_1479	High	K00203 formylmethanofuran dehydrogenase subunit D [EC:1.2.7.12]	Formylmethanofuran dehydrogenase subunit D	65.9091	10	51	10	132	14.703	6.58	1	0.977	0.988
MSBRM_3106	High	K07405 alpha-amylase [EC:3.2.1.1]	Alpha-amylase	29.6482	11	21	11	398	46.794	5.55	1	1.03	1.085
MSBRM_2792	High	K02592 nitrogenase molybdenum-iron protein NifN	Nitrogenase FeMo-cofactor scaffold and assembly protein NifN	23.4801	8	21	8	477	52.645	5.3	1	1.109	0.987
MSBRM_2005	High	no KO assigned	ubiquinone/menaquinone biosynthesis methyltransferase	37.2	7	16	7	250	28.561	4.65	1	0.998	0.856
MSBRM_1328	High	K01270 dipeptidase D [EC:3.4.13.-]	Aminoacyl-histidine dipeptidase (Peptidase D)	25.7407	12	19	12	540	59.822	4.93	1	0.991	1.362
MSBRM_0286	High	no KO assigned	hypothetical protein	63.7255	8	35	8	102	11.843	4.93	1	1.015	0.765
MSBRM_0456	High	K04566 lysyl-tRNA synthetase, class I [EC:6.1.1.6]	Lysyl-tRNA synthetase (class I)	27.7467	14	23	14	537	60.161	6.9	1	0.951	0.959
MSBRM_3422	High	no KO assigned	hypothetical protein	28.8136	8	26	8	295	33.018	5.69	1	0.994	1.173
MSBRM_2417	High	no KO assigned	hypothetical protein	31.954	11	21	11	435	49.482	6.35	1	0.917	0.916
MSBRM_3072	High	no KO assigned	Aldehyde dehydrogenase	19.7479	7	19	7	476	51.198	5.74	1	0.968	0.993
MSBRM_0958	High	no KO assigned	Dimethylamine permease	11.875	4	32	4	480	51.677	5.62	1	1.123	1.264
MSBRM_0037	High	no KO assigned	hypothetical protein	43.7788	8	28	8	217	23.753	4.49	1	0.993	1.078
MSBRM_0546	High	K18827 O-antigen chain-terminating methyltransferase [EC:2.1.1.- 2.1.1.294 2.7.1.181]	hypothetical protein	36.5256	15	19	14	449	51.926	5.41	1	0.953	0.896
MSBRM_0579	High	no KO assigned	hypothetical protein	56.1644	8	16	8	146	17.117	6.34	1	0.887	0.922
MSBRM_2791	High	K02587 nitrogenase molybdenum-cofactor synthesis protein NifE	Nitrogenase FeMo-cofactor scaffold and assembly protein NifE	25.4826	12	22	12	518	57.125	6.49	1	1.072	0.945
MSBRM_0793	High	no KO assigned	TPR/glycosyl transferase domain protein	29.6037	11	19	11	429	49.403	9.06	1	0.982	0.909
MSBRM_3306	High	K14654 2,5-diamino-6-(ribosylamino)-4(3H)-pyrimidinone 5'-phosphate reductase [EC:1.1.1.302]	Diaminohydroxyphosphoribosylaminopyrimidine deaminase	38.1166	9	24	8	223	25.216	6.14	1	1.032	1.02
MSBRM_2798	High	no KO assigned	hypothetical protein	35.1536	9	25	9	293	32.712	5.24	1	1.042	1.062
MSBRM_0400	High	K01507 inorganic pyrophosphatase [EC:3.6.1.1]	Inorganic pyrophosphatase	32.7273	4	38	4	165	19.451	5.19	1	0.818	0.837
MSBRM_2940	High	no KO assigned	hypothetical protein	50.3817	6	29	6	131	15.243	6.34	1	0.889	0.745
MSBRM_3296	High	K04799 flap endonuclease-1 [EC:3.-.-.-]	Flap structure-specific endonuclease	37.8698	11	17	11	338	37.715	7.09	1	0.922	0.914
MSBRM_1393	High	K07572 putative nucleotide binding protein	hypothetical protein	63.0208	11	31	11	192	22.241	7.62	1	0.991	0.955
MSBRM_0664	High	K02040 phosphate transport system substrate-binding protein	Phosphate ABC transporter, periplasmic phosphate-binding protein PstS	34.3434	8	21	8	297	31.263	4.73	1	0.927	0.965
MSBRM_0547	High	no KO assigned	ABC transporter	39.2857	12	16	12	420	46.769	6.23	1	1.185	0.883
MSBRM_0111	High	K02435 aspartyl-tRNA(Asn)/glutamyl-tRNA(Gln) amidotransferase subunit C [EC:6.3.5.6 6.3.5.7]	Aspartyl-tRNA(Asn) amidotransferase subunit C / Glutamyl-tRNA(Gln) amidotransferase subunit C	48.3871	3	13	3	93	10.695	4.49	1	1.071	0.898
MSBRM_0709	High	no KO assigned	hypothetical protein	58.8235	7	25	6	136	15.335	5.29	1	1.052	1.244
MSBRM_1713	High	no KO assigned	putative methanogenesis marker protein 8	34.629	8	19	7	283	30.472	7.4	1	0.969	1.003
MSBRM_0434	High	K22225 siroheme decarboxylase [EC:4.1.1.111]	Heme biosynthesis protein related to NirD and NirG	49.4505	7	16	7	182	20.903	5.35	1	1.019	0.882
MSBRM_2655	High	K02013 iron complex transport system ATP-binding protein [EC:3.6.3.34]	ABC transporter, ATP-binding protein	33.0909	6	20	6	275	30.547	6.44	1	0.951	0.889
MSBRM_2561	High	K14069 methanophenazine hydrogenase, cytochrome b subunit [EC:1.12.98.3]	Methanophenazine hydrogenase cytochrome b subunit	19.8444	5	32	5	257	29.459	9.23	1	1.021	1.144
MSBRM_1348	High	K22898 vanadium nitrogenase delta subunit [EC:1.18.6.2]	Nitrogenase (vanadium-iron) delta chain	72.3214	9	24	9	112	13.013	5.6	1	1.294	1.159
MSBRM_0018	High	K10725 archaeal cell division control protein 6	Origin of replication recognition protein / Cell division control protein 6	26.8585	7	12	7	417	47.337	6.57	1	1.006	0.997
MSBRM_2477	High	K09746 uncharacterized protein	Glycerol dehydrogenase	64.5503	7	16	7	189	21.458	4.88	1	1.007	1.185
MSBRM_1020	High	K00003 homoserine dehydrogenase [EC:1.1.1.3]	Homoserine dehydrogenase	28.3988	8	20	8	331	35.033	5.55	1	0.923	0.911
MSBRM_2867	High	no KO assigned	hypothetical protein	41.5459	11	33	11	207	24.393	6.29	1	1.004	0.923
MSBRM_0039	High	K07559 putative RNA 2'-phosphotransferase [EC:2.7.1.-]	RNA:NAD 2'-phosphotransferase	55.0725	10	17	10	207	24.212	6.16	1	1.036	1.014
MSBRM_0068	High	K01803 triosephosphate isomerase (TIM) [EC:5.3.1.1]	Triosephosphate isomerase	29.7297	5	18	5	222	22.788	5.12	1	0.893	0.903
MSBRM_0122	High	K09739 dihydroneopterin aldolase [EC:4.1.2.25]	Dihydroneopterin aldolase	55.7377	6	15	6	122	13.88	5.27	1	0.928	0.99
MSBRM_2241	High	K01092 myo-inositol-1(or 4)-monophosphatase [EC:3.1.3.25]	Inositol-1-monophosphatase	35.8209	6	14	6	268	28.763	5.27	1	0.737	0.765
MSBRM_0498	High	no KO assigned	iron-sulfur flavoprotein	48.6911	9	21	9	191	21	7.01	1	0.936	1.093
MSBRM_1430	High	no KO assigned	Thioredoxin	65	3	24	3	80	8.915	4.93	1	1.112	1.16
MSBRM_0355	High	K00582 tetrahydromethanopterin S-methyltransferase subunit F [EC:2.1.1.86]	N5-methyltetrahydromethanopterin:coenzyme M methyltransferase subunit F	40.8451	3	67	3	71	7.671	5.11	1	0.994	1.284
MSBRM_2726	High	K00067 dTDP-4-dehydrorhamnose reductase [EC:1.1.1.133]	dTDP-4-dehydrorhamnose reductase	37.7778	9	22	9	270	30.556	5.92	1	1.023	0.95
MSBRM_0071	High	K04517 prephenate dehydrogenase [EC:1.3.1.12]	Prephenate and/or arogenate dehydrogenase (unknown specificity)	27.9297	10	15	10	512	57.378	8.15	1	0.899	0.797
MSBRM_2920	High	K02614 acyl-CoA thioesterase [EC:3.1.2.-]	Phenylacetic acid degradation protein paaI	58.0882	8	20	8	136	14.584	8.31	1	0.949	1.018
MSBRM_2419	High	no KO assigned	hypothetical protein	62.5	8	18	8	120	13.667	5.88	1	0.921	0.988
MSBRM_0824	High	K02016 iron complex transport system substrate-binding protein	Iron(III) dicitrate-binding protein	23.5732	8	34	3	403	43.538	4.73	1	0.974	1.197
MSBRM_0452	High	K08303 putative protease [EC:3.4.-.-]	Protease	18.0876	13	18	13	868	96.576	7.96	1	0.929	0.877
MSBRM_2068	High	no KO assigned	Transcriptional regulator, ArsR family	34.6304	10	18	9	257	29.99	5.63	1	0.971	0.898
MSBRM_1199	High	K06914 tyramine---L-glutamate ligase [EC:6.3.4.24]	COG1821 family protein	41.6949	10	21	10	295	32.456	5	1	0.96	0.855
MSBRM_2117	High	no KO assigned	Universal stress protein	52.8662	8	22	6	157	17.132	4.96	1	1.087	0.999
MSBRM_1201	High	K03687 molecular chaperone GrpE	Heat shock protein GrpE	33.9713	6	37	6	209	23.702	4.83	1	1.022	0.984
MSBRM_1523	High	K00666 fatty-acyl-CoA synthase [EC:6.2.1.-]	Long-chain-fatty-acid--CoA ligase	22.1416	11	14	11	551	62.086	5.74	1	0.897	0.829
MSBRM_0188	High	K01867 tryptophanyl-tRNA synthetase [EC:6.1.1.2]	Tryptophanyl-tRNA synthetase	24.8619	11	21	11	543	61.595	7.3	1	0.922	0.891
MSBRM_0842	High	no KO assigned	putative alpha-ribazole-5'-phosphate phosphatase CobZ	71.6667	10	22	10	180	19.67	4.77	1	0.995	0.974
MSBRM_0462	High	K16179 dimethylamine corrinoid protein	Dimethylamine methyltransferase corrinoid protein	39.9038	7	16	6	208	21.903	5.11	1	0.972	0.901
MSBRM_2170	High	K02020 molybdate transport system substrate-binding protein	Molybdenum ABC transporter, periplasmic molybdenum-binding protein ModA	21.0526	5	17	5	285	30.17	4.16	1	1.065	1.003
MSBRM_2776	High	K07575 PUA domain protein	tRNA-guanine(15) transglycosylase	40.9938	5	13	5	161	17.793	5.64	1	1.023	1.114
MSBRM_0479	High	K03058 DNA-directed RNA polymerase subunit N [EC:2.7.7.6]	DNA-directed RNA polymerase subunit N	66.129	4	15	4	62	7.152	7.05	1	0.961	0.83
MSBRM_0984	High	no KO assigned	hypothetical protein	28.5047	6	21	6	214	25.41	6.87	1	0.93	0.919
MSBRM_2813	High	K05592 ATP-dependent RNA helicase DeaD [EC:3.6.4.13]	Cold-shock DEAD-box protein A	21.2435	10	17	10	579	65.719	9.16	1	0.966	0.871
MSBRM_2970	High	no KO assigned	Thiol-disulfide isomerase and thioredoxins	58.4416	5	16	4	77	8.532	7.93	1	0.949	0.908
MSBRM_1048	High	K03307 solute:Na+ symporter, SSS family	Sodium/proline symporter	10.6691	4	16	4	553	59.271	9.42	1	1.09	1.051
MSBRM_0282	High	K09121 pyridinium-3,5-bisthiocarboxylic acid mononucleotide nickel chelatase [EC:4.99.1.12]	hypothetical protein	27.2727	8	19	8	396	42.469	5.91	1	0.907	0.905
MSBRM_3465	High	K21636 ribonucleoside-triphosphate reductase (formate) [EC:1.1.98.6]	Ribonucleotide reductase of class III (anaerobic), large subunit	13.6951	10	21	10	774	88.111	6.48	1	0.983	0.926
MSBRM_0884	High	K03053 DNA-directed RNA polymerase subunit H [EC:2.7.7.6]	DNA-directed RNA polymerase subunit H	37.037	5	24	5	108	12.197	8.1	1	0.953	0.83
MSBRM_1410	High	no KO assigned	hypothetical protein	26.1128	8	25	8	337	38.961	6.13	1	0.948	0.948
MSBRM_2890	High	K02978 small subunit ribosomal protein S27e	SSU ribosomal protein S27e	77.4194	6	25	6	62	6.941	8.19	1	1.023	0.855
MSBRM_1151	High	K05520 protease I [EC:3.5.1.124]	ThiJ/PfpI family protein	55	10	22	10	180	19.559	7.9	1	1.057	1.377
MSBRM_3064	High	K03750 molybdopterin molybdotransferase [EC:2.10.1.1]	Molybdopterin biosynthesis MoeA protein	32.7456	10	22	10	397	42.542	5.35	1	0.939	0.841
MSBRM_3071	High	no KO assigned	hypothetical protein	38.8889	3	15	3	90	10.515	4.59	1	0.891	1.045
MSBRM_2434	High	no KO assigned	N5-methyltetrahydromethanopterin:coenzyme M methyltransferase subunit X	34.386	6	9	6	285	31.141	9.19	1	0.909	0.91
MSBRM_1300	High	no KO assigned	hypothetical protein	36.2791	7	18	7	215	23.182	5.57	1	0.925	0.868
MSBRM_2771	High	no KO assigned	hypothetical protein	46.7105	7	18	7	152	17.84	5.33	1	1.01	1.013
MSBRM_1195	High	K03232 elongation factor 1-beta	Translation elongation factor 1 beta subunit	31.4607	2	37	2	89	9.325	4.36	1	0.937	0.709
MSBRM_2042	High	no KO assigned	response regulator receiver	69.0141	7	18	7	142	16.022	5.67	1	0.982	1.334
MSBRM_3258	High	no KO assigned	Nitrogen regulatory protein P-II	60.6838	8	18	8	117	12.765	6.52	1	0.992	1.098
MSBRM_2625	High	K07097 uncharacterized protein	protein F12M16.25	20.678	6	19	6	295	33.431	5.01	1	1.03	0.927
MSBRM_0418	High	K03572 DNA mismatch repair protein MutL	DNA mismatch repair protein MutL	15.8661	9	15	9	687	77.023	7.27	1	0.925	0.886
MSBRM_2318	High	no KO assigned	hypothetical protein	36.2903	10	20	10	248	27.824	6.89	1	1.001	1.015
MSBRM_1426	High	no KO assigned	O-linked N-acetylglucosamine transferase	32.5342	10	17	10	292	33.583	6.58	1	0.942	1.196
MSBRM_3454	High	K01524 exopolyphosphatase / guanosine-5'-triphosphate,3'-diphosphate pyrophosphatase [EC:3.6.1.11 3.	Exopolyphosphatase	26.4117	9	12	9	549	62.169	6.44	1	0.959	0.946
MSBRM_1394	High	K03051 DNA-directed RNA polymerase subunit F [EC:2.7.7.6]	DNA-directed RNA polymerase subunit F	45.2991	6	33	6	117	13.653	5.24	1	0.988	1.026
MSBRM_3343	High	K09126 uncharacterized protein	Pyruvate kinase, alpha/beta domain	42.0513	6	19	6	195	20.985	7.21	1	0.921	0.959
MSBRM_2074	High	no KO assigned	hypothetical protein	23.8372	7	15	7	344	39.715	6.24	1	0.991	1.22
MSBRM_1170	High	K00878 hydroxyethylthiazole kinase [EC:2.7.1.50]	Hydroxyethylthiazole kinase	49.8084	9	16	9	261	27.733	6.14	1	0.928	0.883
MSBRM_2656	High	no KO assigned	Glycosyltransferase	21.8333	12	15	12	600	66.771	6.18	1	0.898	0.908
MSBRM_0776	High	no KO assigned	hypothetical protein	31.7784	11	22	11	343	39.286	6.44	1	1.003	0.94
MSBRM_0142	High	K01493 dCMP deaminase [EC:3.5.4.12]	dCMP deaminase	30.1887	5	17	5	159	17.561	6.87	1	0.912	0.836
MSBRM_1352	High	no KO assigned	Nitrogenase vanadium-cofactor synthesis protein VnfN	30.7175	9	17	9	446	49.821	5.25	1	1.125	1.023
MSBRM_2894	High	no KO assigned	DNA helicase II	23.2506	8	11	8	443	49.82	5.68	1	0.941	0.902
MSBRM_0557	High	no KO assigned	hypothetical protein	39.8305	8	19	8	236	27.358	7.97	1	0.954	0.921
MSBRM_3206	High	K02035 peptide/nickel transport system substrate-binding protein	Oligopeptide ABC transporter, periplasmic oligopeptide-binding protein OppA	30.1527	11	16	11	524	58.911	4.82	1	1.034	0.914
MSBRM_0206	High	no KO assigned	hypothetical protein	25.2174	9	18	9	345	38.722	7.25	1	1.001	0.96
MSBRM_3103	High	no KO assigned	Mn-dependent transcriptional regulator	53.6585	5	37	5	82	9.284	8.43	1	1.055	1.155
MSBRM_3222	High	K01990 ABC-2 type transport system ATP-binding protein	ABC transporter, ATP-binding protein	28.8961	7	16	7	308	33.974	6.8	1	1.043	1.161
MSBRM_3284	High	no KO assigned	alkylhydroperoxidase AhpD family core domain protein	37.4194	5	20	5	155	17.558	4.94	1	0.996	0.951
MSBRM_0248	High	K00767 nicotinate-nucleotide pyrophosphorylase (carboxylating) [EC:2.4.2.19]	Molybdenum transport system protein ModD	40.3042	10	21	10	263	29.633	6.57	1	1.001	1.023
MSBRM_0724	High	K01802 peptidylprolyl isomerase [EC:5.2.1.8]	Peptidyl-prolyl cis-trans isomerase	65.6051	9	18	9	157	17.592	4.86	1	0.971	0.909
MSBRM_1115	High	K01588 5-(carboxyamino)imidazole ribonucleotide mutase [EC:5.4.99.18]	Phosphoribosylaminoimidazole carboxylase catalytic subunit	41.3534	5	30	5	133	13.825	6.55	1	0.89	0.908
MSBRM_1849	High	no KO assigned	hypothetical protein	45.1327	8	36	8	113	12.266	9.16	1	0.946	1.317
MSBRM_2770	High	no KO assigned	methyltetrahydrofolate:corrinoid/iron-sulfur protein methyltransferase	27.5862	11	14	10	493	53.735	5.67	1	0.957	0.962
MSBRM_0570	High	K01170 tRNA-intron endonuclease, archaea type [EC:4.6.1.16]	tRNA-intron endonuclease	37.1429	12	16	12	350	40.034	8.46	1	0.911	0.878
MSBRM_3102	High	K03113 translation initiation factor 1	Translation initiation factor SUI1-related protein	69.6078	8	27	8	102	11.345	7.72	1	0.992	1.077
MSBRM_2595	High	K02885 large subunit ribosomal protein L19e	LSU ribosomal protein L19e	29.3333	5	54	5	150	16.908	10.65	1	1.039	0.857
MSBRM_1050	High	no KO assigned	Transcriptional regulator	22.1429	10	21	5	420	46.23	6.57	1	0.921	0.788
MSBRM_3427	High	no KO assigned	Glycosyltransferase	28.934	10	15	10	394	44.601	8.29	1	0.984	0.862
MSBRM_3025	High	K02910 large subunit ribosomal protein L31e	LSU ribosomal protein L31e	56.1798	6	86	6	89	10.273	9.76	1	0.971	0.782
MSBRM_2784	High	no KO assigned	hypothetical protein	65.5462	9	20	9	119	14.099	6.87	1	1.01	1.085
MSBRM_2166	High	K03320 ammonium transporter, Amt family	Ammonium transporter	7.67591	4	28	4	469	49.583	6.64	1	1.153	1.287
MSBRM_1253	High	K07108 uncharacterized protein	hypothetical protein	58.8235	7	29	7	85	9.326	8.72	1	1.035	1.189
MSBRM_2424	High	K14656 FAD synthetase [EC:2.7.7.2]	FMN adenylyltransferase, type 3 archaeal	54.6763	7	17	7	139	15.522	6.93	1	0.872	0.799
MSBRM_0616	High	no KO assigned	hypothetical protein	35.0515	8	13	8	291	33.793	8.44	1	0.973	0.927
MSBRM_2925	High	no KO assigned	hypothetical protein	46.1538	6	18	6	156	17.149	5.15	1	1.033	0.987
MSBRM_0808	High	K07321 CO dehydrogenase maturation factor	Nickel insertion protein	37.6384	9	17	9	271	29.843	5.62	1	1.092	1.154
MSBRM_0079	High	K14475 inhibitor of cysteine peptidase	hypothetical protein	30.9028	7	10	7	288	31.558	4.84	1	0.879	0.878
MSBRM_1032	High	K07213 copper chaperone	Lead, cadmium, zinc and mercury transporting ATPase	67.6471	5	25	4	68	7.651	5.14	1	1.121	1.183
MSBRM_2947	High	no KO assigned	hypothetical protein	44.7059	4	39	4	85	9.749	6.73	1	0.941	0.935
MSBRM_0026	High	no KO assigned	Dephospho-CoA kinase archaeal, predicted	55.914	7	17	7	186	20.449	5.2	1	0.936	0.907
MSBRM_2175	High	K02007 cobalt/nickel transport system permease protein	Substrate-specific component NikM of nickel ECF transporter	14.2259	5	58	5	239	25.622	8.76	1	1.065	1.178
MSBRM_1493	High	K00205 4Fe-4S ferredoxin	Polyferredoxin protein MvhB	24.1736	10	30	10	484	53.892	4.75	1	0.956	0.94
MSBRM_3150	High	K00619 amino-acid N-acetyltransferase [EC:2.3.1.1]	GCN5-related N-acetyltransferase	47.6821	7	20	7	151	17.039	6.52	1	0.921	0.919
MSBRM_0480	High	K03055 DNA-directed RNA polymerase subunit K [EC:2.7.7.6]	DNA-directed RNA polymerase subunit K	58.3333	4	19	4	60	6.685	10.11	1	0.977	0.947
MSBRM_0380	High	no KO assigned	hypothetical protein	77.2152	5	19	5	79	8.657	4.46	1	1.074	0.938
MSBRM_0182	High	no KO assigned	hypothetical protein	31.8182	8	15	8	242	26.967	5.25	1	0.953	1.17
MSBRM_3425	High	no KO assigned	hypothetical protein	11.4804	7	23	7	662	75.068	8.56	1	0.93	0.995
MSBRM_3478	High	no KO assigned	translation initiation factor IF-2 subunit beta	70.5882	3	46	3	68	7.591	4.49	1	1.063	0.992
MSBRM_3501	High	no KO assigned	putative zinc-dependent repressor ZntR, DtxR superfamily	47.0968	7	14	7	155	17.354	7.46	1	1.05	0.953
MSBRM_0515	High	no KO assigned	putative transporter PduT for various metalloporphyrins	25.1208	7	17	7	207	23.703	6.05	1	1.134	1.131
MSBRM_0655	High	K02230 cobaltochelatase CobN [EC:6.6.1.2]	CobN component of cobalt chelatase involved in B12 biosynthesis	9.7432	11	18	11	1324	149.481	5.2	1	0.853	0.821
MSBRM_0285	High	no KO assigned	Ferredoxin	48.3333	2	36	2	60	6.248	3.66	1	1.19	0.837
MSBRM_3157	High	K06024 segregation and condensation protein B	Segregation and condensation protein B	26.9542	9	16	9	371	41.304	5.48	1	0.953	0.893
MSBRM_0505	High	K10844 DNA excision repair protein ERCC-2 [EC:3.6.4.12]	DNA repair helicase	15.2455	9	11	9	774	88.415	5.74	1	1.018	0.923
MSBRM_1095	High	no KO assigned	O-methyltransferase	33.5025	11	17	11	394	44.304	4.68	1	1.004	0.952
MSBRM_1433	High	K09731 uncharacterized protein	hypothetical protein	31.7829	3	12	3	129	14.082	5.55	1	0.921	0.959
MSBRM_1007	High	K11175 phosphoribosylglycinamide formyltransferase 1 [EC:2.1.2.2]	Phosphoribosylglycinamide formyltransferase	54.4554	8	11	8	202	22.235	6.39	1	0.877	0.814
MSBRM_1049	High	no KO assigned	Transcriptional regulator	26.7303	10	18	6	419	46.01	6.23	1	0.872	0.81
MSBRM_2902	High	K19793 (5-formylfuran-3-yl)methyl phosphate transaminase [EC:2.6.1.108]	Valine--pyruvate aminotransferase	30.1508	10	25	10	398	44.162	5.85	1	0.974	0.919
MSBRM_0087	High	K13993 HSP20 family protein	putative heat shock protein	61.7143	6	11	6	175	20.139	4.67	1	0.802	0.754
MSBRM_1888	High	no KO assigned	hypothetical protein	34.7518	4	18	4	141	15.623	5.24	1	0.94	0.889
MSBRM_2317	High	K00198 anaerobic carbon-monoxide dehydrogenase catalytic subunit [EC:1.2.7.4]	Carbon monoxide dehydrogenase CooS subunit	15.9126	7	13	7	641	68.34	5.31	1	0.899	0.866
MSBRM_1121	High	K01595 phosphoenolpyruvate carboxylase [EC:4.1.1.31]	Phosphoenolpyruvate carboxylase, archaeal	25.4753	10	14	10	526	58.319	5.39	1	0.745	0.673
MSBRM_2288	High	K07254 tRNA (cytidine56-2'-O)-methyltransferase [EC:2.1.1.206]	tRNA cytosine methylase Pos56	57.6271	7	16	7	177	19.639	7.99	1	1.016	1.018
MSBRM_0370	High	K03105 signal recognition particle subunit SRP19	Signal recognition particle SEC65 subunit	46.0784	5	16	5	102	11.485	10.11	1	0.96	0.914
MSBRM_1431	High	K20215 diphthine synthase [EC:2.1.1.98]	Diphthine synthase	31.203	7	15	7	266	29.643	5.55	1	1.006	0.91
MSBRM_0559	High	K03546 DNA repair protein SbcC/Rad50	Exonuclease SbcC	11.7318	12	13	12	1074	122.278	5.74	1	0.925	0.956
MSBRM_1880	High	no KO assigned	hypothetical protein	44.186	6	12	6	172	19.213	5.69	1	1.015	1.133
MSBRM_3289	High	no KO assigned	putative methanogenesis marker protein 6	51.7007	7	15	7	147	16.603	7.18	1	1.006	1.05
MSBRM_3251	High	no KO assigned	ferredoxin	24.7723	11	12	10	549	60.387	5.24	1	0.924	1.318
MSBRM_2889	High	K02929 large subunit ribosomal protein L44e	LSU ribosomal protein L44e	52.1739	6	55	6	92	10.889	10.45	1	1.072	0.81
MSBRM_3355	High	K01814 phosphoribosylformimino-5-aminoimidazole carboxamide ribotide isomerase [EC:5.3.1.16]	Phosphoribosylformimino-5-aminoimidazole carboxamide ribotide isomerase related protein	43.4599	10	15	10	237	25.414	5.38	1	1.018	0.941
MSBRM_0427	High	K17828 dihydroorotate dehydrogenase (NAD+) catalytic subunit [EC:1.3.1.14]	Dihydroorotate dehydrogenase, catalytic subunit	24.2525	6	12	6	301	30.897	5.44	1	0.96	1.029
MSBRM_0073	High	K03785 3-dehydroquinate dehydratase I [EC:4.2.1.10]	3-dehydroquinate dehydratase I	41.2955	9	15	9	247	27.009	5.6	1	0.942	0.923
MSBRM_2822	High	K10026 7-carboxy-7-deazaguanine synthase [EC:4.3.99.3]	Queuosine Biosynthesis QueE Radical SAM	32.5581	7	11	7	258	28.667	5.34	1	0.946	0.962
MSBRM_3316	High	no KO assigned	Transcriptional regulator, ArsR family	43.1298	8	12	8	262	30.325	5.71	1	0.985	1.038
MSBRM_1381	High	K03116 sec-independent protein translocase protein TatA	Twin-arginine translocation protein TatA	37.1212	6	13	6	132	14.68	5.03	1	0.966	0.872
MSBRM_2018	High	no KO assigned	hypothetical protein	56.1151	5	7	5	139	15.377	4.54	1	0.988	0.925
MSBRM_1405	High	no KO assigned	Zinc finger protein	83.5616	6	27	6	73	8.068	5.38	1	0.985	0.981
MSBRM_3330	High	K00806 undecaprenyl diphosphate synthase [EC:2.5.1.31]	Undecaprenyl diphosphate synthase	40.1786	8	16	8	224	25.831	6.58	1	0.941	0.905
MSBRM_3424	High	no KO assigned	putative glycosyl transferase	28.4866	6	10	6	337	37.833	9.17	1	1.008	0.9
MSBRM_3126	High	K02006 cobalt/nickel transport system ATP-binding protein	ATPase component NikO of energizing module of nickel ECF transporter	21.1656	6	17	6	326	36.07	7.27	1	0.911	0.89
MSBRM_2499	High	K00620 glutamate N-acetyltransferase / amino-acid N-acetyltransferase [EC:2.3.1.35 2.3.1.1]	Glutamate N-acetyltransferase	21.519	8	19	8	395	41.439	4.89	1	0.946	1.045
MSBRM_2583	High	K11131 H/ACA ribonucleoprotein complex subunit 4 [EC:5.4.99.-]	tRNA pseudouridine 55 synthase	36.036	9	12	9	333	36.288	8.9	1	0.935	0.919
MSBRM_2590	High	K03076 preprotein translocase subunit SecY	Preprotein translocase secY subunit	11.9919	7	30	7	492	53.238	6.81	1	1.034	1.125
MSBRM_1895	High	K01486 adenine deaminase [EC:3.5.4.2]	Adenine deaminase	19.9637	8	11	8	551	60.266	4.89	1	0.977	0.998
MSBRM_0844	High	K19712 adenosylcobinamide-phosphate guanylyltransferase [EC:2.7.7.62]	putative adenosylcobinamide-phosphate guanylyltransferase CobY	30.0493	6	18	6	203	22.335	5.44	1	0.919	0.853
MSBRM_0912	High	no KO assigned	hypothetical protein	62.5	5	26	5	112	12.706	7.64	1	1.018	1.098
MSBRM_0671	High	K07178 RIO kinase 1 [EC:2.7.11.1]	Serine/threonine protein kinase	32.6923	8	11	8	260	30.205	9.19	1	0.98	0.951
MSBRM_3215	High	no KO assigned	hypothetical protein	23.0964	9	16	9	394	44.98	4.5	1	1.041	1.154
MSBRM_2716	High	no KO assigned	Glycosyltransferase	25.1412	9	13	9	354	40.638	7.61	1	1.043	0.961
MSBRM_2502	High	no KO assigned	Nucleoside 2-deoxyribosyltransferase	37.8571	5	23	5	140	15.79	4.92	1	0.877	1.026
MSBRM_0961	High	no KO assigned	response regulator receiver	53.2847	5	16	5	137	15.387	5.9	1	1.004	1.048
MSBRM_2435	High	K00577 tetrahydromethanopterin S-methyltransferase subunit A [EC:2.1.1.86]	hypothetical protein	44.1624	7	13	7	197	21.526	7.44	1	0.993	0.846
MSBRM_2427	High	K00793 riboflavin synthase [EC:2.5.1.9]	Riboflavin synthase archaeal	48.0519	8	17	8	154	17.1	6.93	1	0.953	0.997
MSBRM_0706	High	no KO assigned	Nitroreductase family protein	18.4049	5	15	5	163	18.179	6.58	1	0.966	1.374
MSBRM_2461	High	no KO assigned	hypothetical protein	49.1071	10	17	10	224	25.503	6.28	1	0.96	0.909
MSBRM_0103	High	K00800 3-phosphoshikimate 1-carboxyvinyltransferase [EC:2.5.1.19]	5-Enolpyruvylshikimate-3-phosphate synthase	21.1628	7	13	7	430	45.945	7.18	1	0.95	0.868
MSBRM_2676	High	K02428 XTP/dITP diphosphohydrolase [EC:3.6.1.66]	Xanthosine/inosine triphosphate pyrophosphatase	50.8021	7	20	7	187	21.095	5.72	1	0.862	0.751
MSBRM_0587	High	K04656 hydrogenase maturation protein HypF	[NiFe] hydrogenase metallocenter assembly protein HypF	17.3403	10	13	10	767	84.478	6.65	1	0.993	0.985
MSBRM_0183	High	no KO assigned	Sensory transduction histidine kinase	10.6011	8	13	7	915	103.683	5.22	1	0.881	0.878
MSBRM_1953	High	K01695 tryptophan synthase alpha chain [EC:4.2.1.20]	Tryptophan synthase alpha chain	27.3764	5	8	5	263	28.197	5.01	1	0.929	0.909
MSBRM_1959	High	no KO assigned	hypothetical protein	46.4455	8	11	8	211	24.914	5.49	1	0.929	0.926
MSBRM_0085	High	K07721 ArsR family transcriptional regulator	Archaeal heat shock regulator, ArsR family	33.7719	5	10	5	228	26.232	5.4	1	0.839	0.782
MSBRM_2762	High	K07562 nonsense-mediated mRNA decay protein 3	NMD protein affecting ribosome stability and mRNA decay	30.5085	9	11	9	354	39.565	5.66	1	0.9	0.856
MSBRM_1110	High	K09743 uncharacterized protein	hypothetical protein	46.2185	6	17	6	119	13.249	9.6	1	1.029	1.001
MSBRM_0140	High	K12234 coenzyme F420-0:L-glutamate ligase / coenzyme F420-1:gamma-L-glutamate ligase [EC:6.3.2.31 6.	Coenzyme F420:L-glutamate ligase	28.1853	8	16	7	259	28.283	6.39	1	0.894	0.873
MSBRM_1788	High	no KO assigned	hypothetical protein	21.6	5	9	5	375	42.748	5.39	1	0.932	0.849
MSBRM_1453	High	K00440 coenzyme F420 hydrogenase subunit alpha [EC:1.12.98.1]	Coenzyme F420 hydrogenase subunit alpha	12.5	5	79	3	456	50.929	7.84	1	0.918	0.809
MSBRM_2799	High	K04752 nitrogen regulatory protein P-II 2	Nitrogen regulatory protein P-II	35.9649	5	10	5	114	12.73	8.37	1	1.071	0.94
MSBRM_0974	High	K02003 putative ABC transport system ATP-binding protein	ABC transporter, ATP-binding protein	28.2132	7	18	3	319	35.682	4.93	1	0.879	0.817
MSBRM_0130	High	no KO assigned	hypothetical protein	37.5	6	24	6	152	16.768	5.88	1	1.04	1.069
MSBRM_1865	High	no KO assigned	Copper binding protein, plastocyanin/azurin family	30	6	25	6	190	21.16	4.56	1	1.145	1.325
MSBRM_2223	High	no KO assigned	n-type ATP pyrophosphatase superfamily	33.7748	8	11	8	302	33.512	8.72	1	0.883	0.872
MSBRM_3499	High	K09817 zinc transport system ATP-binding protein [EC:3.6.3.-]	Zinc ABC transporter, ATP-binding protein ZnuC	30.4833	6	13	6	269	30.796	7.99	1	0.994	0.875
MSBRM_2198	High	K06871 uncharacterized protein	Putative arylsulfatase regulatory protein	26.2467	8	14	8	381	43.097	6.2	1	0.973	0.967
MSBRM_2443	High	no KO assigned	Ribosomal protein S6	37.8378	3	74	1	74	8.59	5.17	1	0.942	1.01
MSBRM_3261	High	no KO assigned	hypothetical protein	43.5294	4	14	4	85	10.205	9.82	1	0.957	0.993
MSBRM_2085	High	no KO assigned	sensory transduction histidine kinase	10.031	8	12	8	967	110.97	5.45	1	0.906	0.864
MSBRM_0705	High	no KO assigned	sensory transduction histidine kinase	10.101	6	9	5	693	79.816	5.29	1	0.854	0.796
MSBRM_1677	High	K08303 putative protease [EC:3.4.-.-]	putative protease	23.192	9	13	9	401	44.396	7.84	1	0.987	0.89
MSBRM_3197	High	no KO assigned	HTH DNA-binding protein	68.75	6	11	6	112	12.365	7.94	1	0.968	0.933
MSBRM_2816	High	no KO assigned	Hydantoinase	15.0621	7	18	6	644	70.23	5.95	1	0.937	0.846
MSBRM_2347	High	no KO assigned	sensory transduction histidine kinase	11.375	7	11	7	800	91.484	5.02	1	0.893	0.871
MSBRM_0413	High	no KO assigned	hypothetical protein	31.5152	10	15	10	330	38.495	8.9	1	0.98	0.916
MSBRM_3406	High	K02962 small subunit ribosomal protein S17e	SSU ribosomal protein S17e	46.875	4	53	4	64	7.571	10.54	1	1.011	0.92
MSBRM_0464	High	no KO assigned	Fe-S oxidoreductase	25.1309	8	12	8	382	42.02	7.21	1	0.958	0.877
MSBRM_2808	High	K14088 ech hydrogenase subunit C	Energy-conserving hydrogenase (ferredoxin), subunit C	32.0513	5	21	5	156	16.5	7.09	1	1.072	1.518
MSBRM_0424	High	no KO assigned	hypothetical protein	71.2871	6	14	6	101	11.392	7.42	1	0.961	1.134
MSBRM_3243	High	no KO assigned	Sensory transduction histidine kinase	19.457	7	10	7	442	48.813	5.72	1	1.028	0.957
MSBRM_1827	High	no KO assigned	hypothetical protein	45.8333	5	13	5	120	13.714	4.61	1	0.982	1.098
MSBRM_1097	High	no KO assigned	Chitin binding protein	23.7964	8	33	4	727	78.182	9.89	1	0.914	0.896
MSBRM_2442	High	no KO assigned	Transcriptional regulator, ArsR family	42.1941	8	11	8	237	27.38	4.97	1	0.913	0.957
MSBRM_2865	High	K10726 replicative DNA helicase Mcm [EC:3.6.4.-]	DNA replication helicase protein MCM	16.2857	8	12	8	700	78.86	5.39	1	0.974	0.977
MSBRM_2836	High	no KO assigned	Geranylgeranyl diphosphate reductase	28.1654	9	11	9	387	43.715	8.92	1	0.93	0.947
MSBRM_2436	High	K00584 tetrahydromethanopterin S-methyltransferase subunit H [EC:2.1.1.86]	Tetrahydromethanopterin S-methyltransferase subunit H	27.0968	5	11	5	310	33.364	4.88	1	0.929	0.851
MSBRM_3419	High	no KO assigned	Acetyltransferase	33.3333	7	15	7	222	24.184	8.38	1	1.019	0.832
MSBRM_0544	High	no KO assigned	Glycosyltransferase	25.5014	8	11	8	349	40.587	7.5	1	0.983	0.931
MSBRM_0821	High	K00767 nicotinate-nucleotide pyrophosphorylase (carboxylating) [EC:2.4.2.19]	Quinolinate phosphoribosyltransferase (decarboxylating)	30.292	7	14	7	274	29.893	5.34	1	1.097	0.93
MSBRM_1027	High	no KO assigned	putative small heat shock protein	44.4444	3	18	3	99	11.018	4.68	1	0.932	0.908
MSBRM_2945	High	K07502 uncharacterized protein	hypothetical protein	32.1285	7	14	7	249	28.564	6.55	1	1.038	0.858
MSBRM_1519	High	no KO assigned	2,4-dienoyl-CoA reductase [NADPH]	17.5342	6	10	6	365	40.308	6.86	1	0.969	0.986
MSBRM_3475	High	no KO assigned	translation initiation factor IF-2 subunit beta	63.2353	3	74	3	68	7.554	4.61	1	1.092	0.861
MSBRM_2823	High	K01737 6-pyruvoyltetrahydropterin/6-carboxytetrahydropterin synthase [EC:4.2.3.12 4.1.2.50]	Queuosine biosynthesis QueD, PTPS-I	50.4274	6	28	6	117	13.668	6.52	1	0.942	0.88
MSBRM_0598	High	K02523 octaprenyl-diphosphate synthase [EC:2.5.1.90]	Geranylfarnesyl diphosphate synthetase	24.2105	6	9	6	285	32.116	4.97	1	0.877	0.85
MSBRM_2978	High	K03789 [ribosomal protein S18]-alanine N-acetyltransferase [EC:2.3.1.266]	Ribosomal-protein-S18p-alanine acetyltransferase	33.8624	6	15	6	189	22.41	9.61	1	0.914	0.847
MSBRM_2032	High	K02921 large subunit ribosomal protein L37Ae	LSU ribosomal protein L37Ae	30.8511	5	46	5	94	10.472	10.7	1	1.012	0.818
MSBRM_3412	High	no KO assigned	hypothetical protein	25.1678	7	21	7	298	33.06	5.86	1	0.997	1.105
MSBRM_2069	High	no KO assigned	hypothetical protein	71.2121	4	19	4	66	7.16	5.11	1	0.995	1.041
MSBRM_0511	High	K14564 nucleolar protein 56	rRNA biogenesis protein Nop5/Nop56	24.7024	6	10	6	336	37.107	9.03	1	0.95	0.947
MSBRM_0745	High	no KO assigned	hypothetical protein	20.8609	7	20	7	302	34.046	6.35	1	0.916	0.895
MSBRM_3027	High	K02944 large subunit ribosomal protein LX	LSU ribosomal protein L18Ae	58.6207	4	43	4	58	6.618	9.58	1	0.954	0.763
MSBRM_0089	High	no KO assigned	Cation transporter	12.4661	6	20	1	369	39.531	7.2	1	0.902	0.921
MSBRM_1991	High	no KO assigned	hypothetical protein	11.1538	8	12	8	780	91.092	5.97	1	0.958	0.882
MSBRM_0469	High	no KO assigned	collagen triple helix repeat domain protein	36.036	8	9	1	333	34.117	9.6	1	0.933	0.896
MSBRM_3068	High	K01537 Ca2+-transporting ATPase [EC:3.6.3.8]	Cation-transporting ATPase, E1-E2 family	12.5277	9	13	8	902	98.622	5.07	1	0.982	1.026
MSBRM_0323	High	K06864 pyridinium-3,5-biscarboxylic acid mononucleotide sulfurtransferase [EC:4.4.1.37]	ATP-utilizing enzyme of the PP-loop superfamily	22.5455	6	17	6	275	30.766	8.1	1	0.97	0.935
MSBRM_3384	High	no KO assigned	hypothetical protein	37.963	5	17	5	108	12.174	4.98	1	0.972	0.999
MSBRM_0090	High	no KO assigned	Cation transporter	12.4661	6	21	1	369	39.785	6.58	1	0.912	0.976
MSBRM_1231	High	no KO assigned	Putative ankyrin repeat protein	33.4426	8	16	8	305	33.009	4.58	1	0.946	0.928
MSBRM_0523	High	no KO assigned	Phosphoribosyl transferase domain protein	52.0737	8	16	8	217	23.665	5.4	1	1.001	1.102
MSBRM_2682	High	K07129 uncharacterized protein	His-Xaa-Ser system radical SAM maturase HxsC	24.3626	8	11	8	353	39.739	4.87	1	0.968	0.958
MSBRM_1894	High	no KO assigned	hypothetical protein	40.9326	7	13	7	193	21.362	8.79	1	0.966	1.011
MSBRM_0339	High	K03924 MoxR-like ATPase [EC:3.6.3.-]	MoxR-related protein	20.9486	10	12	10	506	58.504	5.59	1	0.964	0.937
MSBRM_1764	High	no KO assigned	Universal stress protein	52.0548	6	10	6	146	15.908	7.49	1	0.972	1.147
MSBRM_0578	High	K03320 ammonium transporter, Amt family	Ammonium transporter	9.12477	3	14	3	537	56.52	5.81	1	1.42	1.315
MSBRM_2153	High	K06442 23S rRNA (cytidine1920-2'-O)/16S rRNA (cytidine1409-2'-O)-methyltransferase [EC:2.1.1.226 2.1	Fibrillarin-like rRNA/tRNA 2'-O-methyltransferase	31.7797	6	14	6	236	26.102	5.87	1	0.982	0.922
MSBRM_1404	High	no KO assigned	hypothetical protein	61.8421	4	9	4	76	8.612	5.41	1	0.998	0.951
MSBRM_1247	High	K03499 trk system potassium uptake protein	Trk system potassium uptake protein TrkA	22.3214	8	11	8	448	49.166	4.94	1	1.008	0.934
MSBRM_0889	High	K02908 large subunit ribosomal protein L30e	LSU ribosomal protein L30e	29.1667	3	25	3	96	9.951	6.61	1	1.068	0.845
MSBRM_0774	High	no KO assigned	hypothetical protein	17.3469	7	12	7	392	44.771	8.57	1	0.993	0.941
MSBRM_2880	High	K01975 RNA 2',3'-cyclic 3'-phosphodiesterase [EC:3.1.4.58]	2'-5' RNA ligase	40.3315	6	9	6	181	20.623	6.95	1	0.999	0.959
MSBRM_0482	High	K06990 MEMO1 family protein	hypothetical protein	29.0566	6	10	6	265	29.029	5.34	1	0.953	1.187
MSBRM_0263	High	no KO assigned	Transcriptional regulator, TetR family	38.0208	7	13	7	192	21.786	6.6	1	0.927	0.921
MSBRM_0295	High	no KO assigned	hypothetical protein	9.41512	5	10	5	701	77.93	4.74	1	0.917	0.891
MSBRM_3119	High	K07731 putative transcriptional regulator	hypothetical protein	34.5528	6	10	6	246	27.826	8.43	1	1.036	1.104
MSBRM_3341	High	K09135 uncharacterized protein	hypothetical protein	62.7907	5	18	5	129	14.374	7.9	1	0.964	1.034
MSBRM_3485	High	no KO assigned	hypothetical protein	27.2059	4	19	4	136	15.908	4.7	1	1.097	1.064
MSBRM_0744	High	no KO assigned	hypothetical protein	33.4507	8	13	8	284	31.355	6.57	1	0.97	0.98
MSBRM_2821	High	K09139 uncharacterized protein	hypothetical protein	42.4731	8	17	8	186	21.104	5.21	1	0.927	0.933
MSBRM_0536	High	K03186 flavin prenyltransferase [EC:2.5.1.129]	UbiX family decarboxylase associated with menaquinone via futalosine	43.1694	7	16	7	183	20.041	7.24	1	0.928	0.993
MSBRM_0781	High	K01791 UDP-N-acetylglucosamine 2-epimerase (non-hydrolysing) [EC:5.1.3.14]	UDP-N-acetylglucosamine 2-epimerase	19.1327	6	9	5	392	43.96	5.55	1	1.151	1.372
MSBRM_2540	High	no KO assigned	hypothetical protein	46.7532	5	9	5	154	15.907	7.96	1	0.983	0.989
MSBRM_2802	High	K03284 magnesium transporter	Magnesium and cobalt transport protein CorA	21.5434	7	17	7	311	35.407	5.41	1	0.992	0.969
MSBRM_2968	High	no KO assigned	hypothetical protein	50.9434	4	19	4	106	11.848	8	1	0.948	0.857
MSBRM_1038	High	K07213 copper chaperone	Copper(I) chaperone CopZ	61.7647	5	11	4	68	7.687	7.12	1	1.032	1.09
MSBRM_2895	High	K00125 formate dehydrogenase (coenzyme F420) beta subunit [EC:1.17.98.3 1.8.98.6]	Formate dehydrogenase beta subunit	20.6983	8	10	8	401	44.007	7.08	1	0.898	0.847
MSBRM_0470	High	no KO assigned	Cell surface protein	26.7532	5	7	5	385	40.892	4.67	1	1.005	1.17
MSBRM_1522	High	K07107 acyl-CoA thioester hydrolase [EC:3.1.2.-]	hypothetical protein	41.4966	4	7	4	147	16.797	5.12	1	0.911	0.885
MSBRM_0692	High	no KO assigned	hypothetical protein	54.0984	5	9	5	122	13.968	5.63	1	0.986	0.912
MSBRM_2605	High	K02904 large subunit ribosomal protein L29	LSU ribosomal protein L35e (L29p)	64.1791	4	39	4	67	7.59	5.14	1	1.012	0.825
MSBRM_1139	High	K02896 large subunit ribosomal protein L24e	LSU ribosomal protein L24e	38.7097	4	20	4	62	7.261	9.76	1	1.033	0.867
MSBRM_3423	High	no KO assigned	Dolichol-phosphate mannosyltransferase	26.7559	7	12	7	299	33.171	7.49	1	0.961	0.859
MSBRM_1273	High	no KO assigned	5,10-methylenetetrahydrofolate reductase	20.8904	6	8	6	292	31.722	6.43	1	0.963	1.019
MSBRM_2003	High	no KO assigned	hypothetical protein	44.898	5	10	5	147	17.196	5.01	1	1.146	1.417
MSBRM_2866	High	K09148 uncharacterized protein	hypothetical protein	47.9167	3	12	3	96	10.694	6.15	1	0.989	0.863
MSBRM_1758	High	K03799 heat shock protein HtpX [EC:3.4.24.-]	heat shock protein	26.7857	5	11	5	280	30.785	8.88	1	0.912	0.979
MSBRM_2233	High	K00179 indolepyruvate ferredoxin oxidoreductase, alpha subunit [EC:1.2.7.8]	Indolepyruvate oxidoreductase subunit IorA	14.4518	9	14	9	602	65.868	6.81	1	0.843	0.766
MSBRM_0804	High	K07052 uncharacterized protein	CAAX amino terminal protease family protein	9.47631	4	12	3	401	45.131	7.36	1	1.03	1.024
MSBRM_0367	High	no KO assigned	Transcriptional regulator, TrmB family	34.3874	7	11	7	253	29.301	6.62	1	1.009	0.934
MSBRM_1374	High	K07138 uncharacterized protein	Ferredoxin	20.5962	6	10	6	369	40.15	6.4	1	0.952	0.878
MSBRM_1321	High	no KO assigned	iron-sulfur flavoprotein	30.303	7	10	7	231	26.206	5.55	1	1.016	1.067
MSBRM_1114	High	K04093 chorismate mutase [EC:5.4.99.5]	Chorismate mutase I	64.2105	7	17	7	95	10.84	4.94	1	0.93	0.832
MSBRM_1549	High	no KO assigned	hypothetical protein	20.8571	8	12	8	350	39.414	6.35	1	0.995	1.635
MSBRM_0126	High	K07398 conserved protein with predicted RNA binding PUA domain	tRNA-guanine(15) transglycosylase	34.375	5	12	5	160	17.4	9.7	1	0.9	0.887
MSBRM_0352	High	no KO assigned	hypothetical protein	24.3902	7	13	7	369	43.187	5.35	1	0.99	0.903
MSBRM_1793	High	K00390 phosphoadenosine phosphosulfate reductase [EC:1.8.4.8 1.8.4.10]	PUA-PAPS reductase like fusion	12.3698	9	15	8	768	85.485	9.17	1	0.975	0.847
MSBRM_2631	High	no KO assigned	hypothetical protein	29.6774	8	12	8	310	35.511	6.7	1	0.948	0.967
MSBRM_0782	High	no KO assigned	hypothetical protein	20.6897	10	13	9	348	41.188	6.65	1	0.917	0.995
MSBRM_1759	High	no KO assigned	hypothetical protein	37.1859	6	9	6	199	22.649	4.83	1	0.865	0.921
MSBRM_3490	High	K13280 signal peptidase I [EC:3.4.21.89]	Signal peptidase I	35.6757	6	11	6	185	20.887	5.9	1	0.91	0.729
MSBRM_0780	High	K02377 GDP-L-fucose synthase [EC:1.1.1.271]	GDP-L-fucose synthetase	14.7436	5	15	5	312	35.322	6.06	1	0.994	0.958
MSBRM_0315	High	K11717 cysteine desulfurase / selenocysteine lyase [EC:2.8.1.7 4.4.1.16]	Cysteine desulfurase	22.9008	8	10	8	393	42.849	6.38	1	0.993	0.959
MSBRM_0252	High	K09137 uncharacterized protein	hypothetical protein	33.5664	4	13	4	143	16.251	5.5	1	1.044	1.33
MSBRM_2718	High	no KO assigned	Glycosyltransferase	26.7045	9	11	9	352	40.332	8.34	1	0.902	0.827
MSBRM_2225	High	no KO assigned	Cell surface protein	8.29346	4	11	4	627	66.834	4.49	1	1.031	1.557
MSBRM_1521	High	no KO assigned	Transcriptional regulator, MerR family	19.7917	3	13	3	192	21.277	5.3	1	0.931	0.816
MSBRM_0155	High	K11627 pyrrolysyl-tRNA synthetase [EC:6.1.1.26]	Pyrrolysyl-tRNA synthetase	16.4678	6	10	6	419	47.54	9.09	1	0.965	0.87
MSBRM_2161	High	no KO assigned	putative ATP-binding protein	10.2564	8	12	8	1053	118.223	5.39	1	0.91	0.871
MSBRM_2806	High	K14086 ech hydrogenase subunit A	Energy-conserving hydrogenase (ferredoxin), subunit A	8.15972	5	28	5	576	61.919	6.64	1	1.033	1.251
MSBRM_1190	High	K07179 RIO kinase 2 [EC:2.7.11.1]	Serine/threonine protein kinase	17.5711	6	11	6	387	45.116	5	1	1.024	0.943
MSBRM_1161	High	no KO assigned	hypothetical protein	29.8969	5	10	5	194	21.579	4.86	1	1.006	0.909
MSBRM_2322	High	K00762 orotate phosphoribosyltransferase [EC:2.4.2.10]	Orotate phosphoribosyltransferase	40.6417	6	13	6	187	20.243	8.84	1	1.021	0.88
MSBRM_3190	High	K02189 cobalt-precorrin 5A hydrolase [EC:3.7.1.12]	Cobalamin biosynthesis protein CbiG	43.125	4	5	4	160	17.359	6.19	1	1.035	0.891
MSBRM_0410	High	no KO assigned	hypothetical protein	9.84456	6	8	6	772	91.097	6.73	1	1.116	0.951
MSBRM_0920	High	K03549 KUP system potassium uptake protein	Kup system potassium uptake protein	12.3162	8	14	8	544	61.11	9.38	1	0.94	0.864
MSBRM_0677	High	K02303 uroporphyrin-III C-methyltransferase [EC:2.1.1.107]	Uroporphyrinogen-III methyltransferase	29.0196	5	9	5	255	27.142	6.09	1	1.007	1.154
MSBRM_2070	High	no KO assigned	hypothetical protein	42.7586	6	9	6	145	16.353	7.46	1	1.075	1.68
MSBRM_0524	High	no KO assigned	sensory transduction histidine kinase	19.5719	8	15	8	327	37.277	5.34	1	0.97	1.072
MSBRM_0492	High	K15429 tRNA (guanine37-N1)-methyltransferase [EC:2.1.1.228]	tRNA (Guanine37-N1)-methyltransferase	17.2619	5	7	5	336	37.93	6.67	1	0.904	0.86
MSBRM_0383	High	K02031 peptide/nickel transport system ATP-binding protein	Oligopeptide transport system permease protein OppB	19.8083	5	9	5	313	35.086	8.34	1	1.036	1.051
MSBRM_1466	High	K04752 nitrogen regulatory protein P-II 2	Nitrogen regulatory protein P-II	31.8966	4	15	4	116	12.722	8.32	1	1.028	0.938
MSBRM_1419	High	no KO assigned	hypothetical protein	39.1566	5	9	5	166	18.078	5.2	1	0.882	0.98
MSBRM_1196	High	K07580 Zn-ribbon RNA-binding protein	putative Zn-ribbon RNA-binding protein with a function in translation	57.1429	3	25	3	56	6.11	8.5	1	0.916	0.708
MSBRM_0314	High	no KO assigned	Biotin synthesis protein BioC	24.1636	5	7	5	269	30.718	5.16	1	0.991	0.98
MSBRM_2558	High	K04653 hydrogenase expression/formation protein HypC	[NiFe] hydrogenase metallocenter assembly protein HypC	58.1395	3	5	3	86	9.354	4.41	1	1.006	0.867
MSBRM_1159	High	no KO assigned	Iron-sulfur flavoprotein	20.2703	4	8	4	222	24.196	5.47	1	0.906	0.935
MSBRM_2599	High	K02954 small subunit ribosomal protein S14	SSU ribosomal protein S29e (S14p)	48	3	31	3	50	5.909	9.36	1	1.089	0.964
MSBRM_2914	High	no KO assigned	hypothetical protein	51.2397	4	6	4	121	13.96	4.55	1	0.948	1.342
MSBRM_2226	High	no KO assigned	hypothetical protein	33.7278	4	6	4	169	18.746	7.14	1	0.857	0.924
MSBRM_0346	High	no KO assigned	hypothetical protein	17.4484	7	8	7	533	62.122	6.65	1	0.887	0.929
MSBRM_1397	High	K16317 tRNA (pseudouridine54-N1)-methyltransferase [EC:2.1.1.257]	protein of unknown function DUF358	27.5862	8	16	8	261	29.396	6.35	1	1.006	0.941
MSBRM_2116	High	no KO assigned	hypothetical protein	9.37931	6	8	6	725	83.233	6.42	1	0.998	0.888
MSBRM_2083	High	no KO assigned	Sensory transduction histidine kinase	10.992	7	8	6	746	84.939	4.97	1	0.974	0.862
MSBRM_0366	High	K07003 uncharacterized protein	transporter, RND superfamily	8.55615	7	13	7	748	81.695	5.12	1	1.056	0.945
MSBRM_2586	High	no KO assigned	hypothetical protein	21.3592	6	18	6	206	24.075	8.87	1	0.931	0.936
MSBRM_1392	High	K02528 16S rRNA (adenine1518-N6/adenine1519-N6)-dimethyltransferase [EC:2.1.1.182]	putative ribosomal RNA small subunit methyltransferase A	21.9178	5	9	5	292	33.035	8.28	1	0.869	0.855
MSBRM_2873	High	no KO assigned	hypothetical protein	17.1533	5	12	5	274	30.585	4.89	1	0.992	0.962
MSBRM_1263	High	K03726 helicase [EC:3.6.4.-]	Putative ski2-type helicase	11.5226	8	11	8	729	80.835	5.66	1	0.904	0.871
MSBRM_1885	High	no KO assigned	4-carboxymuconolactone decarboxylase	40.404	3	11	3	99	10.776	4.56	1	0.946	0.951
MSBRM_2433	High	K04800 replication factor C large subunit	Replication factor C large subunit	14.5929	9	10	9	651	71.75	6.21	1	0.979	0.776
MSBRM_2991	High	K14080 [methyl-Co(III) methanol-specific corrinoid protein]:coenzyme M methyltransferase [EC:2.1.1.2	Methylcobamide:CoM methyltransferase MtaA	21.7009	4	6	4	341	36.676	4.68	1	0.804	0.81
MSBRM_1182	High	K01743 carbonic anhydrase [EC:4.2.1.1]	Carbonic anhydrase	28.1124	4	8	4	249	26.421	4.51	1	1.028	1.269
MSBRM_1144	High	no KO assigned	hypothetical protein	28.2353	5	13	5	170	18.791	9.63	1	0.75	0.708
MSBRM_0425	High	no KO assigned	Fumarylacetoacetate hydrolase family protein	27.8689	5	8	5	244	26.442	5.05	1	1.006	1.015
MSBRM_0485	High	K01823 isopentenyl-diphosphate Delta-isomerase [EC:5.3.3.2]	Isopentenyl-diphosphate delta-isomerase, FMN-dependent	23.565	7	9	7	331	35.056	4.86	1	0.964	1.124
MSBRM_3294	High	no KO assigned	hypothetical protein	30.8411	4	12	4	107	12.672	7.25	1	0.977	1.038
MSBRM_0168	High	no KO assigned	Fe-S oxidoreductase	24.5399	7	8	7	326	36.776	7.81	1	0.942	0.849
MSBRM_1066	High	no KO assigned	hypothetical protein	23.2737	7	7	7	391	42.774	5.34	1	0.975	0.834
MSBRM_1230	High	no KO assigned	GTP cyclohydrolase III (methanopterin)	23.2143	7	13	7	280	31.869	5.58	1	1.018	0.936
MSBRM_0105	High	K03799 heat shock protein HtpX [EC:3.4.24.-]	Peptidase M48, Ste24p precursor	30.0699	5	7	5	286	30.776	9.23	1	0.908	0.86
MSBRM_0928	High	no KO assigned	hypothetical protein	13.8211	4	18	3	246	28.639	7.58	1	0.883	0.883
MSBRM_2804	High	no KO assigned	hypothetical protein	22.8346	3	13	1	127	13.354	6.57	1	1.069	1.025
MSBRM_2143	High	K06997 PLP dependent protein	pyridoxal phosphate enzyme, YggS family	25.2336	5	8	5	214	24.39	8.15	1	0.94	0.934
MSBRM_2829	High	no KO assigned	hypothetical protein	49.2647	7	9	7	136	15.797	7.52	1	0.916	0.897
MSBRM_2896	High	K22516 formate dehydrogenase (coenzyme F420) alpha subunit [EC:1.17.98.3 1.8.98.6]	Formate dehydrogenase alpha subunit	10.9531	6	10	6	703	77.775	7.28	1	0.921	0.792
MSBRM_1710	High	no KO assigned	Transcriptional regulator, ArsR family	15.2249	4	7	3	289	33.228	7.33	1	0.917	0.837
MSBRM_3083	High	no KO assigned	methyltransferase, UbiE/COQ5 family	28.0193	5	9	5	207	22.604	6.33	1	0.973	0.79
MSBRM_2751	High	no KO assigned	putative methanogenesis marker protein 12	25.2308	6	7	5	325	35.174	5.76	1	1.03	0.887
MSBRM_1661	High	no KO assigned	sensory transduction histidine kinase	8.34123	8	11	7	1055	120.031	5.29	1	0.954	0.871
MSBRM_0376	High	K03427 type I restriction enzyme M protein [EC:2.1.1.72]	Type I restriction-modification system, DNA-methyltransferase subunit M	15.261	6	8	6	498	57.091	5.2	1	0.961	0.955
MSBRM_1016	High	no KO assigned	GTP-binding protein EngB	32.0574	5	8	5	209	23.674	7.56	1	0.926	0.832
MSBRM_1175	High	no KO assigned	hypothetical protein	6.19469	3	5	3	452	50.209	5.16	1	0.929	0.858
MSBRM_2942	High	K07463 archaea-specific RecJ-like exonuclease	Single-stranded-DNA-specific exonuclease RecJ	12.6609	4	6	4	466	51.487	6.43	1	0.947	0.943
MSBRM_2747	High	no KO assigned	Exopolyphosphatase-related protein	21.194	4	4	4	335	36.207	4.87	1	0.963	0.98
MSBRM_0672	High	K03236 translation initiation factor 1A	Translation initiation factor 1A	61.1111	3	15	2	54	6.459	9.7	1	0.982	0.971
MSBRM_0242	High	K01814 phosphoribosylformimino-5-aminoimidazole carboxamide ribotide isomerase [EC:5.3.1.16]	Phosphoribosylformimino-5-aminoimidazole carboxamide ribotide isomerase	26.9388	5	6	5	245	25.619	5.19	1	0.909	0.87
MSBRM_1733	High	no KO assigned	Universal stress protein	16	3	27	1	150	16.351	5.03	1	0.954	0.976
MSBRM_2243	High	no KO assigned	hypothetical protein	74.1935	5	19	5	62	6.904	4.78	1	1.033	1.447
MSBRM_0755	High	no KO assigned	Transcriptional regulator	34.2541	6	8	6	181	20.044	5.27	1	1.248	0.962
MSBRM_1614	High	no KO assigned	flavoredoxin Flr	36.1702	6	11	6	188	20.432	5.92	1	0.994	1.078
MSBRM_3087	High	no KO assigned	hypothetical protein	47.3282	6	8	6	131	14.945	5.11	1	0.958	0.854
MSBRM_3207	High	no KO assigned	ubiquinone/menaquinone biosynthesis methyltransferase	18.9723	5	13	5	253	28.968	8.85	1	1.116	0.984
MSBRM_1401	High	K07096 uncharacterized protein	Cacineurin superfamily phosphoesterase	22.3744	5	13	5	219	23.74	4.75	1	0.966	0.935
MSBRM_2259	High	no KO assigned	Flavodoxin	17.3028	5	8	5	393	43.804	5.44	1	0.96	1.235
MSBRM_2232	High	no KO assigned	OB-fold nucleic acid binding domain protein	27.7228	7	9	7	303	32.959	8.28	1	0.924	0.813
MSBRM_2163	High	K01807 ribose 5-phosphate isomerase A [EC:5.3.1.6]	Ribose 5-phosphate isomerase A	25.431	7	10	7	232	24.79	5.74	1	0.887	0.795
MSBRM_3022	High	K06875 programmed cell death protein 5	DNA-binding protein	37.8151	4	16	4	119	13.829	9.82	1	1.018	0.89
MSBRM_3466	High	K04069 pyruvate formate lyase activating enzyme [EC:1.97.1.4]	Ribonucleotide reductase of class III (anaerobic), activating protein	25.7692	5	7	5	260	29.352	5.15	1	1.024	0.981
MSBRM_1370	High	no KO assigned	hypothetical protein	14.3133	7	9	7	517	61.521	7.46	1	1.02	0.936
MSBRM_2717	High	no KO assigned	Glycosyl transferase, group 1	19.337	5	7	5	362	41.419	9.29	1	0.959	0.95
MSBRM_0049	High	no KO assigned	hypothetical protein	50	5	8	5	138	15.556	7.49	1	0.926	2.437
MSBRM_1276	High	no KO assigned	Ribosomal protein S6	41.4815	5	94	4	135	15.524	9.16	1	0.918	0.981
MSBRM_2929	High	K01883 cysteinyl-tRNA synthetase [EC:6.1.1.16]	Cysteinyl-tRNA synthetase	11.2051	5	9	5	473	54.279	6	1	1.006	1.074
MSBRM_2207	High	K15778 phosphomannomutase / phosphoglucomutase [EC:5.4.2.8 5.4.2.2]	Phosphomannomutase	15.0655	6	11	2	458	50.048	7.14	1	0.985	0.824
MSBRM_1624	High	no KO assigned	Sensory transduction histidine kinase	19.7568	7	10	3	329	37.706	7.37	1	0.869	0.817
MSBRM_2371	High	K03168 DNA topoisomerase I [EC:5.99.1.2]	DNA topoisomerase I	10.0462	7	7	7	866	95.817	8.88	1	0.924	0.82
MSBRM_2031	High	K03059 DNA-directed RNA polymerase subunit P [EC:2.7.7.6]	DNA-directed RNA polymerase subunit P	28.8889	2	10	2	45	5.376	9.28	1	0.974	0.892
MSBRM_3354	High	no KO assigned	hypothetical protein	46.5116	4	17	4	86	9.735	5.06	1	0.948	1.183
MSBRM_1559	High	K22161 F420H2 dehydrogenase subunit D [EC:1.5.98.3]	NADH-quinone oxidoreductase subunit C/D	16.8449	5	6	5	374	42.144	5.12	1	0.905	0.9
MSBRM_2190	High	no KO assigned	hypothetical protein	18.0974	5	6	5	431	47.41	6.38	1	0.954	0.868
MSBRM_0243	High	K01693 imidazoleglycerol-phosphate dehydratase [EC:4.2.1.19]	Imidazoleglycerol-phosphate dehydratase	40.3141	6	9	6	191	20.987	6.15	1	0.998	1.033
MSBRM_0484	High	K06981 isopentenyl phosphate kinase [EC:2.7.4.26]	Isopentenyl phosphate kinase	26.9231	7	11	7	260	28.401	7.75	1	0.988	0.863
MSBRM_3151	High	K03709 DtxR family transcriptional regulator, Mn-dependent transcriptional regulator	Iron-dependent repressor IdeR/DtxR	30.3167	6	14	6	221	25.006	5.99	1	1.081	0.936
MSBRM_2467	High	no KO assigned	hypothetical protein	41.0959	3	14	3	73	8.372	5.26	1	1.014	1.553
MSBRM_1293	High	K06889 uncharacterized protein	Alpha/beta hydrolase	38.4937	8	9	8	239	27.895	5.17	1	0.975	0.878
MSBRM_2972	High	K21903 ArsR family transcriptional regulator, lead/cadmium/zinc/bismuth-responsive transcriptional r	transcriptional regulator	40.404	4	11	2	99	11.63	8.6	1	0.963	0.915
MSBRM_1528	High	K03725 archaea-specific helicase [EC:3.6.4.-]	Putative ski2-type helicase	8.9697	6	7	6	825	92.722	9.32	1	0.973	0.849
MSBRM_3143	High	no KO assigned	Transcriptional regulator	29.9578	6	8	6	237	26.568	4.84	1	1.003	1.019
MSBRM_0565	High	no KO assigned	Chitin binding protein	8.37838	5	30	1	740	79.021	9.82	1	0.917	0.893
MSBRM_1467	High	no KO assigned	hypothetical protein	34.0278	5	9	5	144	16.092	4.79	1	0.951	0.975
MSBRM_3415	High	no KO assigned	hypothetical protein	15.2299	5	7	4	348	41.151	7.43	1	0.937	0.984
MSBRM_1495	High	no KO assigned	Universal stress protein	31.9149	5	15	3	141	15.46	7.28	1	0.975	0.934
MSBRM_2538	High	no KO assigned	Cobalt-zinc-cadmium resistance protein	13.4146	5	9	5	410	45.159	6.15	1	0.901	0.809
MSBRM_2827	High	no KO assigned	hypothetical protein	40.1961	5	27	5	102	11.778	4.56	1	0.996	0.947
MSBRM_0271	High	no KO assigned	Transcriptional regulator	45	5	9	5	140	15.634	5.49	1	0.817	0.832
MSBRM_1941	High	K16786 energy-coupling factor transport system ATP-binding protein [EC:3.6.3.-] K16787 energy-coupli	ATPase component of general energizing module of ECF transporters	15.2429	7	10	7	597	67.201	6.14	1	0.907	0.92
MSBRM_3432	High	no KO assigned	hypothetical protein	12.6801	4	8	4	347	39.554	4.87	1	0.853	0.919
MSBRM_0622	High	K01652 acetolactate synthase I/II/III large subunit [EC:2.2.1.6]	acetolactate synthase	11.6638	5	6	5	583	63.732	5.55	1	0.948	1
MSBRM_1634	High	no KO assigned	Acetyltransferase	28.3019	5	12	5	212	24.59	6.11	1	1.009	1.021
MSBRM_2670	High	K09735 uncharacterized protein	hypothetical protein	37.5691	6	7	6	181	20.173	6.09	1	0.997	0.91
MSBRM_2722	High	no KO assigned	Beta-1,3-glucosyltransferase	25.4296	6	8	6	291	33.648	7.93	1	1.028	0.992
MSBRM_0971	High	K02003 putative ABC transport system ATP-binding protein	ABC transporter, ATP-binding protein	18.9711	5	14	1	311	34.809	4.39	1	0.843	0.754
MSBRM_1524	High	no KO assigned	hypothetical protein	18.241	4	5	4	307	32.499	4.97	1	0.951	1.082
MSBRM_0874	High	no KO assigned	Putative glycogen debranching enzyme, archaeal type, TIGR01561	13.3536	8	9	8	659	74.145	6.86	1	0.914	0.906
MSBRM_0060	High	no KO assigned	metallo-beta-lactamase	20.6573	4	9	4	213	23.261	5.31	1	0.997	0.957
MSBRM_2556	High	K04651 hydrogenase nickel incorporation protein HypA/HybF	[NiFe] hydrogenase nickel incorporation protein HypA	43.8462	3	6	3	130	14.314	4.65	1	1.001	0.993
MSBRM_1416	High	no KO assigned	SAM-dependent methyltransferase	51.5464	5	6	5	194	22.496	8.15	1	0.923	0.852
MSBRM_1481	High	K11260 4Fe-4S ferredoxin	Tungsten-containing formylmethanofuran dehydrogenase 2 subunit G	21.4286	4	22	4	154	16.685	5.88	1	1.02	0.894
MSBRM_3351	High	no KO assigned	hypothetical protein	26.9504	3	11	3	141	15.37	6.19	1	1.08	1.099
MSBRM_2691	High	no KO assigned	hypothetical protein	52.809	4	8	4	89	10.012	7.24	1	0.95	0.891
MSBRM_1052	High	K00198 anaerobic carbon-monoxide dehydrogenase catalytic subunit [EC:1.2.7.4]	acetyl-CoA decarbonylase/synthase complex subunit alpha	11.1987	6	9	6	634	69.394	6.21	1	0.916	0.937
MSBRM_0472	High	K09746 uncharacterized protein	Glycerol dehydrogenase	22.4913	5	7	5	289	31.959	4.88	1	0.908	0.991
MSBRM_1272	High	no KO assigned	Coenzyme F420:L-glutamate ligase	32.7138	7	7	7	269	28.72	4.93	1	0.923	0.844
MSBRM_0667	High	K02036 phosphate transport system ATP-binding protein [EC:7.3.2.1]	Phosphate transport ATP-binding protein PstB	28.6822	6	8	6	258	28.986	7.75	1	0.99	0.913
MSBRM_3085	High	no KO assigned	hypothetical protein	23.3333	3	6	3	60	6.774	9.82	1	0.93	0.801
MSBRM_1140	High	K02979 small subunit ribosomal protein S28e	SSU ribosomal protein S28e	26.0274	2	13	2	73	7.894	7.14	1	0.977	0.732
MSBRM_0066	High	K10773 endonuclease III [EC:4.2.99.18]	Endonuclease III	30.0971	6	9	6	206	23.558	7.01	1	0.981	0.985
MSBRM_0178	High	no KO assigned	hypothetical protein	48.7179	3	8	3	78	9.42	7.14	1	0.952	0.752
MSBRM_3298	High	K06984 beta-ribofuranosylaminobenzene 5'-phosphate synthase [EC:2.4.2.54]	beta-ribofuranosylaminobenzene 5'-phosphate synthase	17.2956	4	8	4	318	34.317	6.05	1	0.906	0.871
MSBRM_2696	High	K00952 nicotinamide-nucleotide adenylyltransferase [EC:2.7.7.1]	Nicotinamide-nucleotide adenylyltransferase, NadM family	26.0116	5	13	5	173	19.872	7.69	1	0.925	0.93
MSBRM_3041	High	K02035 peptide/nickel transport system substrate-binding protein	Nickel ABC transporter, periplasmic nickel-binding protein NikA	11.8959	5	10	5	538	60.372	4.81	1	0.961	0.979
MSBRM_2063	High	no KO assigned	hypothetical protein	21.7391	4	7	4	207	22.738	7.97	1	1.035	0.912
MSBRM_0235	High	no KO assigned	hypothetical protein	44.2105	4	14	4	95	10.543	5.15	1	0.934	0.835
MSBRM_2737	High	no KO assigned	Nitroreductase family protein	37.2222	4	8	4	180	20.156	5.43	1	0.945	1.041
MSBRM_0729	High	no KO assigned	hypothetical protein	7.62712	4	5	4	826	90.494	5.11	1	0.855	0.889
MSBRM_2650	High	K19114 CRISPR-associated protein Csh1	CRISPR-associated protein, Csh1 family	13.0199	7	11	7	553	64.354	5.69	1	0.993	0.977
MSBRM_3403	High	no KO assigned	hypothetical protein	14.3678	3	13	3	174	18.974	7.99	1	0.964	0.987
MSBRM_0675	High	K00784 ribonuclease Z [EC:3.1.26.11]	Ribonuclease Z	29.0429	7	7	7	303	33.746	6.25	1	0.873	0.871
MSBRM_2422	High	no KO assigned	Ferredoxin	18.75	3	15	3	128	14.197	5	1	0.996	1.011
MSBRM_1514	High	no KO assigned	hypothetical protein	61.7647	3	6	3	68	7.664	4.81	1	0.93	1.03
MSBRM_3426	High	no KO assigned	Glycosyltransferase	11.2219	4	8	4	401	45.323	8.88	1	0.949	0.872
MSBRM_0673	High	K07392 AAA family ATPase	Cell division protein FtsH	21.9178	6	6	6	365	41.341	4.82	1	0.83	0.874
MSBRM_2908	High	K00759 adenine phosphoribosyltransferase [EC:2.4.2.7]	Adenine phosphoribosyltransferase	22.6316	3	6	3	190	20.859	6.05	1	0.948	0.756
MSBRM_2119	High	no KO assigned	hypothetical protein	41.4414	6	14	6	111	12.89	7.97	1	1.038	0.97
MSBRM_3518	High	K18933 tyrosine decarboxylase / aspartate 1-decarboxylase [EC:4.1.1.25 4.1.1.11]	L-tyrosine decarboxylase	11.6456	5	12	5	395	43.713	6.15	1	0.922	0.901
MSBRM_3333	High	K06897 7,8-dihydropterin-6-yl-methyl-4-(beta-D-ribofuranosyl)aminobenzene 5'-phosphate synthase [EC:	7,8 dihydropteroate synthase (methanopterin)	21.8182	4	5	4	220	24.342	6.73	1	1.071	1.013
MSBRM_0574	High	K21612 coenzyme F430 synthetase [EC:6.4.1.9]	UDP-N-acetylmuramoylalanine--D-glutamate ligase	10.9804	3	4	3	510	54.823	6.95	1	0.946	0.971
MSBRM_3428	High	no KO assigned	hypothetical protein	13.1313	5	6	5	495	54.994	6.98	1	0.952	0.962
MSBRM_1920	High	no KO assigned	Universal stress protein	21.7949	3	6	3	156	17.085	5.64	1	0.885	0.851
MSBRM_1319	High	K03688 ubiquinone biosynthesis protein	ABC1 family protein	10.9123	5	6	5	559	64.1	5.96	1	0.968	1.022
MSBRM_0875	High	K01496 phosphoribosyl-AMP cyclohydrolase [EC:3.5.4.19]	Phosphoribosyl-AMP cyclohydrolase	51.6393	5	8	5	122	14.011	5.55	1	0.979	0.987
MSBRM_0170	High	no KO assigned	Universal stress protein	31.9672	4	12	3	122	13.472	8.12	1	0.958	1.03
MSBRM_0294	High	K01520 dUTP pyrophosphatase [EC:3.6.1.23]	Deoxyuridine 5'-triphosphate nucleotidohydrolase	36.2573	4	5	4	171	19.152	5.43	1	0.879	0.883
MSBRM_0555	High	K03637 cyclic pyranopterin monophosphate synthase [EC:4.6.1.17]	Molybdenum cofactor biosynthesis enzyme	19.0184	3	6	3	163	17.836	6.93	1	0.971	0.981
MSBRM_0553	High	K17758 ADP-dependent NAD(P)H-hydrate dehydratase [EC:4.2.1.136] K17759 NAD(P)H-hydrate epimerase [EC	NAD(P)HX epimerase	12.749	6	8	6	502	52.991	6.28	1	1.038	0.872
MSBRM_1630	High	no KO assigned	hypothetical protein	40.5063	5	10	5	79	8.889	9.55	1	0.938	0.777
MSBRM_1908	High	K06982 pantoate kinase [EC:2.7.1.169]	Pantoate kinase, archaeal	18	4	9	4	300	31.784	5.67	1	0.915	0.828
MSBRM_1207	High	no KO assigned	Transcriptional regulator, ArsR family	25	6	7	6	240	27.747	6.42	1	0.949	0.833
MSBRM_0731	High	no KO assigned	hypothetical protein	12.628	3	7	3	293	34.013	9.1	1	0.94	0.828
MSBRM_0852	High	no KO assigned	hypothetical protein	34.9206	2	16	2	63	6.904	4.72	1	1.133	1.205
MSBRM_0933	High	K09744 uncharacterized protein	hypothetical protein	15.993	7	9	6	569	65.673	5.53	1	0.972	0.99
MSBRM_3346	High	no KO assigned	Geranylgeranyl/isoprenyl reductase	24.1558	7	9	7	385	42.054	8.62	1	1.023	1.206
MSBRM_1274	High	no KO assigned	Zinc-finger protein	24.0196	4	9	4	204	21.884	5.63	1	1.044	1.077
MSBRM_0156	High	K16180 methylornithine synthase [EC:5.4.99.58]	Proline 2-methylase for pyrrolysine biosynthesis	20	5	6	5	350	39.997	5.29	1	1.017	0.928
MSBRM_0272	High	K13979 uncharacterized zinc-type alcohol dehydrogenase-like protein [EC:1.-.-.-]	Alcohol dehydrogenase	17.5637	5	9	5	353	38.763	5.54	1	0.91	0.911
MSBRM_0014	High	K03496 chromosome partitioning protein	Chromosome (plasmid) partitioning protein ParA	16.5354	3	7	3	254	27.763	7.24	1	1.036	0.901
MSBRM_3474	High	no KO assigned	hypothetical protein	37.3239	5	7	5	142	15.718	9.42	1	0.929	0.816
MSBRM_1355	High	K16793 methanogen homoaconitase small subunit [EC:4.2.1.114]	Coenzyme B synthesis from 2-oxoglutarate: steps 4, 7, 8, 11, and 12 (small subunit)	36.6864	4	6	4	169	18.741	9.17	1	1.004	0.893
MSBRM_2120	High	no KO assigned	hypothetical protein	18.543	2	4	2	151	16.701	5.11	1	0.945	0.968
MSBRM_2184	High	K07722 CopG family transcriptional regulator, nickel-responsive regulator	Nickel responsive regulator NikR	27.3381	3	8	3	139	16.079	7.49	1	0.951	1.036
MSBRM_0554	High	no KO assigned	hypothetical protein	45.9016	3	10	3	61	7.454	7.42	1	1.03	0.938
MSBRM_1583	High	K01677 fumarate hydratase subunit alpha [EC:4.2.1.2]	Fumarate hydratase class I, aerobic	14.1343	4	7	4	283	30.158	7.01	1	0.936	0.937
MSBRM_0433	High	K22225 siroheme decarboxylase [EC:4.1.1.111]	Heme biosynthesis protein related to NirL and NirH	19.7368	2	4	2	152	17.298	6.92	1	0.909	0.904
MSBRM_3326	High	no KO assigned	Transcriptional regulator, ArsR family	17.2414	4	7	4	261	29.992	5.54	1	0.878	0.766
MSBRM_2219	High	no KO assigned	hypothetical protein	64.1791	3	9	3	67	7.706	8.53	1	0.891	0.824
MSBRM_3132	High	K02009 cobalt/nickel transport protein	Additional substrate-specific component NikN of nickel ECF transporter	20	1	5	1	95	9.599	5.01	1	1.279	2.66
MSBRM_2269	High	K07103 uncharacterized protein	hypothetical protein	37.7246	7	10	7	167	18.266	8.32	1	1.019	0.967
MSBRM_2728	High	K01790 dTDP-4-dehydrorhamnose 3,5-epimerase [EC:5.1.3.13]	dTDP-4-dehydrorhamnose 3,5-epimerase	32.2404	6	13	6	183	21.129	6.35	1	0.97	0.964
MSBRM_3500	High	K09815 zinc transport system substrate-binding protein	Zinc ABC transporter, periplasmic-binding protein ZnuA	10.8025	3	7	3	324	35.437	4.61	1	1.05	0.937
MSBRM_0611	High	no KO assigned	hypothetical protein	27.3684	2	13	1	95	10.594	7.24	1	0.945	0.841
MSBRM_0859	High	K07403 membrane-bound serine protease (ClpP class)	signal peptide peptidase SppA, 36K type	7.78894	3	6	3	398	42.343	4.7	1	1.1	1.201
MSBRM_2672	High	K02977 small subunit ribosomal protein S27Ae	SSU ribosomal protein S27Ae	53.0612	3	13	3	49	5.557	9.29	1	0.957	0.759
MSBRM_3118	High	K01641 hydroxymethylglutaryl-CoA synthase [EC:2.3.3.10]	Hydroxymethylglutaryl-CoA synthase	19.1977	6	7	6	349	37.083	6.19	1	1.019	0.915
MSBRM_1076	High	K02007 cobalt/nickel transport system permease protein	Substrate-specific component CbiM of cobalt ECF transporter	10.9453	3	34	3	201	21.113	9.39	1	1.073	1.181
MSBRM_1117	High	no KO assigned	hypothetical protein	6.83761	4	7	3	702	81.41	6.13	1	1.038	0.976
MSBRM_0443	High	K07732 riboflavin kinase, archaea type [EC:2.7.1.161]	DNA-binding HTH domain in riboflavin kinase	26.2222	6	7	6	225	25.093	7.42	1	0.91	0.795
MSBRM_0158	High	K16182 pyrrolysine biosynthesis protein PylD	Proline reductase for pyrrolysine biosynthesis	23.166	5	8	5	259	27.718	5.95	1	0.929	0.849
MSBRM_3309	High	K11443 two-component system, cell cycle response regulator DivK	Two-component response regulator	18.5484	2	8	2	124	13.977	4.94	1	1.081	1.316
MSBRM_2029	High	K09741 KEOPS complex subunit Pcc1	hypothetical protein	50.6024	3	6	3	83	9.555	4.48	1	0.876	0.853
MSBRM_3053	High	K09727 uncharacterized protein	hypothetical protein	31.3433	3	6	3	134	15.083	8.03	1	1.078	0.988
MSBRM_1339	High	no KO assigned	hypothetical protein	27.957	2	14	1	93	10.334	7.24	1	0.997	1.244
MSBRM_3004	High	no KO assigned	hypothetical protein	5.86873	7	7	7	1295	148.703	5.45	1	0.908	0.882
MSBRM_3179	High	K07342 protein transport protein SEC61 subunit gamma and related proteins	Preprotein translocase subunit SecE	26.7606	2	12	2	71	7.826	10.11	1	0.983	1.044
MSBRM_0518	High	no KO assigned	CobN-like chelatase BtuS for metalloporphyrine salvage	4.46304	5	6	5	1434	159.835	4.44	1	0.825	0.934
MSBRM_0674	High	no KO assigned	hypothetical protein	25.5814	2	4	2	86	9.993	5.19	1	1.015	0.943
MSBRM_0843	High	K02233 adenosylcobinamide-GDP ribazoletransferase [EC:2.7.8.26]	Cobalamin synthase	11.4286	2	5	2	280	29.752	8.24	1	0.933	0.92
MSBRM_2903	High	no KO assigned	hypothetical protein	27.6995	5	7	5	213	24.542	4.77	1	0.918	1.052
MSBRM_2181	High	no KO assigned	Methyltransferase	25.3394	5	7	5	221	24.745	5.22	1	0.859	1
MSBRM_2765	High	K06950 uncharacterized protein	metal-dependent phosphohydrolase	27.0588	4	9	4	170	18.857	6.64	1	0.928	0.937
MSBRM_2141	High	no KO assigned	Sterol-regulatory element-binding protein intramembrane protease	10.8878	4	8	4	597	65.718	5.11	1	0.989	0.891
MSBRM_2038	High	K03537 ribonuclease P/MRP protein subunit POP5 [EC:3.1.26.5]	Ribonuclease P protein component 2	25.1852	3	4	3	135	15.031	9.99	1	0.938	0.84
MSBRM_0308	High	no KO assigned	hypothetical protein	10.2804	5	13	5	642	74.264	5.03	1	1.014	0.997
MSBRM_1699	High	no KO assigned	Iron-sulfur cluster-binding protein	26.2009	5	6	5	229	25.026	7.08	1	0.953	1.042
MSBRM_0131	High	no KO assigned	hypothetical protein	30.6452	4	11	4	124	14.244	9.32	1	0.973	0.96
MSBRM_1828	High	no KO assigned	Sulfate permease	5.30035	2	4	2	566	60.418	6.96	1	0.892	0.891
MSBRM_2013	High	no KO assigned	Small-conductance mechanosensitive channel	11.9658	4	5	4	351	39.853	7.14	1	1.051	1.086
MSBRM_0027	High	K09736 uncharacterized protein	DUF54 conserved in archaea	22.6415	3	4	3	159	17.8	4.44	1	1.088	0.984
MSBRM_2807	High	K14087 ech hydrogenase subunit B	Energy-conserving hydrogenase (ferredoxin), subunit B	4.52962	1	18	1	287	31.86	8.97	1	1.055	1.223
MSBRM_0560	High	K03547 DNA repair protein SbcD/Mre11	Exonuclease SbcD	6.83871	4	5	4	775	84.818	5.17	1	0.901	0.834
MSBRM_0169	High	K02217 ferritin [EC:1.16.3.2]	Ferritin-like protein 2	41.8182	4	6	4	165	19.199	4.84	1	0.968	1.004
MSBRM_3125	High	K04479 DNA polymerase IV (archaeal DinB-like DNA polymerase) [EC:2.7.7.7]	DNA polymerase IV	19.9438	5	7	5	356	39.607	6.65	1	0.902	0.923
MSBRM_1566	High	K11780 7,8-didemethyl-8-hydroxy-5-deazariboflavin synthase [EC:4.3.1.32]	7,8-didemethyl-8-hydroxy-5-deazariboflavin synthase subunit 1	18.9655	4	6	4	290	32.422	5.16	1	0.958	0.869
MSBRM_0841	High	K02227 adenosylcobinamide-phosphate synthase [EC:6.3.1.10]	Adenosylcobinamide-phosphate synthase	11.5854	3	7	3	328	35.336	8.84	1	0.942	0.906
MSBRM_2270	High	K06940 uncharacterized protein	hypothetical protein	13.3574	4	9	4	277	31.611	4.94	1	0.932	0.87
MSBRM_3057	High	no KO assigned	Pyrimidine deaminase archaeal predicted	8.94309	2	3	2	369	40.009	6.46	1	0.928	0.91
MSBRM_0128	High	no KO assigned	hypothetical protein	31.694	4	5	4	183	20.309	5.24	1	0.947	0.88
MSBRM_0223	High	K02031 peptide/nickel transport system ATP-binding protein	Dipeptide transport ATP-binding protein DppD	11.0795	3	5	3	352	38.889	8.75	1	0.917	1.112
MSBRM_3460	High	no KO assigned	hypothetical protein	49.0909	3	16	3	55	5.763	9.7	1	0.927	0.901
MSBRM_1153	High	no KO assigned	Glutamine amidotransferase class-I	17.5214	3	6	3	234	27.212	5.91	1	0.889	0.835
MSBRM_3352	High	no KO assigned	Thymidylate synthase	20	4	11	3	220	24.083	5.07	1	1.098	1.06
MSBRM_2622	High	no KO assigned	hypothetical protein	11.3402	3	7	3	291	31.955	5.19	1	0.921	1.012
MSBRM_1039	High	K08982 putative membrane protein	hypothetical protein	24.0506	2	6	2	79	9.39	5.14	1	0.977	1.233
MSBRM_3198	High	no KO assigned	hypothetical protein	23.6559	4	6	4	186	20.815	5.29	1	0.942	0.856
MSBRM_1569	High	K14941 2-phospho-L-lactate guanylyltransferase [EC:2.7.7.68]	2-phospho-L-lactate guanylyltransferase	22.5962	3	5	3	208	22.778	5	1	0.857	0.834
MSBRM_0905	High	K02031 peptide/nickel transport system ATP-binding protein	Oligopeptide transport system permease protein OppB	13.7821	3	4	3	312	33.84	8.16	1	0.903	0.835
MSBRM_1087	High	K02224 cobyrinic acid a,c-diamide synthase [EC:6.3.5.9 6.3.5.11]	Cobyrinic acid A,C-diamide synthase	5.92255	3	8	1	439	48.653	5.38	1	1.003	0.878
MSBRM_1966	High	no KO assigned	hypothetical protein	20.9091	2	7	2	110	12.637	4.98	1	0.949	1.089
MSBRM_0710	High	no KO assigned	hypothetical protein	34.2995	5	7	4	207	22.385	4.35	1	1.036	1.332
MSBRM_1541	High	K16955 methylated-thiol--corrinoid protein	Methylthiol:coenzyme M methyltransferase corrinoid protein	17.0909	4	8	4	275	29.594	4.97	1	0.96	0.979
MSBRM_2819	High	K07095 uncharacterized protein	Phosphodiesterase	30.7229	3	7	3	166	17.912	5.53	1	1.017	1.287
MSBRM_0244	High	K00355 NAD(P)H dehydrogenase (quinone) [EC:1.6.5.2]	Glutathione-regulated potassium-efflux system ancillary protein KefG	24.4131	4	8	4	213	24.227	8.06	1	0.99	1.009
MSBRM_1795	High	no KO assigned	Geranylgeranyl diphosphate reductase	13.7019	4	6	4	416	44.727	7.09	1	0.87	0.876
MSBRM_1949	High	K01658 anthranilate synthase component II [EC:4.1.3.27]	Anthranilate synthase, amidotransferase component	17.5	3	5	3	200	22.02	6.64	1	0.936	0.871
MSBRM_0396	High	no KO assigned	hypothetical protein	12.0968	4	15	2	248	28.731	5.99	1	0.802	0.864
MSBRM_1845	High	K03427 type I restriction enzyme M protein [EC:2.1.1.72]	Type I restriction-modification system, DNA-methyltransferase subunit M	8.28157	3	5	3	483	55.296	5.49	1	0.952	0.889
MSBRM_1847	High	K00772 5'-methylthioadenosine phosphorylase [EC:2.4.2.28]	5'-methylthioadenosine phosphorylase	20.9964	4	4	4	281	31.103	6.42	1	0.79	0.767
MSBRM_2240	High	K00858 NAD+ kinase [EC:2.7.1.23]	NAD kinase	26.9091	4	4	4	275	30.128	7.11	1	0.942	0.911
MSBRM_3467	High	K00946 thiamine-monophosphate kinase [EC:2.7.4.16]	Thiamine-monophosphate kinase	12.6471	4	4	4	340	36.653	5.5	1	0.976	0.843
MSBRM_3184	High	K07049 TatD-related deoxyribonuclease	hypothetical protein	7.14286	2	5	2	280	31.404	6.37	1	0.963	0.969
MSBRM_2224	High	no KO assigned	hypothetical protein	14.6179	4	10	4	301	33.473	4.98	1	0.886	0.925
MSBRM_1494	High	no KO assigned	hypothetical protein	45.0704	3	6	3	71	8.129	5.86	1	1.039	1.119
MSBRM_2466	High	K07095 uncharacterized protein	Phosphodiesterase	31.1828	4	5	4	186	20.647	8.53	1	0.981	0.909
MSBRM_0083	High	K07163 uncharacterized protein	Zn-ribbon containing protein	34.4828	4	6	4	145	16.574	4.68	1	0.893	0.921
MSBRM_0796	High	no KO assigned	Glycosyl transferase, group 1	13.2979	5	6	5	376	43.319	8.4	1	1.007	0.924
MSBRM_2527	High	K03281 chloride channel protein, CIC family	putative voltage-gated ClC-type chloride channel ClcB	7.25126	3	3	3	593	64.33	9.04	1	0.901	0.998
MSBRM_2292	High	K07166 ACT domain-containing protein	Phosphoserine phosphatase	33.6957	4	9	4	92	10.218	5.31	1	0.89	0.836
MSBRM_0542	High	no KO assigned	hypothetical protein	9.76864	3	4	3	389	45.56	6.1	1	0.972	0.897
MSBRM_0145	High	K04801 replication factor C small subunit	Replication factor C small subunit	10	3	5	3	340	37.928	6.14	1	0.889	0.888
MSBRM_2744	High	no KO assigned	hypothetical protein	18.5771	5	7	5	253	30.114	5.38	1	0.988	1.034
MSBRM_1826	High	no KO assigned	hypothetical protein	14.3564	6	8	6	404	47.176	5.24	1	0.944	0.849
MSBRM_0125	High	no KO assigned	hypothetical protein	16.6667	6	6	6	396	43.342	5.43	1	0.955	0.802
MSBRM_3131	High	K02007 cobalt/nickel transport system permease protein	Substrate-specific component NikM of nickel ECF transporter	7.23982	1	5	1	221	23.34	7.55	1	1.137	1.693
MSBRM_0585	High	no KO assigned	Exonuclease SbcC	12.47	5	6	5	417	47.814	5.77	1	1.001	1.003
MSBRM_3446	High	K10725 archaeal cell division control protein 6	Origin of replication recognition protein / Cell division control protein 6	13.1367	4	5	4	373	42.186	7.46	1	0.951	0.812
MSBRM_2030	High	K14561 U3 small nucleolar ribonucleoprotein protein IMP4	Imp4 family protein	28.6885	3	7	3	122	14.108	4.73	1	0.945	0.948
MSBRM_1470	High	K06045 squalene-hopene/tetraprenyl-beta-curcumene cyclase [EC:5.4.99.17 4.2.1.129]	hypothetical protein	12.8571	3	3	3	420	48.041	5.95	1	0.84	0.89
MSBRM_1233	High	no KO assigned	Yip1 domain protein	6.13208	1	3	1	212	23.388	9.16	1	1.177	1.548
MSBRM_1420	High	no KO assigned	hypothetical protein	11.0795	3	5	3	352	40.068	5.35	1	0.935	0.856
MSBRM_2227	High	K06883 uncharacterized protein	hypothetical protein	6.47948	5	5	5	926	105.466	5.14	1	1.038	1.021
MSBRM_2395	High	no KO assigned	Single-stranded-DNA-specific exonuclease RecJ	15.4867	5	7	5	452	48.731	5.48	1	0.907	0.818
MSBRM_2084	High	no KO assigned	Two-component system response regulator	24.3243	3	4	3	148	16.669	4.82	1	1.035	0.941
MSBRM_1945	High	K01270 dipeptidase D [EC:3.4.13.-]	Aminoacyl-histidine dipeptidase (Peptidase D)	6.87623	3	5	3	509	56.33	5.08	1	0.958	0.884
MSBRM_3233	High	no KO assigned	hypothetical protein	53.6232	2	3	2	69	7.803	6.04	1	1.041	0.947
MSBRM_2630	High	K03265 peptide chain release factor subunit 1	Eukaryotic peptide chain release factor subunit 1	8.13008	2	3	2	369	40.831	5.29	1	0.859	0.916
MSBRM_0233	High	K06173 tRNA pseudouridine38-40 synthase [EC:5.4.99.12]	tRNA pseudouridine synthase A	17.4721	5	6	5	269	30.604	5.87	1	0.928	0.915
MSBRM_3437	High	K10896 fanconi anemia group M protein	ATP-dependent RNA helicase, EIF-4A family	4.7619	3	4	3	903	100.987	6.99	1	0.913	0.918
MSBRM_0328	High	no KO assigned	hypothetical protein	13.8272	4	4	4	405	43.503	4.97	1	0.928	0.908
MSBRM_1142	High	no KO assigned	radical SAM domain protein	21.0784	4	7	4	204	22.789	8.06	1	0.937	0.907
MSBRM_3328	High	no KO assigned	Transcriptional regulator, ArsR family	14.8855	4	6	4	262	30.491	6.8	1	0.882	0.813
MSBRM_2990	High	no KO assigned	hypothetical protein	22.8814	4	4	4	236	27.132	5.2	1	0.927	0.915
MSBRM_2562	High	K03605 hydrogenase maturation protease [EC:3.4.23.-]	Methanophenazine hydrogenase maturation protease	22.1591	2	5	2	176	18.871	4.68	1	0.836	0.739
MSBRM_0669	High	K01465 dihydroorotase [EC:3.5.2.3]	Dihydroorotase	12.6068	4	5	4	468	51.826	5.69	1	0.9	0.85
MSBRM_1869	High	no KO assigned	hypothetical protein	21.2121	6	8	6	231	25.669	8.5	1	1.096	0.942
MSBRM_1268	High	no KO assigned	hypothetical protein	18.2482	3	10	3	137	15.791	9.35	1	0.858	0.977
MSBRM_3421	High	K07052 uncharacterized protein	CAAX amino terminal protease family protein	11.0714	5	10	4	280	31.449	6.33	1	0.983	0.874
MSBRM_1745	High	no KO assigned	hypothetical protein	54.5455	3	6	3	66	7.727	5.01	1	0.925	0.827
MSBRM_0359	High	K00580 tetrahydromethanopterin S-methyltransferase subunit D [EC:2.1.1.86]	N5-methyltetrahydromethanopterin:coenzyme M methyltransferase subunit D	3.2	2	44	2	250	25.188	6.51	1	1.194	1.514
MSBRM_2842	High	K09154 uncharacterized protein	DUF447 family protein	22.3256	3	4	3	215	24.039	6.4	1	0.941	0.895
MSBRM_1283	High	no KO assigned	secondary thiamine-phosphate synthase enzyme	43.9252	4	4	4	107	11.633	6.29	1	0.874	0.971
MSBRM_0537	High	no KO assigned	hypothetical protein	24.2424	3	4	3	165	18.294	8.69	1	0.859	0.777
MSBRM_2909	High	K07561 2-(3-amino-3-carboxypropyl)histidine synthase [EC:2.5.1.108]	diptheria toxin resistance protein required for diphthamide biosynthesis (Saccharomyces)-like 1	14.9254	4	4	4	335	36.839	5.5	1	0.919	0.853
MSBRM_0545	High	no KO assigned	putative glycosyltransferase	10.5398	4	6	4	389	44.975	5.6	1	0.97	1.068
MSBRM_1625	High	no KO assigned	Putative heme iron utilization protein	28.7671	3	5	3	146	16.786	4.63	1	0.898	1.198
MSBRM_0613	High	no KO assigned	hypothetical protein	3.62216	6	8	6	1408	164.223	5.83	1	0.959	0.863
MSBRM_2815	High	K15256 tRNA (cmo5U34)-methyltransferase [EC:2.1.1.-]	SAM-dependent methyltransferase	20.1717	4	6	4	233	26.857	6.02	1	0.999	1.064
MSBRM_1037	High	no KO assigned	heavy-metal-associated protein	38.5965	2	5	2	57	6.364	9.32	1	1.027	1.308
MSBRM_2152	High	K03453 bile acid:Na+ symporter, BASS family	Sodium-dependent transporter	7.66871	3	7	3	326	34.201	9.29	1	0.992	1.065
MSBRM_0901	High	K02035 peptide/nickel transport system substrate-binding protein	Oligopeptide ABC transporter, periplasmic oligopeptide-binding protein OppA	7.67824	5	8	3	547	61.126	4.7	1	0.999	0.896
MSBRM_1976	High	no KO assigned	hypothetical protein	6.68258	2	8	1	419	43.625	4.18	1	0.869	0.852
MSBRM_3154	High	no KO assigned	hypothetical protein	11.3372	4	6	4	344	38.503	8.9	1	0.886	0.836
MSBRM_1799	High	no KO assigned	hypothetical protein	50	3	6	3	58	7.048	4.88	1	0.989	1.084
MSBRM_2669	High	K03050 DNA-directed RNA polymerase subunit E" [EC:2.7.7.6]	DNA-directed RNA polymerase subunit E''	62.2951	2	4	2	61	6.808	5.99	1	1.096	0.878
MSBRM_3195	High	no KO assigned	Thioredoxin	13	3	5	3	200	21.68	4.3	1	1.087	1.316
MSBRM_2247	High	no KO assigned	sensory transduction histidine kinase	8.72781	5	5	5	676	77.345	5.52	1	0.921	0.894
MSBRM_0108	High	no KO assigned	Carbon-nitrogen hydrolase	15.0376	3	4	3	266	29.75	4.94	1	0.98	1.012
MSBRM_1995	High	K02626 arginine decarboxylase [EC:4.1.1.19]	Pyruvoyl-dependent arginine decarboxylase	15.4696	2	9	2	181	19.876	5.92	1	0.946	0.905
MSBRM_0257	High	no KO assigned	Transcriptional regulator, ArsR family	16.73	4	5	4	263	30.084	6.25	1	1.035	0.978
MSBRM_1581	High	no KO assigned	Transcriptional regulator, ArsR family	41.7582	4	5	4	91	10.614	9.6	1	0.992	0.919
MSBRM_0519	High	no KO assigned	hypothetical protein	11.8056	2	4	2	144	16.455	5.02	1	0.956	0.862
MSBRM_2763	High	K06913 uncharacterized protein	hypothetical protein	8.69565	2	2	2	391	43.151	4.92	1	0.87	0.857
MSBRM_2719	High	no KO assigned	Dolichol-phosphate mannosyltransferase in lipid-linked oligosaccharide synthesis cluster	10	3	5	3	340	38.88	7.24	1	0.999	1.025
MSBRM_3116	High	K07068 uncharacterized protein	conserved protein associated with acetyl-CoA C-acyltransferase	14.3939	2	5	2	132	15.089	7.27	1	0.987	1.036
MSBRM_0779	High	K01711 GDPmannose 4,6-dehydratase [EC:4.2.1.47]	GDP-mannose 4,6-dehydratase	12.0643	4	6	4	373	42.737	5.47	1	0.848	0.65
MSBRM_1014	High	no KO assigned	hypothetical protein	9.63303	2	5	2	218	24.757	4.86	1	1.077	1.405
MSBRM_2091	High	K03593 ATP-binding protein involved in chromosome partitioning	Cytosolic Fe-S cluster assembling factor NBP35	10.1215	3	15	1	247	26.791	4.92	1	0.872	0.833
MSBRM_0661	High	no KO assigned	Type II secretory pathway, ATPase PulE/Tfp pilus assembly pathway, ATPase PilB	9.97625	4	5	4	421	47.801	5.77	1	0.987	1.192
MSBRM_1147	High	K01990 ABC-2 type transport system ATP-binding protein	ABC transporter, ATP-binding protein	17.2932	4	6	3	266	30.427	9.29	1	0.99	0.897
MSBRM_1244	High	no KO assigned	Ferredoxin	62.069	2	6	2	58	6.255	5.19	1	0.947	0.949
MSBRM_3393	High	no KO assigned	Methyl-accepting chemotaxis protein	23.4177	4	6	4	158	18.592	5.34	1	1.003	1.094
MSBRM_1459	High	no KO assigned	hypothetical protein	20.332	3	3	3	241	27.452	7.81	1	0.979	1.263
MSBRM_1550	High	K22170 F420H2 dehydrogenase subunit O [EC:1.5.98.3]	F420H2 dehydrogenase subunit FpoO	25.7812	3	6	3	128	14.679	8.81	1	0.886	0.867
MSBRM_0028	High	no KO assigned	Sugar phosphate isomerase/epimerase	8.94942	4	6	4	257	29.13	4.89	1	0.844	0.779
MSBRM_0801	High	K01791 UDP-N-acetylglucosamine 2-epimerase (non-hydrolysing) [EC:5.1.3.14]	UDP-N-acetylglucosamine 2-epimerase	7.77778	4	5	4	360	40.176	5.69	1	0.935	0.827
MSBRM_3210	High	no KO assigned	Xaa-Pro aminopeptidase	8.81612	3	3	3	397	44.698	5.76	1	0.741	0.758
MSBRM_3061	High	K06940 uncharacterized protein	hypothetical protein	21.5517	4	4	4	232	26.834	5.55	1	0.89	0.788
MSBRM_2629	High	K03711 Fur family transcriptional regulator, ferric uptake regulator	Transcriptional regulator, FUR family	21.7143	3	4	3	175	20.181	4.65	1	1.087	0.919
MSBRM_2881	High	no KO assigned	hypothetical protein	9.62199	3	5	3	291	31.817	5.73	1	0.887	1.004
MSBRM_0954	High	no KO assigned	hypothetical protein	10.9489	3	4	3	274	30.971	7.72	1	1.061	1.217
MSBRM_0349	High	K00995 CDP-diacylglycerol---glycerol-3-phosphate 3-phosphatidyltransferase [EC:2.7.8.5]	CDP-diacylglycerol--glycerol-3-phosphate 3-phosphatidyltransferase	10.3448	2	6	2	203	22.484	8.43	1	0.949	1.084
MSBRM_0876	High	no KO assigned	hypothetical protein	9.3633	2	3	2	267	31.171	6.39	1	0.868	0.958
MSBRM_0736	High	no KO assigned	hypothetical protein	9.60784	4	5	3	510	56.466	5.06	1	0.756	1.191
MSBRM_0847	High	no KO assigned	hypothetical protein	25	4	8	4	128	14.955	5.07	1	0.968	0.899
MSBRM_1333	High	no KO assigned	hypothetical protein	19.2308	4	5	4	208	23.861	4.82	1	0.934	0.994
MSBRM_2220	High	K03236 translation initiation factor 1A	Translation initiation factor 1A	20.4969	3	10	2	161	18.696	10.07	1	0.869	0.798
MSBRM_0247	High	K02017 molybdate transport system ATP-binding protein [EC:3.6.3.29]	Tungstate ABC transporter, ATP-binding protein WtpC	11.0482	3	3	3	353	39.163	8.53	1	0.985	0.888
MSBRM_2497	High	K00918 ADP-dependent phosphofructokinase/glucokinase [EC:2.7.1.146 2.7.1.147]	ADP-dependent glucokinase	9.83264	4	4	4	478	53.353	5.22	1	0.885	0.915
MSBRM_2320	High	no KO assigned	protein identified by proteomics in Methanosarcina acetivorans (1)	18.1818	2	28	2	44	5.058	10.11	1	0.989	0.82
MSBRM_0276	High	no KO assigned	nodulation protein L	20.4188	3	3	3	191	20.944	5.9	1	0.896	0.863
MSBRM_0773	High	no KO assigned	Glycosyl transferase, group 1 family protein	8.99471	4	5	4	378	42.882	8.65	1	1.011	0.992
MSBRM_2284	High	no KO assigned	sensory transduction histidine kinase	3.32975	2	3	1	931	106.201	6.01	1	1.056	1.056
MSBRM_2569	High	no KO assigned	putative cytoplasmic protein	4.99445	3	3	3	901	106.006	5.47	1	0.979	1.079
MSBRM_2218	High	K03236 translation initiation factor 1A	Translation initiation factor 1A	32.0755	2	9	1	53	6.337	9.47	1	0.949	0.857
MSBRM_0777	High	no KO assigned	glycosyltransferase (family 2)	7.14286	2	3	2	322	34.748	5.69	1	1.043	1.016
MSBRM_2503	High	no KO assigned	hypothetical protein	11.7647	3	4	3	255	28.988	5.2	1	1.007	0.951
MSBRM_1079	High	K02008 cobalt/nickel transport system permease protein	Transmembrane component CbiQ of energizing module of cobalt ECF transporter	5	1	2	1	260	29.063	9.42	1	0.822	0.819
MSBRM_2330	High	K00808 homospermidine synthase [EC:2.5.1.44]	homospermidine synthase	9.3361	4	4	4	482	54.609	6.23	1	0.997	0.807
MSBRM_3275	High	K21903 ArsR family transcriptional regulator, lead/cadmium/zinc/bismuth-responsive transcriptional r	transcriptional regulator	27.8846	3	6	1	104	12.148	7.64	1	0.963	1.119
MSBRM_1992	High	K00638 chloramphenicol O-acetyltransferase type B [EC:2.3.1.28]	Chloramphenicol acetyltransferase	19.6172	4	4	4	209	24.688	5.85	1	0.984	0.952
MSBRM_0771	High	no KO assigned	hypothetical protein	11.4796	4	5	4	392	45.324	9.03	1	0.871	0.87
MSBRM_1297	High	K06996 uncharacterized protein	Glyoxalase family protein	36.1702	2	4	2	94	10.738	5.48	1	0.989	1.175
MSBRM_3178	High	K02601 transcriptional antiterminator NusG	Putative transcription antitermination protein NusG	11.1842	2	10	2	152	16.606	7.5	1	1.041	0.945
MSBRM_2039	High	K03539 ribonuclease P/MRP protein subunit RPP1 [EC:3.1.26.5]	Ribonuclease P protein component 3	9.62343	3	5	3	239	25.899	5.81	1	0.861	0.719
MSBRM_1378	High	K04069 pyruvate formate lyase activating enzyme [EC:1.97.1.4]	glycine radical enzyme activase, YjjW family	7.34463	3	4	3	354	39.916	6.52	1	0.994	1.039
MSBRM_2040	High	K07581 RNA-binding protein	hypothetical protein	28.777	4	5	4	139	15.72	5.4	1	0.9	0.851
MSBRM_2349	High	no KO assigned	Trans-aconitate 2-methyltransferase	13.1579	4	4	4	266	30.473	6.58	1	0.981	0.912
MSBRM_2186	High	K03703 excinuclease ABC subunit C	Excinuclease ABC subunit C	5.78035	3	5	3	519	59.841	8.73	1	1.016	0.886
MSBRM_1154	High	no KO assigned	Ancient conserved domain protein 4	12.3324	3	3	3	373	42.173	6.64	1	0.904	0.901
MSBRM_2460	High	no KO assigned	Carbon-nitrogen hydrolase	10.8014	3	3	3	287	32.096	5.82	1	0.964	0.863
MSBRM_3303	High	no KO assigned	hypothetical protein	7.47863	4	4	4	468	53.851	5.68	1	0.858	0.865
MSBRM_1281	High	K02922 large subunit ribosomal protein L37e	LSU ribosomal protein L37e	28.5714	2	9	2	56	6.387	10.61	1	1.034	0.784
MSBRM_2664	High	K06384 stage II sporulation protein M	Integral membrane protein	14.6341	3	4	3	246	27.723	5.39	1	0.885	0.939
MSBRM_1600	High	K04794 peptidyl-tRNA hydrolase, PTH2 family [EC:3.1.1.29]	Peptidyl-tRNA hydrolase, archaeal type	35.6522	4	9	4	115	12.65	8.6	1	0.908	0.867
MSBRM_2457	High	no KO assigned	hypothetical protein	11.1821	3	3	3	313	34.932	8.53	1	0.911	0.904
MSBRM_1112	High	no KO assigned	transcriptional regulator PhoU	13.7255	3	3	3	306	34.45	5.48	1	0.97	1.052
MSBRM_0029	High	no KO assigned	hypothetical protein	16.5854	3	3	3	205	24.588	5.45	1	0.97	0.916
MSBRM_1311	High	no KO assigned	hypothetical protein	12.6984	4	5	4	315	37.058	9.42	1	1.024	1.035
MSBRM_1883	High	no KO assigned	hypothetical protein	5.26882	4	4	4	930	106.098	5.85	1	0.887	0.869
MSBRM_0458	High	no KO assigned	hypothetical protein	32.6531	4	4	4	98	11.655	6.55	1	1.052	0.698
MSBRM_0723	High	no KO assigned	FKBP-type peptidyl-prolyl cis-trans isomerase SlyD	24.3386	3	3	3	189	20.564	5.19	1	1.036	0.95
MSBRM_1482	High	no KO assigned	Rubredoxin	31.1828	3	4	3	93	11.088	6.74	1	1.056	1.442
MSBRM_0280	High	K07079 uncharacterized protein	Aldo/keto reductase	9	4	5	4	400	45.405	5.14	1	0.893	0.901
MSBRM_0813	High	no KO assigned	Thioredoxin	38.4615	4	6	4	130	14.763	5.45	1	0.998	1.161
MSBRM_0922	High	K07133 uncharacterized protein	hypothetical protein	9.54774	3	3	3	398	45.718	5.24	1	0.88	1.501
MSBRM_1439	High	K03738 aldehyde:ferredoxin oxidoreductase [EC:1.2.7.5]	Tungsten-containing aldehyde:ferredoxin oxidoreductase	3.74787	1	2	1	587	65.076	6.99	1	0.944	1.063
MSBRM_2633	High	no KO assigned	Amino acid permease	3.51906	2	3	2	682	74.927	8.57	1	0.944	0.794
MSBRM_3440	High	K07477 translin	haloacid dehalogenase superfamily protein	12.0773	3	5	3	207	23.557	5.43	1	0.87	0.806
MSBRM_0763	High	no KO assigned	hypothetical protein	5.02035	4	6	4	737	83.903	8.07	1	1.086	0.958
MSBRM_2447	High	no KO assigned	hypothetical protein	39.1304	4	6	4	92	10.983	5.54	1	1.035	1.023
MSBRM_3191	High	K02189 cobalt-precorrin 5A hydrolase [EC:3.7.1.12]	Cobalamin biosynthesis protein CbiG	17.9487	2	3	2	117	12.463	5.25	1	1.01	0.912
MSBRM_2124	High	no KO assigned	hypothetical protein	7.77778	3	6	3	360	40.626	5.72	1	1.046	1.232
MSBRM_2440	High	no KO assigned	Sensory transduction histidine kinase	6.98835	3	3	3	601	69.104	6.2	1	0.895	0.943
MSBRM_3115	High	K05873 adenylate cyclase, class 2 [EC:4.6.1.1]	Adenylate cyclase	13.5593	3	5	3	177	19.741	5.36	1	1.022	0.91
MSBRM_1615	High	no KO assigned	hypothetical protein	20.7921	1	2	1	101	11.055	10.08	1	1.007	1.696
MSBRM_0281	High	K06898 pyridinium-3,5-biscarboxylic acid mononucleotide synthase [EC:2.5.1.143]	Circadian phase modifier	15.2985	3	3	3	268	27.981	6.32	1	0.965	0.789
MSBRM_0615	High	K07114 Ca-activated chloride channel homolog	VWFA-related Acidobacterial domain protein	7.91139	3	5	3	316	34.971	8.07	1	1.009	0.865
MSBRM_0854	High	no KO assigned	Iron-sulfur flavoprotein	17.4863	3	3	3	183	20.126	6.18	1	0.942	1.212
MSBRM_1342	High	no KO assigned	Thioredoxin	21.7391	2	2	2	184	20.296	4.51	1	1.115	1.197
MSBRM_2237	High	no KO assigned	hypothetical protein	7.87802	4	7	4	787	90.289	4.68	1	0.843	0.841
MSBRM_0715	High	no KO assigned	hypothetical protein	19.3798	2	5	2	129	14.875	8.98	1	1.067	0.942
MSBRM_2272	High	K01523 phosphoribosyl-ATP pyrophosphohydrolase [EC:3.6.1.31]	Phosphoribosyl-ATP pyrophosphatase	12.5	1	5	1	104	12.018	5.14	1	0.977	0.889
MSBRM_1119	High	K03427 type I restriction enzyme M protein [EC:2.1.1.72]	Type I restriction-modification system, DNA-methyltransferase subunit M	7.22656	3	4	3	512	58.234	5.53	1	0.882	0.838
MSBRM_1650	High	no KO assigned	Transcriptional regulator, AsnC family	31.4286	3	12	3	70	8	4.54	1	0.987	1.077
MSBRM_3002	High	no KO assigned	ABC transporter, ATP-binding protein	11.8182	3	3	3	330	36.385	4.89	1	0.862	0.772
MSBRM_0368	High	no KO assigned	putative metal dependent hydrolase	21.3636	3	3	3	220	24.28	5.35	1	0.933	1.032
MSBRM_0668	High	K02039 phosphate transport system protein	Phosphate transport system regulatory protein PhoU	15.7407	4	4	4	216	24.437	5.02	1	1.032	0.91
MSBRM_2680	High	no KO assigned	Metal-dependent hydrolase	14.1667	3	4	3	240	26.02	5.1	1	0.89	0.803
MSBRM_1160	High	K01173 endonuclease G, mitochondrial	hypothetical protein	5.85106	2	2	2	564	63.495	5.88	1	1.088	1.226
MSBRM_0647	High	K00201 formylmethanofuran dehydrogenase subunit B [EC:1.2.7.12]	Formylmethanofuran dehydrogenase subunit B	7.04545	2	2	2	440	48.001	7.24	1	0.982	1.028
MSBRM_0117	High	K03057 transcription termination factor TFS	Transcription factor S	26.5957	2	2	2	94	10.781	6.07	1	0.864	0.86
MSBRM_2387	High	no KO assigned	hypothetical protein	27.2727	2	3	2	99	11.818	4.73	1	0.954	0.879
MSBRM_0563	High	no KO assigned	intracellular protease, ThiJ/PfpI family	12.9808	2	2	2	208	23.285	5.25	1	0.866	0.943
MSBRM_3463	High	K04484 DNA repair protein RadB	DNA repair and recombination protein RadB	16.1616	2	2	2	198	21.857	6.92	1	0.866	0.992
MSBRM_2839	High	no KO assigned	Geranylgeranyl diphosphate reductase	7.16113	2	2	2	391	43.75	6.39	1	1.021	1.139
MSBRM_2541	High	K15865 threonylcarbamoyladenosine tRNA methylthiotransferase CDKAL1 [EC:2.8.4.5]	(dimethylallyl)adenosine tRNA methylthiotransferase	8.1448	2	3	2	442	49.944	7.46	1	0.862	0.725
MSBRM_0189	High	no KO assigned	moaA/nifB/pqqE family protein	9.06863	3	4	3	408	46.042	6.33	1	0.893	0.748
MSBRM_0061	High	K03424 TatD DNase family protein [EC:3.1.21.-]	Putative deoxyribonuclease YcfH	13.4921	3	5	3	252	27.914	5.08	1	0.865	0.799
MSBRM_2291	High	K00891 shikimate kinase [EC:2.7.1.71]	Shikimate kinase I	15.9763	2	2	2	169	19.193	8.6	1	1.03	0.915
MSBRM_1824	High	no KO assigned	Mobile element protein	9.1954	3	3	3	435	50.378	8.95	1	1.068	0.999
MSBRM_0372	High	K01153 type I restriction enzyme, R subunit [EC:3.1.21.3]	Type I restriction-modification system, restriction subunit R	4.58015	4	10	4	917	106.027	5.6	1	1.076	0.898
MSBRM_0502	High	no KO assigned	Nitroreductase family protein	13.7931	2	3	2	174	19.52	8.6	1	0.865	1.113
MSBRM_0082	High	K07101 uncharacterized protein	Xanthine-guanine phosphoribosyltransferase	16.4384	4	6	4	219	25.167	5.36	1	0.973	0.858
MSBRM_0799	High	no KO assigned	Glycosyltransferase	7.71429	2	3	2	350	40.201	8.53	1	0.989	0.914
MSBRM_3488	High	K15449 tRNA wybutosine-synthesizing protein 1 [EC:4.1.3.44]	Fe-S OXIDOREDUCTASE Wyeosine biosynthesis	6.95652	2	4	2	345	39.331	8.32	1	0.922	0.843
MSBRM_2382	High	no KO assigned	hypothetical protein	8.47953	2	2	2	342	39.419	5.1	1	1.013	1.034
MSBRM_3430	High	K03787 5'-nucleotidase [EC:3.1.3.5]	5-nucleotidase SurE	13.1086	3	3	3	267	28.998	5.27	1	0.846	0.845
MSBRM_1188	High	no KO assigned	hypothetical protein	59.1837	2	4	2	49	5.985	5.01	1	1.115	1.067
MSBRM_2564	High	no KO assigned	hypothetical protein	9.80392	2	3	2	306	33.365	4.88	1	0.898	0.988
MSBRM_2381	High	K01154 type I restriction enzyme, S subunit [EC:3.1.21.3]	Type I restriction-modification system, specificity subunit S	9.68523	3	3	3	413	46.773	8.48	1	0.99	1.122
MSBRM_2552	High	no KO assigned	carbonic anhydrase, family 3	12.5714	1	1	1	175	18.995	5.26	1	0.89	1.383
MSBRM_0848	High	no KO assigned	archaeosine tRNA-ribosyltransferase type 2 short	6.60793	1	3	1	227	26.644	6.33	1	0.909	0.918
MSBRM_2888	High	K09723 DNA replication factor GINS	hypothetical protein	12.8205	3	3	3	234	26.247	5.45	1	0.984	0.849
MSBRM_1766	High	K07577 putative mRNA 3-end processing factor	universal archaeal KH-domain/beta-lactamase-domain protein	8.31234	3	4	3	397	44.347	5.6	1	0.959	0.991
MSBRM_0816	High	K00789 S-adenosylmethionine synthetase [EC:2.5.1.6]	Archaeal S-adenosylmethionine synthetase	7.56098	2	2	2	410	45.504	5.34	1	0.888	0.979
MSBRM_0416	High	K03399 cobalt-precorrin-7 (C5)-methyltransferase [EC:2.1.1.289]	Cobalt-precorrin-6y C5-methyltransferase	20	2	2	2	195	21.031	6.05	1	0.956	0.965
MSBRM_2019	High	K15256 tRNA (cmo5U34)-methyltransferase [EC:2.1.1.-]	Methyltransferase	12.1739	3	4	3	230	26.678	5.97	1	0.935	0.884
MSBRM_2490	High	no KO assigned	Transcriptional regulator, ArsR family	23.0769	3	5	3	143	16.523	8.41	1	0.867	0.883
MSBRM_3246	High	no KO assigned	iron-sulfur flavoprotein	14.4033	2	2	2	243	27.891	6.27	1	0.772	0.782
MSBRM_1279	High	K21219 hydroxymethylpyrimidine kinase / phosphomethylpyrimidine kinase / thiamine-phosphate diphosph	Phosphomethylpyrimidine kinase	8.92857	4	4	4	448	47.452	5.87	1	0.906	0.973
MSBRM_3065	High	K03636 sulfur-carrier protein	Molybdopterin converting factor small subunit	23.7113	2	5	2	97	10.368	4.7	1	0.916	0.866
MSBRM_1407	High	K14088 ech hydrogenase subunit C	Energy-conserving hydrogenase (ferredoxin), subunit C	26.5487	2	2	2	113	11.991	8.15	1	1.005	1.12
MSBRM_3336	High	no KO assigned	putative transcriptional regulator	16.8067	2	3	1	119	13.861	9.14	1	0.972	0.989
MSBRM_0633	High	no KO assigned	hypothetical protein	12.7907	3	5	3	258	27.257	4.18	1	1	0.979
MSBRM_0818	High	no KO assigned	hypothetical protein	6.28019	3	3	3	621	63.189	4.04	1	1.008	1.029
MSBRM_0106	High	K07448 restriction system protein	Mrr restriction system protein	10.7843	3	3	3	306	34.511	6.95	1	0.791	0.796
MSBRM_2543	High	no KO assigned	GMP synthase (glutamine-hydrolyzing)	10.6996	2	2	2	243	28.032	5.87	1	0.651	0.559
MSBRM_0548	High	K09690 lipopolysaccharide transport system permease protein	O-antigen export system permease protein RfbD	4.31373	1	3	1	255	29.316	9.16	1	1.045	1.298
MSBRM_1968	High	no KO assigned	Transcriptional regulator, MarR family	15.4362	2	2	2	149	17.361	9.25	1	0.641	0.517
MSBRM_3163	High	no KO assigned	Iron-sulfur cluster-binding protein	17.8138	3	3	3	247	27.477	8.63	1	0.982	0.994
MSBRM_3245	High	no KO assigned	putative NADPH-flavin oxidoreductase	13.6054	2	3	2	147	16.702	4.89	1	0.892	0.867
MSBRM_1932	High	no KO assigned	hypothetical protein	18.3099	2	8	2	71	8.053	5.36	1	0.985	1.186
MSBRM_1873	High	no KO assigned	hypothetical protein	15.508	3	4	3	187	22.126	4.7	1	0.89	0.962
MSBRM_0364	High	no KO assigned	hypothetical protein	5.96591	2	3	2	352	38.682	4.4	1	0.95	1.185
MSBRM_1963	High	K22223 phosphoglycolate phosphatase [EC:3.1.3.18]	Phosphoglycolate phosphatase, archaeal type	13.2743	3	3	3	226	24.849	5.29	1	1.048	0.946
MSBRM_0104	High	K00560 thymidylate synthase [EC:2.1.1.45]	Thymidylate synthase	13.4783	2	2	2	230	26.724	5.1	1	0.818	0.815
MSBRM_0635	High	K03823 phosphinothricin acetyltransferase [EC:2.3.1.183]	Phosphinothricin N-acetyltransferase	12.1212	2	3	2	165	18.973	7.88	1	0.955	1.012
MSBRM_1440	High	no KO assigned	phosphatidylethanolamine N-methyltransferase	17.4089	3	3	3	247	28.93	6.57	1	1.074	0.876
MSBRM_0013	High	no KO assigned	hypothetical protein	20.6612	2	3	2	121	13.539	6.19	1	1.004	1.248
MSBRM_2783	High	no KO assigned	hypothetical protein	4.98339	1	2	1	301	33.456	5.12	1	0.916	0.947
MSBRM_1582	High	K01678 fumarate hydratase subunit beta [EC:4.2.1.2]	Fumarate hydratase class I, aerobic	16.7539	3	3	3	191	20.769	7.94	1	0.966	0.881
MSBRM_1009	High	K06932 tRNA(Ile2)-agmatinylcytidine synthase [EC:6.3.4.22]	OB-fold nucleic acid binding domain protein	8.41121	4	5	4	428	47.863	7.78	1	1.07	0.838
MSBRM_1316	High	no KO assigned	Transcriptional regulator, MarR family	29.4964	3	5	3	139	16.184	7.06	1	0.885	0.891
MSBRM_1150	High	no KO assigned	hypothetical protein	3.32594	2	3	2	451	48.582	9.32	1	0.998	1.032
MSBRM_1910	High	no KO assigned	hypothetical protein	14.094	3	4	3	298	34.093	5.41	1	0.893	0.889
MSBRM_2264	High	K00188 2-oxoisovalerate ferredoxin oxidoreductase, delta subunit [EC:1.2.7.7]	Ketoisovalerate oxidoreductase subunit VorC	29.2683	2	2	2	82	9.157	5.41	1	0.926	0.858
MSBRM_2050	High	no KO assigned	Transcriptional regulator, TetR family	7.14286	1	2	1	210	24.141	5.26	1	0.864	0.936
MSBRM_2513	High	K21929 uracil-DNA glycosylase [EC:3.2.2.27]	Uracil-DNA glycosylase, family 4	12.1547	2	3	2	181	20.455	8.81	1	0.937	0.898
MSBRM_2493	High	no KO assigned	Glycosyltransferase	8.94737	2	2	2	380	42.406	8.95	1	0.741	0.682
MSBRM_1029	High	no KO assigned	hypothetical protein	9.1954	1	9	1	87	9.591	5.95	1	1.102	1.577
MSBRM_0549	High	no KO assigned	Mannosyltransferase WbkA	9.0411	2	2	2	365	41.72	8.24	1	0.977	1.058
MSBRM_3270	High	K03738 aldehyde:ferredoxin oxidoreductase [EC:1.2.7.5]	aldehyde ferredoxin oxidoreductase	6.93739	4	4	4	591	63.541	6.61	1	0.911	0.847
MSBRM_2173	High	K02008 cobalt/nickel transport system permease protein	Transmembrane component NikQ of energizing module of nickel ECF transporter	9.96785	4	4	4	311	34.995	9.7	1	0.857	0.919
MSBRM_0497	High	K02379 FdhD protein	Formate dehydrogenase chain D	7.7821	2	3	2	257	28.063	8.98	1	0.946	0.909
MSBRM_1540	High	no KO assigned	Methyltransferase corrinoid activation protein	3.78788	2	3	2	528	57.337	6.4	1	0.862	1.008
MSBRM_3472	High	K02050 NitT/TauT family transport system permease protein	ABC-type nitrate/sulfonate/bicarbonate transport system, permease component	4.98084	2	4	2	261	28.981	9.16	1	1.063	1.103
MSBRM_2139	High	no KO assigned	Potassium channel protein	8.29694	2	3	2	229	24.933	5.05	1	1.013	0.958
MSBRM_1336	High	K03470 ribonuclease HII [EC:3.1.26.4]	Ribonuclease HII	9.68992	3	3	3	258	29.242	8.31	1	0.885	0.894
MSBRM_2724	High	no KO assigned	Glycosyl transferase, group 1	6.1828	2	3	2	372	41.594	7.8	1	0.895	0.89
MSBRM_0825	High	K02015 iron complex transport system permease protein	Iron(III) dicitrate transport system permease protein	4.21348	2	5	2	356	37.939	8.56	1	1.052	1.003
MSBRM_3168	High	no KO assigned	hypothetical protein	8.1448	3	3	3	442	47.897	8.03	1	0.914	0.812
MSBRM_0992	High	K01507 inorganic pyrophosphatase [EC:3.6.1.1]	Inorganic pyrophosphatase	13.9394	2	6	2	165	19.288	5.69	1	1.08	0.943
MSBRM_1015	High	K07463 archaea-specific RecJ-like exonuclease	Phosphoesterase	8.61538	3	3	3	325	36.632	7.88	1	0.971	0.942
MSBRM_2994	High	K03823 phosphinothricin acetyltransferase [EC:2.3.1.183]	phosphinothricin acetyltransferase	15.6425	3	3	3	179	20.814	6.55	1	1.069	0.923
MSBRM_3396	High	no KO assigned	hypothetical protein	14.0127	2	2	2	157	18.348	4.94	1	0.818	0.833
MSBRM_2515	High	no KO assigned	Ferredoxin	35.9375	1	1	1	64	7.154	4.36	1	1.048	0.816
MSBRM_3145	High	no KO assigned	transcriptional regulator	23.9316	3	3	3	117	13.716	6.9	1	1.03	1.093
MSBRM_2886	High	no KO assigned	serine/threonine kinase	8.88889	2	4	2	270	31.022	5	1	0.827	0.746
MSBRM_0906	High	K02032 peptide/nickel transport system ATP-binding protein	Oligopeptide transport ATP-binding protein OppF	9.83607	2	3	2	305	33.865	6.98	1	1.008	0.946
MSBRM_3159	High	K00721 dolichol-phosphate mannosyltransferase [EC:2.4.1.83]	glycosyltransferase, putative	9.18033	4	4	4	305	33.943	7.97	1	0.975	0.979
MSBRM_2982	High	no KO assigned	hypothetical protein	6.52174	2	4	2	276	31.709	4.27	1	1.037	0.974
MSBRM_3051	High	K00931 glutamate 5-kinase [EC:2.7.2.11]	Glutamate 5-kinase	9.35961	2	3	2	406	44.514	5.47	1	0.798	0.9
MSBRM_2695	High	K18532 adenylate kinase [EC:2.7.4.3]	AMP/CMP kinase AK6	12.0879	2	4	2	182	21.052	5.1	1	0.963	0.929
MSBRM_2367	High	no KO assigned	Diamine acetyltransferase	12.2905	2	3	2	179	20.36	6.13	1	0.906	0.932
MSBRM_0444	High	no KO assigned	hypothetical protein	18.3099	1	3	1	71	8.247	6.52	1	0.894	0.791
MSBRM_0129	High	no KO assigned	hypothetical protein	18	2	3	2	100	11.574	6.64	1	1.101	0.894
MSBRM_0275	High	K01607 4-carboxymuconolactone decarboxylase [EC:4.1.1.44]	4-carboxymuconolactone decarboxylase	8.91473	2	3	2	258	28.834	5	1	0.808	0.82
MSBRM_1590	High	no KO assigned	hypothetical protein	8.05369	2	4	2	298	32.013	4.92	1	0.893	1.034
MSBRM_3128	High	no KO assigned	hypothetical protein	8.79121	2	2	2	273	31.464	5.21	1	0.91	0.894
MSBRM_1609	High	no KO assigned	hypothetical protein	18.6047	3	6	3	129	15.591	5.08	1	0.868	0.85
MSBRM_1867	High	K00555 tRNA (guanine26-N2/guanine27-N2)-dimethyltransferase [EC:2.1.1.215 2.1.1.216]	tRNA N2,N2-dimethyl(Guanine26-N2)-methyltransferase	6.4433	2	2	2	388	42.748	7.17	1	0.864	0.716
MSBRM_0950	High	no KO assigned	cell surface protein	7.03125	1	15	1	128	13.987	7.88	1	1.141	1.449
MSBRM_0196	High	no KO assigned	hypothetical protein	2.04461	2	2	2	1076	124.236	5.48	1	1.085	0.928
MSBRM_2485	High	no KO assigned	hypothetical protein	10.6918	2	2	2	159	17.652	5.01	1	0.891	0.531
MSBRM_3133	High	K10773 endonuclease III [EC:4.2.99.18]	Endonuclease III	8.08511	2	3	2	235	26.647	9.2	1	0.846	0.816
MSBRM_1475	High	no KO assigned	secondary thiamine-phosphate synthase enzyme	10	1	2	1	140	15.839	5.33	1	0.906	1.038
MSBRM_0091	High	no KO assigned	Cation transporter	4.59459	2	11	1	370	39.923	6.54	1	0.986	1.326
MSBRM_1171	High	K00788 thiamine-phosphate pyrophosphorylase [EC:2.5.1.3]	Thiamin-phosphate pyrophosphorylase	18.1818	3	3	3	220	23.983	5.86	1	0.875	0.863
MSBRM_1090	High	K02035 peptide/nickel transport system substrate-binding protein	Oligopeptide ABC transporter, periplasmic oligopeptide-binding protein OppA	5.74506	3	3	2	557	62.098	4.93	1	1.011	1.069
MSBRM_0224	High	K02032 peptide/nickel transport system ATP-binding protein	Dipeptide transport ATP-binding protein DppF	6.89655	1	2	1	203	22.722	7.96	1	0.991	1.069
MSBRM_0902	High	no KO assigned	ubiquinone/menaquinone biosynthesis methyltransferase	11.7391	2	2	2	230	26.598	5.01	1	1.026	0.954
MSBRM_0232	High	no KO assigned	putative transcriptional regulator	6.47059	3	4	3	340	37.168	7.36	1	1.08	1.07
MSBRM_3172	High	no KO assigned	radical SAM domain protein	6.36364	2	2	2	330	38.133	8.03	1	1	0.998
MSBRM_1977	High	no KO assigned	GTP cyclohydrolase III (methanopterin)	5.86735	2	2	2	392	44.978	8.4	1	0.977	0.986
MSBRM_2582	High	K01990 ABC-2 type transport system ATP-binding protein	ABC transporter, ATP binding protein	13.0612	2	3	2	245	27.862	5.11	1	0.889	0.962
MSBRM_1516	High	K07304 peptide-methionine (S)-S-oxide reductase [EC:1.8.4.11]	Peptide methionine sulfoxide reductase MsrA	13.2597	2	3	2	181	20.619	6.4	1	0.838	0.993
MSBRM_1002	High	no KO assigned	hypothetical protein	13.6546	2	3	2	249	27.286	5.11	1	0.819	0.852
MSBRM_1567	High	K11781 5-amino-6-(D-ribitylamino)uracil---L-tyrosine 4-hydroxyphenyl transferase [EC:2.5.1.147]	7,8-didemethyl-8-hydroxy-5-deazariboflavin synthase subunit 2	8.24468	2	2	2	376	41.642	6.01	1	0.87	0.79
MSBRM_2222	High	no KO assigned	hypothetical protein	5.02392	2	3	2	418	47.704	9.52	1	0.889	0.875
MSBRM_3516	High	no KO assigned	Zinc metalloprotease	6.86813	2	2	2	364	39.929	9.31	1	0.868	0.812
MSBRM_2450	High	no KO assigned	hypothetical protein	7.72128	3	3	3	531	59.425	4.73	1	0.937	1.183
MSBRM_1162	High	no KO assigned	hypothetical protein	6.66667	2	3	2	225	24.943	4.54	1	0.982	0.972
MSBRM_1904	High	K01469 5-oxoprolinase (ATP-hydrolysing) [EC:3.5.2.9]	N-methylhydantoinase A/acetone carboxylase, beta subunit	2.52336	2	2	2	1070	117.191	6.32	1	0.884	0.843
MSBRM_3024	High	K02924 large subunit ribosomal protein L39e	LSU ribosomal protein L39e	17.0213	1	6	1	47	5.748	12.54	1	0.917	0.562
MSBRM_1168	High	no KO assigned	NADH oxidase	5.23077	2	3	2	325	36.164	6.52	1	0.922	0.73
MSBRM_0160	High	K16137 TetR/AcrR family transcriptional regulator, transcriptional repressor for nem operon	Transcriptional regulator, TetR family	18.4713	2	4	2	157	17.6	6.2	1	0.851	0.85
MSBRM_0918	High	no KO assigned	hypothetical protein	9.57854	1	1	1	261	27.693	4.79	1	0.927	1.185
MSBRM_2208	High	K16305 fructose-bisphosphate aldolase / 6-deoxy-5-ketofructose 1-phosphate synthase [EC:4.1.2.13 2.2	Fructose-bisphosphate aldolase/6-deoxy-5-ketofructose 1-phosphate synthase	2.98507	1	3	1	268	29.425	6.23	1	0.69	0.701
MSBRM_3077	High	K21903 ArsR family transcriptional regulator, lead/cadmium/zinc/bismuth-responsive transcriptional r	transcriptional regulator, ArsR family	20.339	2	2	2	118	13.461	6.07	1	1.083	0.887
MSBRM_1606	High	K07113 UPF0716 protein FxsA	FxsA protein	5.97015	1	2	1	134	15.039	9.76	1	1.057	1.363
MSBRM_1232	High	no KO assigned	hypothetical protein	17.3913	2	2	2	161	17.662	9.39	1	0.951	0.918
MSBRM_1613	High	K07079 uncharacterized protein	Aldo/keto reductase	7.03518	2	2	2	398	45.709	5.96	1	0.969	1.229
MSBRM_2228	High	K03752 molybdenum cofactor guanylyltransferase [EC:2.7.7.77]	Molybdopterin-guanine dinucleotide biosynthesis protein	9.7561	2	2	2	246	27.924	5.67	1	1.06	1.007
MSBRM_2394	High	no KO assigned	hypothetical protein	34.5238	2	2	2	84	9.383	5.06	1	0.802	0.758
MSBRM_1414	High	no KO assigned	Glycosyltransferase	8.6262	2	2	2	313	35.771	9.17	1	0.871	0.845
MSBRM_0756	High	no KO assigned	Glucoamylase	4.74517	3	3	3	569	65.299	7.43	1	0.928	0.835
MSBRM_0207	High	no KO assigned	hypothetical protein	15	3	3	3	160	18.484	4.83	1	0.97	1.536
MSBRM_1296	High	no KO assigned	Transcriptional regulator, AraC family	7.6555	2	3	2	209	23.174	6.11	1	0.911	1.022
MSBRM_2835	High	K09729 uncharacterized protein	polyprenyl synthetase	10.6796	2	2	2	206	23.231	9.09	1	0.947	0.96
MSBRM_2159	High	no KO assigned	Mobile element protein	8.2397	2	3	2	267	30.8	8.66	1	0.881	0.834
MSBRM_2007	High	K08602 oligoendopeptidase F [EC:3.4.24.-]	Oligoendopeptidase F	5.16129	2	2	2	620	72.209	4.96	1	0.869	0.789
MSBRM_1456	High	no KO assigned	hypothetical protein	7.22433	2	2	2	263	31.134	6.76	1	0.89	0.868
MSBRM_2028	High	no KO assigned	hypothetical protein	15.7895	1	4	1	57	6.41	8.79	1	0.988	1.206
MSBRM_2800	High	K03320 ammonium transporter, Amt family	Ammonium transporter	5.54156	2	3	2	397	41.448	6.61	1	1.018	0.923
MSBRM_2887	High	K02683 DNA primase small subunit [EC:2.7.7.-]	DNA primase small subunit	5.7971	2	2	2	414	47.77	8.34	1	0.852	0.777
MSBRM_1215	High	no KO assigned	hypothetical protein	18.9189	1	1	1	74	8.053	10.29	1	0.977	1.132
MSBRM_1846	High	K01154 type I restriction enzyme, S subunit [EC:3.1.21.3]	Type I restriction-modification system, specificity subunit S	6.78261	3	4	3	575	65.504	5.88	1	0.896	0.85
MSBRM_0760	High	no KO assigned	LPS biosynthesis RfbU related protein	4.62725	3	5	2	389	43.589	8.1	1	0.993	0.769
MSBRM_3429	High	K03639 GTP 3',8-cyclase [EC:4.1.99.22]	Molybdenum cofactor biosynthesis protein MoaA	6.92771	2	3	2	332	37.303	8.41	1	1.041	0.968
MSBRM_3045	High	no KO assigned	Stress-responsive transcriptional regulator	24.1379	1	2	1	58	6.431	8.87	1	0.984	1.092
MSBRM_1351	High	K22903 nitrogenase vanadium-cofactor synthesis protein VnfE	Nitrogenase vanadium-cofactor synthesis protein VnfE	5.89391	3	3	3	509	56.484	6.48	1	1.044	0.99
MSBRM_0811	High	K02068 putative ABC transport system ATP-binding protein	Methionine ABC transporter ATP-binding protein	9.72222	2	2	2	216	25.01	7.33	1	0.911	0.835
MSBRM_2462	High	K02626 arginine decarboxylase [EC:4.1.1.19]	Pyruvoyl-dependent arginine decarboxylase	9.69697	1	1	1	165	18.191	5.53	1	0.834	0.787
MSBRM_0631	High	no KO assigned	HTH DNA-binding protein	6.87023	2	5	2	131	14.802	6.57	1	0.937	0.946
MSBRM_0527	High	no KO assigned	antigen	7.1161	2	3	2	267	30.267	5.15	1	0.734	0.698
MSBRM_2857	High	no KO assigned	hypothetical protein	5.94966	2	2	2	437	50.523	6.8	1	1.013	0.99
MSBRM_1756	High	K07722 CopG family transcriptional regulator, nickel-responsive regulator	Nickel responsive regulator NikR	19.8582	3	3	2	141	16.03	8.75	1	0.95	0.803
MSBRM_2854	High	no KO assigned	hypothetical protein	14.6552	1	1	1	116	13.534	4.75	1	0.753	0.768
MSBRM_0676	High	no KO assigned	1,4-alpha-glucan branching enzyme	2.24359	1	1	1	624	72.63	5.77	1	0.774	1.012
MSBRM_2648	High	K19116 CRISPR-associated protein Cas5h	CRISPR-associated protein, Cas5h family	12.8319	2	3	2	226	25.919	8.27	1	0.946	0.988
MSBRM_3035	High	K02016 iron complex transport system substrate-binding protein	periplasmic binding protein	5.20833	1	1	1	384	43.499	4.92	1	0.896	1.018
MSBRM_0172	High	no KO assigned	hypothetical protein	7.97546	2	2	2	326	36.454	5.1	1	0.897	1.137
MSBRM_2709	High	no KO assigned	hypothetical protein	7.87671	2	2	2	292	32.744	5.17	1	0.807	0.803
MSBRM_3069	High	no KO assigned	Phytoene dehydrogenase	4.80549	2	2	2	437	49.178	7.09	1	0.999	0.971
MSBRM_2568	High	K01338 ATP-dependent Lon protease [EC:3.4.21.53]	putative ATP-dependent protease	3.4632	2	2	2	693	77.991	6	1	0.922	0.783
MSBRM_1167	High	no KO assigned	hypothetical protein	3.49345	2	3	2	458	53.788	6.86	1	0.99	0.879
MSBRM_2126	High	K02111 F-type H+/Na+-transporting ATPase subunit alpha [EC:7.1.2.2 7.2.2.1]	Sodium-transporting ATPase subunit A	1.19048	1	3	1	588	65.164	5.63	1	0.743	0.698
MSBRM_1191	High	K06889 uncharacterized protein	hypothetical protein	6.47773	2	2	2	494	53.775	4.82	1	0.841	0.948
MSBRM_1890	High	no KO assigned	NPCBM-associated, NEW3 domain of alpha-galactosidase	3.7694	1	1	1	451	49.656	4.92	1	1.164	1.256
MSBRM_2641	High	K12573 ribonuclease R [EC:3.1.-.-]	3'-to-5' exoribonuclease RNase R	3.8526	2	2	2	597	67.021	8.59	1	0.922	0.778
MSBRM_1820	High	no KO assigned	membrane protein, putative	6.06936	1	3	1	346	38.509	8.27	1	1.08	0.959
MSBRM_2820	High	K06920 7-cyano-7-deazaguanine synthase [EC:6.3.4.20]	Queuosine Biosynthesis QueC ATPase	15.5844	2	2	2	231	25.604	4.79	1	0.869	0.788
MSBRM_0975	High	no KO assigned	Multi antimicrobial extrusion protein (Na(+)/drug antiporter), MATE family of MDR efflux pumps	3.20513	2	3	2	468	50.66	9.52	1	1.072	1.126
MSBRM_1564	High	no KO assigned	Ferredoxin	33.9623	1	1	1	53	5.536	7.87	1	1.015	1.111
MSBRM_2985	High	no KO assigned	hypothetical protein	3.81232	1	1	1	341	38.832	5.53	1	0.968	1.77
MSBRM_2550	High	no KO assigned	hypothetical protein	20.6186	1	1	1	97	11.026	5.53	1	1.026	1.143
MSBRM_1441	High	no KO assigned	sensory transduction histidine kinase	3.48361	1	1	1	488	56.684	5.27	1	0.875	1.044
MSBRM_1042	High	no KO assigned	ABC1 family protein	5.80762	2	2	2	551	62.533	6.51	1	0.902	0.949
MSBRM_0934	High	no KO assigned	UvsW helicase	5.36082	3	3	3	485	54.577	9.26	1	0.907	0.969
MSBRM_2505	High	K03427 type I restriction enzyme M protein [EC:2.1.1.72]	Type I restriction-modification system, DNA-methyltransferase subunit M	3.09478	1	1	1	517	58.767	5.06	1	0.921	0.956
MSBRM_2408	High	no KO assigned	B12-binding domain/radical SAM domain protein, family	2.43478	1	1	1	575	63.46	8.43	1	0.695	0.573
MSBRM_3211	High	no KO assigned	transcriptional regulator, ArsR family	8.08824	2	2	2	272	31.374	6.43	1	0.909	0.928
MSBRM_0977	High	K07005 uncharacterized protein	putative flavin-nucleotide-binding protein	9.21053	1	1	1	152	17.402	5.05	1	0.893	0.806
MSBRM_0962	High	no KO assigned	response regulator receiver	9.55414	1	1	1	157	17.177	5.44	1	0.856	1.008
MSBRM_0568	High	K03665 GTPase	GTP-binding protein HflX	5.04587	2	2	2	436	49.484	6.14	1	0.888	0.827
MSBRM_1218	High	no KO assigned	hypothetical protein	10.3093	2	2	2	194	22.502	9.33	1	0.907	0.771
MSBRM_2231	High	no KO assigned	iron-sulfur flavoprotein	8.85417	1	1	1	192	20.88	8.32	1	1.039	0.895
MSBRM_0081	High	no KO assigned	Transcriptional regulator, ArsR family	5.14706	2	2	2	272	31.996	7.68	1	0.933	0.828
MSBRM_3023	High	K07585 tRNA methyltransferase	ATP-utilizing enzymes of the PP-loop superfamily protein	9.26829	1	3	1	205	23.299	5.72	1	0.859	0.918
MSBRM_2941	High	no KO assigned	hypothetical protein	8.75	2	3	1	160	18.924	8.87	1	0.806	0.791
MSBRM_2692	High	K15888 tritrans,polycis-undecaprenyl-diphosphate synthase [geranylgeranyl-diphosphate specific] [EC:	Undecaprenyl diphosphate synthase	4.45205	1	1	1	292	33.552	6.8	1	1.037	1.051
MSBRM_0794	High	no KO assigned	hypothetical protein	4.45545	3	3	3	606	70.603	9.29	1	1.01	0.894
MSBRM_1292	High	no KO assigned	hypothetical protein	5.08475	2	4	2	354	37.027	5.05	1	0.983	1.118
MSBRM_3156	High	K05896 segregation and condensation protein A	Segregation and condensation protein A	3.83481	1	1	1	339	38.511	4.67	1	0.839	0.836
MSBRM_3221	High	no KO assigned	hypothetical protein	6.4257	1	1	1	249	28.563	7.27	1	0.918	1.03
MSBRM_0004	High	no KO assigned	hypothetical protein	3.5	2	3	1	400	46.725	6.9	1	0.958	0.726
MSBRM_2973	High	no KO assigned	Transcriptional regulator, ArsR family	19.3277	2	2	2	119	14.142	6.67	1	0.813	0.77
MSBRM_0278	High	no KO assigned	Conserved domain protein precursor	12.2093	1	1	1	172	19.177	4.55	1	0.873	0.966
MSBRM_2049	High	no KO assigned	hypothetical protein	4.18848	1	1	1	382	41.877	4.61	1	0.758	1.06
MSBRM_2389	High	no KO assigned	hypothetical protein	6.01852	1	1	1	216	25.08	6.8	1	1.028	1.059
MSBRM_0730	High	no KO assigned	hypothetical protein	3.82775	1	1	1	627	67.948	5.05	1	0.871	0.914
MSBRM_2667	High	K07158 uncharacterized protein	Nucleotide binding protein, PINc	13.9344	1	1	1	122	13.843	9.14	1	0.72	0.676
MSBRM_0253	High	no KO assigned	hypothetical protein	11.1111	1	1	1	171	19.496	4.68	1	0.741	0.987
MSBRM_0059	High	no KO assigned	Fe-S OXIDOREDUCTASE	1.2987	1	1	1	770	87.336	9.31	1	1.013	1.046
MSBRM_3339	Medium	no KO assigned	hypothetical protein	21.0526	3	3	3	133	15.222	7.28	1	0.99	0.839
MSBRM_0509	Medium	no KO assigned	hypothetical protein	4.32099	1	1	1	324	37.744	8.73	1	0.969	0.905
MSBRM_0088	Medium	K13993 HSP20 family protein	putative heat shock protein	9.69697	1	1	1	165	18.939	4.35	1	0.978	0.879
MSBRM_2834	Medium	K09729 uncharacterized protein	polyprenyl synthetase	5.6872	1	1	1	211	24.192	7.91	1	0.879	0.677
MSBRM_1872	Medium	no KO assigned	hypothetical protein	12.782	2	3	2	133	15.639	7.88	1	0.828	0.692
MSBRM_0459	Medium	no KO assigned	Choline permease LicB	4.02299	1	1	1	348	37.456	5.67	1	1.063	1.019
MSBRM_2516	Medium	no KO assigned	hypothetical protein	1.75439	1	6	1	570	63.747	4.97	1	0.889	0.902
MSBRM_2011	Medium	K03284 magnesium transporter	Magnesium and cobalt transport protein CorA	4.23729	2	2	2	354	41.473	6.46	1	0.89	0.928
MSBRM_1638	Medium	no KO assigned	Quinolone resistance protein	5.31401	1	1	1	207	23.323	4.77	1	0.992	0.885
MSBRM_0327	Medium	K09128 uncharacterized protein	Aconitate hydratase X, predicted	5.51724	1	2	1	145	15.759	7.33	1	1.056	0.936
MSBRM_0865	Medium	no KO assigned	Transcriptional regulator, PadR family	6.49351	1	1	1	154	17.714	7.14	1	0.943	0.923
MSBRM_1891	Medium	K02003 putative ABC transport system ATP-binding protein	Cell division transporter, ATP-binding protein FtsE	9.34959	2	2	2	246	27.465	7.44	1	0.824	0.891
MSBRM_2316	Medium	K00196 anaerobic carbon-monoxide dehydrogenase iron sulfur subunit	CO dehydrogenase iron-sulfur protein CooF	10.6509	1	1	1	169	18.648	6.9	1	0.918	0.85
MSBRM_0397	Medium	no KO assigned	Mobile element protein	2.98507	1	2	1	536	62.187	6.99	1	0.943	0.995
MSBRM_1379	Medium	no KO assigned	MutT protein	14.4509	1	1	1	173	20.016	5.9	1	0.892	0.847
MSBRM_2563	Medium	no KO assigned	hypothetical protein	27.957	1	1	1	93	10.601	10.78	1	0.857	0.782
MSBRM_0501	Medium	no KO assigned	hypothetical protein	12.5	1	2	1	96	11.226	4.94	1	0.929	1.121
MSBRM_1036	Medium	no KO assigned	Transcriptional regulator, HxlR family	36.5854	1	1	1	41	4.715	5.17	1	0.899	0.852
MSBRM_2785	Medium	K17830 digeranylgeranylglycerophospholipid reductase [EC:1.3.1.101 1.3.7.11]	Geranylgeranyl diphosphate reductase	2.77778	1	1	1	396	42.596	8.95	1	0.954	1.095
MSBRM_0914	Medium	no KO assigned	Transcriptional regulator, HxlR family	12.844	1	1	1	109	13.174	8.54	1	0.902	0.89
MSBRM_0259	Medium	K02003 putative ABC transport system ATP-binding protein	ABC transporter, ATP-binding protein	4.65116	1	1	1	258	28.73	8.73	1	0.952	0.932
MSBRM_3371	Medium	no KO assigned	hypothetical protein	2.02312	1	2	1	346	40.451	5.59	1	0.728	0.611
MSBRM_0095	Medium	K02322 DNA polymerase II large subunit [EC:2.7.7.7]	Archaeal DNA polymerase II large subunit	0.95986	1	1	1	1146	128.018	6.67	1	0.826	0.882
MSBRM_1956	Medium	no KO assigned	hypothetical protein	7.11111	1	1	1	225	26.294	5.44	1	1.16	1.275
MSBRM_1729	Medium	no KO assigned	hypothetical protein	6.14035	1	2	1	114	12.906	4.82	1	0.873	1.05
MSBRM_0377	Medium	no KO assigned	hypothetical protein	6.27178	2	3	2	287	32.298	6.39	1	0.974	0.87
MSBRM_3376	Medium	K01784 UDP-glucose 4-epimerase [EC:5.1.3.2]	UDP-glucose 4-epimerase	12.2257	2	2	2	319	35.45	6.02	1	0.885	0.901
MSBRM_2441	Medium	no KO assigned	Flavodoxin	14.2857	2	2	2	140	15.43	6.33	1	0.979	0.869
MSBRM_0558	Medium	no KO assigned	hypothetical protein	8.77863	1	1	1	262	31.221	6.44	1	0.844	0.675
MSBRM_1557	Medium	K22164 F420H2 dehydrogenase subunit I [EC:1.5.98.3]	hypothetical protein	11.7647	2	2	2	136	15.15	9.04	1	0.988	0.931
MSBRM_0094	Medium	no KO assigned	hypothetical protein	9.09091	2	2	2	77	8.676	10.2	1	1.016	1.014
MSBRM_3236	Medium	K01990 ABC-2 type transport system ATP-binding protein	ABC transporter, ATP-binding protein	3.64742	2	7	1	329	37.468	6.9	1	0.993	0.944
MSBRM_1104	Medium	K01130 arylsulfatase [EC:3.1.6.1]	Arylsulfatase	0.892857	1	3	1	784	86.999	5.92	1	0.901	1.014
MSBRM_0198	Medium	no KO assigned	hypothetical protein	7.29614	2	2	2	233	25.35	9.86	1	1.031	0.803
MSBRM_1486	Medium	no KO assigned	O-methyltransferase	4.36047	1	1	1	344	37.816	5	1	0.796	1.402
MSBRM_0299	Medium	K07305 peptide-methionine (R)-S-oxide reductase [EC:1.8.4.12]	Peptide methionine sulfoxide reductase MsrB	12.1622	1	1	1	148	17.001	8.29	1	0.86	0.95
MSBRM_0326	Medium	no KO assigned	Zinc metalloprotease	2.84238	2	2	2	387	43.421	9.06	1	0.881	0.925
MSBRM_0569	Medium	no KO assigned	hypothetical protein	9.16031	1	1	1	131	14.865	6.93	1	0.878	0.759
MSBRM_1318	Medium	no KO assigned	Thioredoxin	6.79012	1	1	1	162	17.999	4.58	1	0.846	1.024
MSBRM_2864	Medium	no KO assigned	tRNA:Cm32/Um32 methyltransferase	5	1	1	1	240	26.863	5.91	1	1.032	0.804
MSBRM_0273	Medium	no KO assigned	Flavodoxin	10.6145	2	2	2	179	19.846	7.78	1	0.932	0.919
MSBRM_0165	Medium	no KO assigned	hypothetical protein	7.11297	2	2	2	239	27.031	5.68	1	0.939	0.919
MSBRM_1109	Medium	no KO assigned	hypothetical protein	6.47059	1	1	1	170	19.729	6.02	1	0.835	0.781
MSBRM_0382	Medium	K02032 peptide/nickel transport system ATP-binding protein	Oligopeptide transport ATP-binding protein OppF	10.2128	2	2	2	235	26.242	8.98	1	1.011	0.957
MSBRM_1944	Medium	no KO assigned	cell surface protein	4.94071	1	1	1	506	56.195	4.64	1	1.129	2.504
MSBRM_0534	Medium	K06885 uncharacterized protein	Putative dNTP triphosphohydrolase, Archaeal subgroup	2.76382	1	1	1	398	45.579	7.01	1	0.98	0.964
MSBRM_1417	Medium	no KO assigned	hypothetical protein	2.86104	1	1	1	734	83.771	9.07	1	0.843	0.75
MSBRM_1671	Medium	no KO assigned	hypothetical protein	8.60927	1	1	1	151	17.695	7.88	1	1	0.876
MSBRM_2065	Medium	no KO assigned	Ferredoxin	25	1	1	1	48	5.351	3.9	1	0.997	0.792
MSBRM_2604	Medium	K03538 ribonuclease P protein subunit POP4 [EC:3.1.26.5]	Ribonuclease P protein component 1	11.8182	1	1	1	110	12.653	10.27	1	0.924	0.749
MSBRM_2627	Medium	K00426 cytochrome bd ubiquinol oxidase subunit II [EC:7.1.1.7]	Cytochrome d ubiquinol oxidase subunit II	4.32277	2	4	2	347	38.166	6.19	1	0.967	1.074
MSBRM_1135	Medium	no KO assigned	hypothetical protein	3.30579	1	1	1	363	41.131	4.68	1	1.155	2.216
MSBRM_0601	Medium	no KO assigned	ADP-ribosylglycohydrolase	3.44828	1	1	1	319	34.811	5.19	1	0.959	1.046
MSBRM_1478	Medium	no KO assigned	hypothetical protein	10.5263	1	1	1	95	10.899	8.44	1	0.841	0.808
MSBRM_0566	Medium	no KO assigned	hypothetical protein	11.8182	1	1	1	110	12.184	9.09	1	0.796	0.859
MSBRM_2377	Medium	no KO assigned	protein of unknown function DUF86	7.89474	1	2	1	114	12.933	4.74	1	0.951	0.85
MSBRM_2251	Medium	no KO assigned	High-affnity carbon uptake protein Hat/HatR	3.88007	2	3	2	567	65.907	5.74	1	0.746	0.835
MSBRM_1571	Medium	K01142 exodeoxyribonuclease III [EC:3.1.11.2]	Exodeoxyribonuclease III	3.87597	1	1	1	258	29.832	8.43	1	0.824	0.985
MSBRM_3007	Medium	K03724 ATP-dependent helicase Lhr and Lhr-like helicase [EC:3.6.4.-]	Putative ski2-type helicase	1.15183	1	1	1	955	107.429	7.91	1	0.665	0.605
MSBRM_2332	Medium	no KO assigned	Rieske [2Fe-2S] iron-sulfur protein	6.39386	1	1	1	391	43.46	7.93	1	0.715	0.819
MSBRM_3209	Medium	no KO assigned	hypothetical protein	7.82123	1	1	1	179	20.218	5.48	1	0.801	1.121
MSBRM_0878	Medium	K09740 uncharacterized protein	hypothetical protein	3.55731	1	1	1	253	26.844	5.11	1	0.984	0.916
MSBRM_1008	Medium	K07728 putative transcriptional regulator	HTH DNA-binding protein	5.8104	1	1	1	327	36.426	5.52	1	0.753	0.744
MSBRM_0050	Medium	no KO assigned	hypothetical protein	19.403	1	1	1	67	7.38	8.91	1	0.973	0.932
MSBRM_2103	Medium	no KO assigned	hypothetical protein	6.01093	1	1	1	183	20.948	5.69	1	0.883	0.985
MSBRM_3300	Medium	K07034 uncharacterized protein	Putative regulatory protein	3	1	13	1	200	21.503	8.29	1	0.808	0.925
MSBRM_0465	Medium	K17884 archaetidylinositol phosphate synthase [EC:2.7.8.39]	CDP-diacylglycerol--glycerol-3-phosphate 3-phosphatidyltransferase	8.28402	1	1	1	169	17.667	10.11	1	0.922	0.882
MSBRM_2645	Medium	K15342 CRISP-associated protein Cas1	CRISPR-associated protein Cas1	2.78638	1	1	1	323	37.238	7.4	1	1.064	0.961
MSBRM_0348	Medium	K01628 L-fuculose-phosphate aldolase [EC:4.1.2.17]	Ribulose-5-phosphate 4-epimerase and related epimerase and aldolase	8.99471	1	1	1	189	20.575	5.97	1	0.909	0.946
MSBRM_0741	Medium	K03828 putative acetyltransferase [EC:2.3.1.-]	Histone acetyltransferase HPA2	7.58621	1	1	1	145	16.521	9.23	1	1.063	1.083
MSBRM_1725	Medium	no KO assigned	hypothetical protein	7.04225	1	1	1	213	24.257	8.79	1	1.02	1.033
MSBRM_0078	Medium	no KO assigned	hypothetical protein	17.4603	1	1	1	63	6.888	4.59	1	0.987	1.041
MSBRM_3310	Medium	no KO assigned	Sensory transduction histidine kinase	0.952381	1	1	1	1050	116.281	4.97	1	0.86	1.006
MSBRM_0012	Medium	no KO assigned	Ribosomal protein S6	21.4286	1	1	1	70	8.233	5.45	1	0.772	1.26
MSBRM_2420	Medium	K22882 thymidylate synthase [EC:2.1.1.-]	Thymidylate synthase	4.10448	1	1	1	268	29.231	6.09	1	0.836	0.94
MSBRM_2926	Medium	no KO assigned	hypothetical protein	8.52713	1	1	1	129	14.385	6.71	1	0.851	0.824
MSBRM_2922	Medium	no KO assigned	STARP antigen	1.6129	1	3	1	372	40.261	9.04	1	1.153	1.676
MSBRM_2720	Medium	no KO assigned	hypothetical protein	3.83387	1	1	1	313	36.394	7.88	1	0.864	0.87
MSBRM_1870	Medium	K07013 uncharacterized protein	hypothetical protein	4.08163	1	1	1	245	27.845	6.67	1	1.016	0.86
MSBRM_0409	Medium	no KO assigned	Pentapeptide repeat family protein	5.77778	1	1	1	225	24.255	6.42	1	0.85	0.889
MSBRM_0795	Medium	no KO assigned	Glycosyl transferase, group 1 family protein	2.57732	1	1	1	388	44	7.71	1	0.923	0.907
MSBRM_1985	Medium	K03426 NAD+ diphosphatase [EC:3.6.1.22]	NADH pyrophosphatase	3.11419	1	1	1	289	32.368	4.88	1	0.975	0.672
MSBRM_2694	Medium	no KO assigned	hypothetical protein	22.3684	1	1	1	76	8.64	4.51	1	0.966	0.818
MSBRM_1917	Medium	K07386 putative endopeptidase [EC:3.4.24.-]	Peptidase, M13 family	3.1746	1	1	1	693	79.021	5.07	1	1.063	1.204
MSBRM_0911	Medium	no KO assigned	hypothetical protein	7.01754	1	2	1	114	12.774	7.96	1	0.843	0.912
MSBRM_3292	Medium	K17686 Cu+-exporting ATPase [EC:3.6.3.54]	Soluble P-type ATPase-like phosphatase	3.38346	1	1	1	266	29.183	6.15	1	0.96	0.993
MSBRM_1561	Medium	K22159 F420H2 dehydrogenase subunit B [EC:1.5.98.3]	putative membrane-bound hydrogenase subunit mbhJ	4.8913	1	1	1	184	20.774	6.19	1	0.904	0.87
MSBRM_1476	Medium	no KO assigned	hypothetical protein	6.10687	1	2	1	131	14.244	4.61	1	1.181	1.375
MSBRM_0301	Medium	K01838 beta-phosphoglucomutase [EC:5.4.2.6]	Beta-phosphoglucomutase	7.94393	1	1	1	214	24.306	6.42	1	0.88	0.891
MSBRM_2106	Medium	K07100 putative phosphoribosyl transferase	phosphoribosyltransferase	4.95495	1	1	1	222	24.853	5.58	1	1.345	0.726
MSBRM_2849	Medium	no KO assigned	hypothetical protein	1.79641	1	2	1	334	38.761	5.48	1	1.105	1.028
MSBRM_0711	Medium	K22481 heterodisulfide reductase subunit B1 [EC:1.8.7.3]	CoB--CoM heterodisulfide reductase subunit B	4.51389	1	1	1	288	32.495	6.27	1	1.007	0.886
MSBRM_1040	Medium	no KO assigned	hypothetical protein	5.71429	1	1	1	245	26.991	4.65	1	0.889	1.167
MSBRM_1024	Medium	no KO assigned	hypothetical protein	3.83481	2	2	2	339	38.396	5.08	1	0.971	1.142
MSBRM_3253	Medium	K21935 beta-lysine N6-acetyltransferase [EC:2.3.1.264]	Beta-lysine acetyltransferase	1.84615	1	3	1	325	36.925	9.09	1	0.767	0.719
MSBRM_0175	Medium	no KO assigned	hypothetical protein	6.36364	1	1	1	220	24.206	5.4	1	0.774	0.721
MSBRM_1722	Medium	no KO assigned	hypothetical protein	11.9266	1	2	1	109	12.641	9.7	1	0.986	1.009
MSBRM_3407	Medium	no KO assigned	hypothetical protein	10.101	1	1	1	99	11.275	10.59	1	0.954	0.961
MSBRM_2514	Medium	no KO assigned	Heat shock protein	9.18367	1	1	1	98	10.935	4.88	1	1.033	0.966
MSBRM_0791	Medium	no KO assigned	Membrane protein involved in the export of O-antigen, teichoic acid lipoteichoic acids	1.81452	1	1	1	496	55.427	9.19	1	0.979	1.082
MSBRM_1362	Medium	no KO assigned	hypothetical protein	4.375	1	1	1	320	35.807	4.81	1	0.992	1.05
MSBRM_2380	Medium	K03427 type I restriction enzyme M protein [EC:2.1.1.72]	Type I restriction-modification system, DNA-methyltransferase subunit M	1.8	1	2	1	500	57.433	4.89	1	0.936	0.817
MSBRM_2064	Medium	no KO assigned	PaaD-like protein (DUF59) involved in Fe-S cluster assembly	6.87023	1	1	1	131	14.955	5.05	1	1.059	1.112
MSBRM_0254	Medium	no KO assigned	cell surface protein	2.8125	1	1	1	320	34.498	4.94	1	1.169	0.655
MSBRM_1176	Medium	no KO assigned	hypothetical protein	2.09424	1	1	1	382	42.515	4.7	1	0.844	0.849
MSBRM_0166	Medium	no KO assigned	hypothetical protein	12.1795	1	1	1	156	16.885	7.24	1	0.731	0.761
MSBRM_1620	Medium	no KO assigned	hypothetical protein	0.987925	1	1	1	911	105.413	6.27	1	0.931	0.902
MSBRM_0192	Medium	no KO assigned	Uncharacterized protein conserved in archaea	2.41287	1	1	1	373	40.651	6.38	1	1.096	0.909
MSBRM_2957	Medium	no KO assigned	hypothetical protein	3.7037	1	1	1	297	34.055	5.47	1	0.888	0.962
MSBRM_2026	Medium	K00027 malate dehydrogenase (oxaloacetate-decarboxylating) [EC:1.1.1.38]	NAD-dependent malic enzyme	4.84581	1	1	1	454	49.002	6.48	1	1.005	1.241
MSBRM_3293	Medium	no KO assigned	hypothetical protein	4.0678	1	1	1	295	32.165	5.49	1	0.875	0.858
MSBRM_1187	Medium	no KO assigned	hypothetical protein	8.79121	1	1	1	91	10.711	10.11	1	0.892	0.717
MSBRM_1681	Medium	no KO assigned	hypothetical protein	4.69484	1	1	1	213	25.05	10.02	1	0.992	1.122
MSBRM_1996	Medium	no KO assigned	hypothetical protein	9.63855	1	1	1	83	9.089	5.94	1	1.05	1.012
MSBRM_3255	Medium	K03455 monovalent cation:H+ antiporter-2, CPA2 family	Glutathione-regulated potassium-efflux system protein KefC	1.5083	1	1	1	663	72.795	6.07	1	1.001	1.023
MSBRM_2653	Medium	K03790 [ribosomal protein S5]-alanine N-acetyltransferase [EC:2.3.1.267]	N-acetyltransferase	4.87805	1	1	1	164	19.469	8.12	1	1.1	0.732
MSBRM_0522	Medium	no KO assigned	hypothetical protein	3.86266	1	1	1	233	25.687	5.69	1	0.978	1.005
MSBRM_1432	Medium	K09728 uncharacterized protein	hypothetical protein	15.0538	1	1	1	93	10.617	5.2	1	0.71	0.665
MSBRM_1735	Medium	no KO assigned	hypothetical protein	2.90237	1	1	1	379	41.621	4.88	1	1.053	0.985
MSBRM_3001	Medium	no KO assigned	Ni2+-binding GTPase involved in regulation of expression and maturation of hydrogenase	3.8961	1	1	1	231	25.314	8.16	1	0.958	0.789
MSBRM_3097	Medium	K06167 phosphoribosyl 1,2-cyclic phosphate phosphodiesterase [EC:3.1.4.55]	Metal-dependent hydrolases of the beta-lactamase superfamily I	6.09756	1	1	1	246	27.913	6.9	1	0.827	0.771
MSBRM_3032	Low	no KO assigned	Phosphatidylethanolamine N-methyltransferase	4.44444	1	1	1	270	30.692	8.84	1	0.952	0.977
MSBRM_3442	Low	no KO assigned	Protein clustered with O-phosphoseryl-tRNA(Cys) synthetase	3.80228	1	1	1	263	29.139	8.07	1	0.973	0.883
MSBRM_3249	Low	K02927 large subunit ribosomal protein L40e	LSU ribosomal protein L40e	14.2857	1	3	1	49	5.585	10.36	1	0.942	0.861
MSBRM_2286	Low	no KO assigned	hypothetical protein	9.85915	1	1	1	71	7.578	8.57	1	1.297	1.324
MSBRM_2386	Low	no KO assigned	hypothetical protein	1.50754	1	1	1	597	68.861	5.95	1	0.982	0.814
MSBRM_1999	Low	no KO assigned	Adenosylcobinamide amidohydrolase	3.36788	1	1	1	386	42.322	4.86	1	0.878	0.885
MSBRM_1560	Low	K22160 F420H2 dehydrogenase subunit C [EC:1.5.98.3]	NADH-quinone oxidoreductase subunit C/D	5.06329	1	1	1	158	18.41	6.54	1	0.932	0.951
MSBRM_1088	Low	no KO assigned	hypothetical protein	7.69231	1	1	1	91	10.646	9.7	1	1.184	1.161
MSBRM_1327	Low	no KO assigned	hypothetical protein	11.4286	1	1	1	70	8.155	7.17	1	0.85	1.043
MSBRM_2546	Low	K03547 DNA repair protein SbcD/Mre11	DNA double-strand break repair protein Mre11	1.35747	1	2	1	442	50.212	5.38	1	0.696	0.473
MSBRM_1146	Low	K01992 ABC-2 type transport system permease protein	multidrug ABC transporter, permease protein	3.6	1	2	1	250	27.277	9.23	1	0.984	0.922
MSBRM_0835	Low	no KO assigned	Rhodanese-like domain protein	4.70588	1	1	1	170	18.237	7.78	1	0.962	0.934
MSBRM_1923	Low	K00927 phosphoglycerate kinase [EC:2.7.2.3]	Phosphoglycerate kinase	1.93705	1	1	1	413	45.44	6.35	1	0.775	0.931
MSBRM_2129	Low	K02108 F-type H+-transporting ATPase subunit a	Sodium-transporting ATPase subunit B	3.05677	1	3	1	229	25.225	5.25	1	0.947	1.162
MSBRM_2723	Low	no KO assigned	hypothetical protein	1.88235	1	1	1	425	46.887	8.44	1	1.064	1.13
MSBRM_1022	Low	no KO assigned	hypothetical protein	3.35366	1	1	1	328	37.193	4.89	1	1.021	1.117
MSBRM_1616	Low	no KO assigned	hypothetical protein	6.28272	1	1	1	191	21.726	9.57	1	0.95	0.902
MSBRM_2932	Low	no KO assigned	Histone acetyltransferase HPA2 and related acetyltransferase	8.80503	1	1	1	159	18.34	7.43	1	0.972	0.937
MSBRM_3100	Low	K22585 DNA repair protein NreA	hypothetical protein	2.457	1	1	1	407	45.49	8.31	1	0.802	0.772
MSBRM_0970	Low	no KO assigned	hypothetical protein	2.1645	1	1	1	462	48.859	4.86	1	0.924	0.881
MSBRM_0504	Low	no KO assigned	Transcriptional regulator, HxlR family	9.01639	1	1	1	122	14.078	6.11	1	0.728	0.699
MSBRM_0474	Low	no KO assigned	hypothetical protein	6.58683	1	1	1	167	18.83	8.54	1	0.892	0.927
MSBRM_3489	Low	K02323 DNA polymerase II small subunit [EC:2.7.7.7]	Archaeal DNA polymerase II small subunit	1.7316	1	1	1	693	76.097	4.74	1	0.887	0.917
MSBRM_2754	Low	no KO assigned	hypothetical protein	5.07246	1	1	1	138	15.418	9.85	1	0.909	0.957
MSBRM_3363	Low	no KO assigned	hypothetical protein	1.88324	1	1	1	531	59.206	6.13	1	0.907	0.981
MSBRM_1209	Low	no KO assigned	Huntingtin interacting protein E-like protein	4.19355	1	1	1	310	35.382	7.81	1	0.86	0.845
MSBRM_1291	Low	no KO assigned	Nitroreductase family protein	4.73373	1	1	1	169	18.968	6.42	1	0.824	0.817
MSBRM_2535	Low	no KO assigned	hypothetical protein	3.21101	1	1	1	218	24.701	4.7	1	0.822	0.766
MSBRM_3347	Low	no KO assigned	radical SAM domain protein	2.37467	1	1	1	379	42.793	7.15	1	1.098	0.898
MSBRM_0221	Low	K02033 peptide/nickel transport system permease protein	Dipeptide transport system permease protein DppB	2.12121	1	1	1	330	36.437	8.6	1	1.054	1.244
MSBRM_0931	Low	no KO assigned	hypothetical protein	2.44898	1	1	1	245	27.371	7.25	1	0.776	0.8
MSBRM_2006	Low	no KO assigned	putative oxidoreductase/HEAT repeat-containing protein	5.07757	1	2	1	709	81.623	5.15	1	0.96	1.017
MSBRM_1442	Low	no KO assigned	hypothetical protein	3.41615	1	1	1	322	37.033	5.36	1	0.904	0.891
MSBRM_3080	Low	K02013 iron complex transport system ATP-binding protein [EC:3.6.3.34]	Iron(III) ABC transporter, ATP-binding protein	2.7027	1	1	1	259	27.627	8.81	1	0.965	0.758
MSBRM_3272	Low	K07236 tRNA 2-thiouridine synthesizing protein C	Uncharacterized protein involved in the oxidation of intracellular sulfur	13.1579	1	1	1	114	12.602	4.51	1	0.917	0.913
MSBRM_1901	Low	no KO assigned	hypothetical protein	0.751174	1	1	1	1065	121.568	6.62	1	0.775	0.83
MSBRM_1350	Low	K07238 zinc transporter, ZIP family	hypothetical protein	3.50877	1	1	1	228	24.281	5.29	1	1.173	1.211
MSBRM_1577	Low	K09140 pre-rRNA-processing protein TSR3	Ribosome biogenesis protein TSR3	5.20231	1	1	1	173	19.769	7.44	1	0.789	0.723
MSBRM_2438	Low	no KO assigned	hypothetical protein	1.45889	1	1	1	754	85.573	7.3	1	0.786	0.729
MSBRM_0535	Low	no KO assigned	hypothetical protein	5.71429	1	1	1	140	15.654	6.55	1	1.055	0.999
MSBRM_2743	Low	no KO assigned	hypothetical protein	3.43915	1	1	1	378	39.801	5.26	1	1.034	0.742
MSBRM_1068	Low	no KO assigned	Cell surface protein	3.82166	1	1	1	314	34.4	5.01	1	0.995	0.903
MSBRM_0214	Low	no KO assigned	hypothetical protein	2.28426	1	1	1	394	45.357	6.57	1	0.952	0.987
MSBRM_1900	Low	no KO assigned	hypothetical protein	0.886076	1	1	1	790	90.933	8.62	1	0.823	0.596
MSBRM_0583	Low	no KO assigned	hypothetical protein	7.89474	1	3	1	76	8.755	8.54	1	0.99	1.098
MSBRM_3382	Low	no KO assigned	Lactoylglutation lyase	5.84416	1	1	1	154	18.099	5.01	1	1.052	1.091
MSBRM_2168	Low	no KO assigned	hypothetical protein	4.92958	1	1	1	142	16.251	9.5	1	0.852	0.79
MSBRM_2015	Low	K00180 indolepyruvate ferredoxin oxidoreductase, beta subunit [EC:1.2.7.8]	Indolepyruvate oxidoreductase subunit IorB	3.01508	1	1	1	199	21.063	7.39	1	0.888	1.088
MSBRM_1383	Low	K03118 sec-independent protein translocase protein TatC	Twin-arginine translocation protein TatC	3.46154	1	1	1	260	28.752	9.79	1	1.059	1.063
MSBRM_2451	Low	no KO assigned	hypothetical protein	3.29218	1	1	1	243	26.042	5.11	1	1.055	1.289
MSBRM_0772	Low	no KO assigned	hypothetical protein	1.50502	1	1	1	598	69.068	9.2	1	0.918	0.81
MSBRM_2930	Low	no KO assigned	hypothetical protein	4.40252	1	1	1	159	17.615	5.01	1	1.064	0.961
MSBRM_3276	Low	no KO assigned	Polysaccharide deacetylase	4.62185	1	1	1	238	27.591	8.5	1	1.007	0.915
MSBRM_1743	Low	no KO assigned	tRNA-specific adenosine-34 deaminase	12.1019	1	1	1	157	17.525	6.55	1	0.901	0.84
MSBRM_3391	Low	K03654 ATP-dependent DNA helicase RecQ [EC:3.6.4.12]	ATP-dependent DNA helicase RecQ	2.91807	1	1	1	891	100.722	7.36	1	0.973	0.912
MSBRM_3016	Low	no KO assigned	hypothetical protein	4.30108	1	1	1	279	32.951	6.44	1	0.92	0.929
MSBRM_2705	Low	K07130 arylformamidase [EC:3.5.1.9]	Metal-dependent hydrolase	3.31754	1	1	1	211	23.595	5.02	1	0.566	0.425
MSBRM_2199	Low	no KO assigned	hypothetical protein	4.18251	1	1	1	263	29.979	5.67	1	1.042	0.984
MSBRM_1728	Low	no KO assigned	Mannose-6-phosphate isomerase, bifunctional enzyme	3.81166	1	1	1	446	51.184	6.77	1	0.998	1.006
MSBRM_1652	Low	K07244 mgtE-like transporter	Mg/Co/Ni transporter MgtE	7.21154	1	1	1	208	22.204	4.93	1	1.029	0.957
MSBRM_0056	Low	no KO assigned	hypothetical protein	2.0073	1	1	1	548	62.954	5.87	1	0.895	0.944
MSBRM_1619	Low	no KO assigned	hypothetical protein	28.5714	1	1	1	70	8.15	5.33	1	0.836	0.992
MSBRM_1365	Low	no KO assigned	hypothetical protein	3.46535	1	1	1	202	23.088	4.72	1	1.342	1.678
MSBRM_1359	Low	K02015 iron complex transport system permease protein	Vitamin B12 ABC transporter, permease component BtuC	2.33236	1	1	1	343	36.605	8.72	1	1.211	0.952
MSBRM_3372	Low	K09726 uncharacterized protein	hypothetical protein	3.92157	1	2	1	357	40.46	7.91	1	0.94	0.83
MSBRM_1063	Low	no KO assigned	cell surface protein	2.03327	1	1	1	541	59.174	4.68	1	0.922	1.074
MSBRM_0637	Low	K02018 molybdate transport system permease protein	Molybdenum transport system permease protein ModB	3.15315	1	1	1	222	24.01	8.1	1	1.03	0.698
MSBRM_0662	Low	no KO assigned	photosystem I assembly protein Ycf3	1.45103	1	1	1	827	93.597	5.58	1	0.908	1.219
MSBRM_3277	Low	no KO assigned	Glycosyltransferase	1.8617	1	2	1	376	41.758	8.84	1	0.605	0.547
MSBRM_0769	Low	K00640 serine O-acetyltransferase [EC:2.3.1.30]	Serine acetyltransferase	8.13008	1	1	1	123	13.237	9.52	1	1.046	0.979
MSBRM_2378	Low	K06897 7,8-dihydropterin-6-yl-methyl-4-(beta-D-ribofuranosyl)aminobenzene 5'-phosphate synthase [EC:	7,8 dihydropteroate synthase (methanopterin)	4.64286	1	1	1	280	31.249	5.39	1	0.741	0.698
MSBRM_0118	Low	K03574 8-oxo-dGTP diphosphatase [EC:3.6.1.55]	ADP-ribose pyrophosphatase	9.42029	1	1	1	138	15.038	5.6	1	0.681	0.596
MSBRM_3194	Low	no KO assigned	cytochrome C-type biogenesis protein (ccdA), conjectural	2.77778	1	2	1	216	22.98	9.22	1	0.968	1.15
MSBRM_1438	Low	no KO assigned	Iron-sulfur cluster binding protein	3.48837	1	1	1	172	18.379	6.62	1	0.963	0.839
MSBRM_0449	Low	K08999 uncharacterized protein	hypothetical protein	5.84416	1	1	1	154	17.355	5.1	1	1.059	0.9
MSBRM_0369	Low	K03540 ribonuclease P protein subunit RPR2 [EC:3.1.26.5]	Ribonuclease P protein component 4	5.60748	1	1	1	107	13.046	10.58	1	1.109	0.98
MSBRM_0093	Low	K07566 L-threonylcarbamoyladenylate synthase [EC:2.7.7.87]	tRNA(ANN) t(6)A37 threonylcarbamoyladenosine modification protein	1.90736	1	1	1	367	38.978	5.54	1	0.968	0.881
MSBRM_0703	Low	no KO assigned	hypothetical protein	3.65297	1	1	1	219	24.041	4.82	1	0.995	0.712
MSBRM_3088	Low	no KO assigned	putative carboxymuconolactone decarboxylase family protein	6.42202	1	2	1	109	11.833	5.48	1	0.843	0.687
MSBRM_0041	Low	K17870 NADH oxidase (H2O2-forming) [EC:1.6.3.3]	Glutamine--fructose-6-phosphate aminotransferase (isomerizing)	1.62602	1	1	1	492	54.06	8.57	1	0.777	0.751
MSBRM_0489	Low	K07569 RNA-binding protein	gar1-like small nucleolar rnp	9.30233	1	1	1	86	9.702	10.33	1	0.92	0.833
MSBRM_1844	Low	K01153 type I restriction enzyme, R subunit [EC:3.1.21.3]	Type I restriction-modification system, restriction subunit R	1.44357	1	1	1	762	88.23	5.38	1	0.909	0.758
MSBRM_3081	Low	K02015 iron complex transport system permease protein	Vitamin B12 ABC transporter, permease component BtuC	2.65487	1	1	1	339	36.573	9.42	1	1.203	1.146
MSBRM_2312	Low	no KO assigned	Clostripain	1.46699	1	1	1	409	46.261	5.16	1	1.585	0.812
MSBRM_0374	Low	no KO assigned	hypothetical protein	1.88285	1	2	1	478	54.78	4.88	1	1.041	0.85
MSBRM_3367	Low	no KO assigned	O-antigen flippase Wzx	1.63265	1	1	1	490	54.729	9.48	1	0.972	0.792
MSBRM_0069	Low	no KO assigned	hypothetical protein	0.636943	1	2	1	942	101.643	4.82	1	0.81	0.782
MSBRM_3353	Low	K00943 dTMP kinase [EC:2.7.4.9]	Thymidylate kinase	3.90244	1	2	1	205	23.472	8.81	1	0.856	0.883
MSBRM_0310	Low	no KO assigned	Cysteine protease	12.3288	1	1	1	73	8.174	5.05	1	0.803	0.781
MSBRM_0784	Low	no KO assigned	hypothetical protein	3.44828	1	1	1	203	22.86	8.59	1	0.933	0.896
MSBRM_3241	Low	K02003 putative ABC transport system ATP-binding protein	ABC transporter, ATP-binding protein	7.29167	1	1	1	288	31.721	5.59	1	0.877	0.903
MSBRM_1832	Low	no KO assigned	hypothetical protein	4.92958	1	1	1	284	30.957	8.48	1	0.69	0.782
MSBRM_1116	Low	K01153 type I restriction enzyme, R subunit [EC:3.1.21.3]	Type I restriction-modification system, restriction subunit R	0.69808	1	1	1	1146	130.588	5.16	1	0.947	0.942
MSBRM_0512	Low	K04795 fibrillarin-like pre-rRNA processing protein	Fibrillarin	6.63717	1	1	1	226	25.295	9.38	1	0.905	0.889
MSBRM_2520	Low	no KO assigned	Phycocyanin alpha phycocyanobilin lyase	2.44399	1	1	1	491	52.874	4.94	1	1.109	1.974
MSBRM_1618	Low	no KO assigned	hypothetical protein	6.89655	1	1	1	116	13.019	5.19	1	0.829	0.712
MSBRM_1902	Low	no KO assigned	GCN5-related N-acetyltransferase	2.7972	1	1	1	286	32.388	5.22	1	0.91	0.806
MSBRM_1732	Low	no KO assigned	Transcriptional regulator, MarR family	8.43373	1	1	1	83	9.832	8.05	1	0.945	0.813
MSBRM_3242	Low	no KO assigned	hypothetical protein	1.43885	1	1	1	417	45.371	5.06	1	1.201	0.956
MSBRM_1684	Low	K07055 tRNA wybutosine-synthesizing protein 2 [EC:2.5.1.114]	tRNA methylase Trm12p Wyeosine biosynthesis	3.207	1	1	1	343	38.745	8.41	1	0.88	1.128
MSBRM_0167	Low	no KO assigned	hypothetical protein	6.76692	1	1	1	133	14.358	9.92	1	1.368	1.325
MSBRM_1152	Low	no KO assigned	hypothetical protein	1.01351	1	1	1	592	66.465	5.86	1	1.157	0.782
MSBRM_0686	Low	K02031 peptide/nickel transport system ATP-binding protein	Oligopeptide transport system permease protein OppB	1.92308	1	1	1	312	34.421	6.73	1	0.804	0.751
MSBRM_2847	Low	K02033 peptide/nickel transport system permease protein	Oligopeptide transport system permease protein OppB	5.32915	1	1	1	319	35.712	6.87	1	0.916	0.734

## Sheet: DEPs in 50-I_10-I
Description: The detailed information of differently expressed proteins in “50-I_10-I”.
High: FDR < 0.01; Medium: 0.01 ≤ FDR ≤ 0.05; Low: FDR＞0.05.
Gene Locus	Fold Change (FC)	Log2 (FC)	Regulation	Protein FDR Confidence	KEGG Annotation	Ensembl Genome Annotation
MSBRM_1850	1.216	0.282	Up	High	K16176 methylamine---corrinoid protein Co-methyltransferase [EC:2.1.1.248]	Monomethylamine:corrinoid methyltransferase
MSBRM_0632	1.383	0.468	Up	High	no KO assigned	hypothetical protein
MSBRM_3494	0.738	-0.438	Down	High	K00169 pyruvate ferredoxin oxidoreductase alpha subunit [EC:1.2.7.1]	Pyruvate:ferredoxin oxidoreductase, alpha subunit
MSBRM_1035	1.331	0.413	Up	High	K07321 CO dehydrogenase maturation factor	Nickel insertion protein
MSBRM_1347	1.218	0.285	Up	High	K22896 vanadium-dependent nitrogenase alpha chain [EC:1.18.6.2]	Nitrogenase (vanadium-iron) alpha chain
MSBRM_2789	1.216	0.282	Up	High	K02586 nitrogenase molybdenum-iron protein alpha chain [EC:1.18.6.1]	Nitrogenase (molybdenum-iron) alpha chain
MSBRM_1349	1.236	0.306	Up	High	K22897 vanadium-dependent nitrogenase beta chain [EC:1.18.6.2]	Nitrogenase (vanadium-iron) beta chain
MSBRM_3495	0.707	-0.5	Down	High	K00170 pyruvate ferredoxin oxidoreductase beta subunit [EC:1.2.7.1]	Pyruvate:ferredoxin oxidoreductase, beta subunit
MSBRM_2167	1.361	0.445	Up	High	K04751 nitrogen regulatory protein P-II 1	Nitrogen regulatory protein P-II
MSBRM_2786	1.279	0.355	Up	High	K02588 nitrogenase iron protein NifH	Nitrogenase (molybdenum-iron) reductase and maturation protein NifH
MSBRM_2239	0.793	-0.335	Down	High	K10977 methanogen homocitrate synthase [EC:2.3.3.14 2.3.3.-]	Coenzyme B synthesis from 2-oxoglutarate: steps 1, 6, and 10
MSBRM_1345	1.382	0.467	Up	High	K02589 nitrogen regulatory protein PII 1	Nitrogen regulatory protein P-II
MSBRM_1034	1.228	0.296	Up	High	no KO assigned	Fmn-binding protein
MSBRM_1344	1.319	0.399	Up	High	K22899 vanadium nitrogenase iron protein	Nitrogenase (iron-iron) reductase and maturation protein AnfH
MSBRM_0320	1.237	0.307	Up	High	no KO assigned	Chitin binding protein
MSBRM_1033	1.225	0.293	Up	High	K01790 dTDP-4-dehydrorhamnose 3,5-epimerase [EC:5.1.3.13]	dTDP-4-dehydrorhamnose 3,5-epimerase
MSBRM_2787	1.32	0.401	Up	High	K02589 nitrogen regulatory protein PII 1	Nitrogen regulatory protein P-II
MSBRM_0506	0.769	-0.379	Down	High	no KO assigned	cell surface protein
MSBRM_0603	1.23	0.299	Up	High	no KO assigned	hypothetical protein
MSBRM_3492	0.7	-0.515	Down	High	K00172 pyruvate ferredoxin oxidoreductase gamma subunit [EC:1.2.7.1]	Pyruvate:ferredoxin oxidoreductase, gamma subunit
MSBRM_3493	0.712	-0.49	Down	High	K00171 pyruvate ferredoxin oxidoreductase delta subunit [EC:1.2.7.1]	Pyruvate:ferredoxin oxidoreductase, delta subunit
MSBRM_0577	1.337	0.419	Up	High	K04751 nitrogen regulatory protein P-II 1	Nitrogen regulatory protein P-II
MSBRM_0575	1.325	0.406	Up	High	K22011 sirohydrochlorin cobalto/nickelchelatase [EC:4.99.1.3 4.99.1.11]	Sirohydrochlorin cobaltochelatase
MSBRM_2897	0.736	-0.442	Down	High	K00201 formylmethanofuran dehydrogenase subunit B [EC:1.2.7.12]	Formylmethanofuran dehydrogenase (molybdenum) subunit B
MSBRM_2062	0.794	-0.333	Down	High	K01834 2,3-bisphosphoglycerate-dependent phosphoglycerate mutase [EC:5.4.2.11]	Phosphoglycerate mutase
MSBRM_1348	1.294	0.372	Up	High	K22898 vanadium nitrogenase delta subunit [EC:1.18.6.2]	Nitrogenase (vanadium-iron) delta chain
MSBRM_2241	0.737	-0.44	Down	High	K01092 myo-inositol-1(or 4)-monophosphatase [EC:3.1.3.25]	Inositol-1-monophosphatase
MSBRM_1121	0.745	-0.425	Down	High	K01595 phosphoenolpyruvate carboxylase [EC:4.1.1.31]	Phosphoenolpyruvate carboxylase, archaeal
MSBRM_0578	1.42	0.506	Up	High	K03320 ammonium transporter, Amt family	Ammonium transporter
MSBRM_1144	0.75	-0.415	Down	High	no KO assigned	hypothetical protein
MSBRM_0755	1.248	0.32	Up	High	no KO assigned	Transcriptional regulator
MSBRM_3132	1.279	0.355	Up	High	K02009 cobalt/nickel transport protein	Additional substrate-specific component NikN of nickel ECF transporter
MSBRM_1847	0.79	-0.34	Down	High	K00772 5'-methylthioadenosine phosphorylase [EC:2.4.2.28]	5'-methylthioadenosine phosphorylase
MSBRM_3210	0.741	-0.432	Down	High	no KO assigned	Xaa-Pro aminopeptidase
MSBRM_0736	0.756	-0.404	Down	High	no KO assigned	hypothetical protein
MSBRM_3246	0.772	-0.373	Down	High	no KO assigned	iron-sulfur flavoprotein
MSBRM_0106	0.791	-0.338	Down	High	K07448 restriction system protein	Mrr restriction system protein
MSBRM_2543	0.651	-0.619	Down	High	no KO assigned	GMP synthase (glutamine-hydrolyzing)
MSBRM_1968	0.641	-0.642	Down	High	no KO assigned	Transcriptional regulator, MarR family
MSBRM_2493	0.741	-0.432	Down	High	no KO assigned	Glycosyltransferase
MSBRM_3051	0.798	-0.326	Down	High	K00931 glutamate 5-kinase [EC:2.7.2.11]	Glutamate 5-kinase
MSBRM_2208	0.69	-0.535	Down	High	K16305 fructose-bisphosphate aldolase / 6-deoxy-5-ketofructose 1-phosphate synthase [EC:4.1.2.13 2.2	Fructose-bisphosphate aldolase/6-deoxy-5-ketofructose 1-phosphate synthase
MSBRM_0527	0.734	-0.446	Down	High	no KO assigned	antigen
MSBRM_2854	0.753	-0.409	Down	High	no KO assigned	hypothetical protein
MSBRM_0676	0.774	-0.37	Down	High	no KO assigned	1,4-alpha-glucan branching enzyme
MSBRM_2126	0.743	-0.429	Down	High	K02111 F-type H+/Na+-transporting ATPase subunit alpha [EC:7.1.2.2 7.2.2.1]	Sodium-transporting ATPase subunit A
MSBRM_2408	0.695	-0.525	Down	High	no KO assigned	B12-binding domain/radical SAM domain protein, family
MSBRM_2049	0.758	-0.4	Down	High	no KO assigned	hypothetical protein
MSBRM_2667	0.72	-0.474	Down	High	K07158 uncharacterized protein	Nucleotide binding protein, PINc
MSBRM_0253	0.741	-0.432	Down	High	no KO assigned	hypothetical protein
MSBRM_3371	0.728	-0.458	Down	Medium	no KO assigned	hypothetical protein
MSBRM_1486	0.796	-0.329	Down	Medium	no KO assigned	O-methyltransferase
MSBRM_0566	0.796	-0.329	Down	Medium	no KO assigned	hypothetical protein
MSBRM_2251	0.746	-0.423	Down	Medium	no KO assigned	High-affnity carbon uptake protein Hat/HatR
MSBRM_3007	0.665	-0.589	Down	Medium	K03724 ATP-dependent helicase Lhr and Lhr-like helicase [EC:3.6.4.-]	Putative ski2-type helicase
MSBRM_2332	0.715	-0.484	Down	Medium	no KO assigned	Rieske [2Fe-2S] iron-sulfur protein
MSBRM_1008	0.753	-0.409	Down	Medium	K07728 putative transcriptional regulator	HTH DNA-binding protein
MSBRM_0012	0.772	-0.373	Down	Medium	no KO assigned	Ribosomal protein S6
MSBRM_2106	1.345	0.428	Up	Medium	K07100 putative phosphoribosyl transferase	phosphoribosyltransferase
MSBRM_3253	0.767	-0.383	Down	Medium	K21935 beta-lysine N6-acetyltransferase [EC:2.3.1.264]	Beta-lysine acetyltransferase
MSBRM_0175	0.774	-0.37	Down	Medium	no KO assigned	hypothetical protein
MSBRM_0166	0.731	-0.452	Down	Medium	no KO assigned	hypothetical protein
MSBRM_1432	0.71	-0.494	Down	Medium	K09728 uncharacterized protein	hypothetical protein
MSBRM_2286	1.297	0.375	Up	Low	no KO assigned	hypothetical protein
MSBRM_2546	0.696	-0.523	Down	Low	K03547 DNA repair protein SbcD/Mre11	DNA double-strand break repair protein Mre11
MSBRM_1923	0.775	-0.368	Down	Low	K00927 phosphoglycerate kinase [EC:2.7.2.3]	Phosphoglycerate kinase
MSBRM_0504	0.728	-0.458	Down	Low	no KO assigned	Transcriptional regulator, HxlR family
MSBRM_0931	0.776	-0.366	Down	Low	no KO assigned	hypothetical protein
MSBRM_1901	0.775	-0.368	Down	Low	no KO assigned	hypothetical protein
MSBRM_1577	0.789	-0.342	Down	Low	K09140 pre-rRNA-processing protein TSR3	Ribosome biogenesis protein TSR3
MSBRM_2438	0.786	-0.347	Down	Low	no KO assigned	hypothetical protein
MSBRM_2705	0.566	-0.821	Down	Low	K07130 arylformamidase [EC:3.5.1.9]	Metal-dependent hydrolase
MSBRM_1365	1.342	0.424	Up	Low	no KO assigned	hypothetical protein
MSBRM_1359	1.211	0.276	Up	Low	K02015 iron complex transport system permease protein	Vitamin B12 ABC transporter, permease component BtuC
MSBRM_3277	0.605	-0.725	Down	Low	no KO assigned	Glycosyltransferase
MSBRM_2378	0.741	-0.432	Down	Low	K06897 7,8-dihydropterin-6-yl-methyl-4-(beta-D-ribofuranosyl)aminobenzene 5'-phosphate synthase [EC:	7,8 dihydropteroate synthase (methanopterin)
MSBRM_0118	0.681	-0.554	Down	Low	K03574 8-oxo-dGTP diphosphatase [EC:3.6.1.55]	ADP-ribose pyrophosphatase
MSBRM_0041	0.777	-0.364	Down	Low	K17870 NADH oxidase (H2O2-forming) [EC:1.6.3.3]	Glutamine--fructose-6-phosphate aminotransferase (isomerizing)
MSBRM_3081	1.203	0.267	Up	Low	K02015 iron complex transport system permease protein	Vitamin B12 ABC transporter, permease component BtuC
MSBRM_2312	1.585	0.664	Up	Low	no KO assigned	Clostripain
MSBRM_1832	0.69	-0.535	Down	Low	no KO assigned	hypothetical protein
MSBRM_3242	1.201	0.264	Up	Low	no KO assigned	hypothetical protein
MSBRM_0167	1.368	0.452	Up	Low	no KO assigned	hypothetical protein

## Sheet: DEPs in 50-T_50-I
Description: The detailed information of differently expressed proteins in “50-T_50-I”.
High: FDR < 0.01; Medium: 0.01 ≤ FDR ≤ 0.05; Low: FDR＞0.05.
Gene Locus	Fold Change (FC)	Log2 (FC)	Regulation	Protein FDR Confidence	KEGG Annotation	Ensembl Genome Annotation
MSBRM_3321	0.778	-0.363	Down	High	K04480 methanol---5-hydroxybenzimidazolylcobamide Co-methyltransferase [EC:2.1.1.90]	Methanol:corrinoid methyltransferase
MSBRM_0302	0.784	-0.351	Down	High	K04480 methanol---5-hydroxybenzimidazolylcobamide Co-methyltransferase [EC:2.1.1.90]	Methanol:corrinoid methyltransferase
MSBRM_3445	0.77	-0.376	Down	High	K22447 archaeal chaperonin	Heat shock protein 60 family chaperone GroEL
MSBRM_3340	0.755	-0.405	Down	High	K22447 archaeal chaperonin	Heat shock protein 60 family chaperone GroEL
MSBRM_2755	1.51	0.595	Up	High	K00192 acetyl-CoA decarbonylase/synthase complex subunit alpha [EC:1.2.7.4]	CO dehydrogenase/acetyl-CoA synthase subunit alpha, CO dehydrogenase subcomplex
MSBRM_2113	1.226	0.295	Up	High	no KO assigned	Chitin binding protein
MSBRM_0303	0.764	-0.388	Down	High	K14081 methanol corrinoid protein	Methanol methyltransferase corrinoid protein
MSBRM_2353	1.475	0.561	Up	High	K04480 methanol---5-hydroxybenzimidazolylcobamide Co-methyltransferase [EC:2.1.1.90]	Methanol:corrinoid methyltransferase
MSBRM_3320	0.758	-0.4	Down	High	K14081 methanol corrinoid protein	Methanol methyltransferase corrinoid protein
MSBRM_2759	1.415	0.501	Up	High	K00194 acetyl-CoA decarbonylase/synthase complex subunit delta [EC:2.1.1.245]	CO dehydrogenase/acetyl-CoA synthase subunit delta, corrinoid iron-sulfur subcomplex small subunit
MSBRM_0100	1.296	0.375	Up	High	K00402 methyl-coenzyme M reductase gamma subunit [EC:2.8.4.1]	Methyl coenzyme M reductase gamma subunit
MSBRM_2760	1.258	0.331	Up	High	K00197 acetyl-CoA decarbonylase/synthase complex subunit gamma [EC:2.1.1.245]	5-tetrahydromethanopterin:corrinoid iron-sulfur protein methyltransferase
MSBRM_0952	1.215	0.281	Up	High	no KO assigned	hypothetical protein
MSBRM_0101	1.234	0.303	Up	High	K00399 methyl-coenzyme M reductase alpha subunit [EC:2.8.4.1]	Methyl coenzyme M reductase alpha subunit
MSBRM_2352	1.365	0.449	Up	High	K14081 methanol corrinoid protein	Methanol methyltransferase corrinoid protein
MSBRM_2162	0.775	-0.368	Down	High	K22447 archaeal chaperonin	Heat shock protein 60 family chaperone GroEL
MSBRM_0632	1.615	0.691	Up	High	no KO assigned	hypothetical protein
MSBRM_1943	1.21	0.275	Up	High	no KO assigned	cell surface protein
MSBRM_0853	1.244	0.315	Up	High	no KO assigned	hypothetical protein
MSBRM_2524	2.131	1.09	Up	High	K00925 acetate kinase [EC:2.7.2.1]	Acetate kinase
MSBRM_2525	1.517	0.601	Up	High	K00625 phosphate acetyltransferase [EC:2.3.1.8]	Phosphate acetyltransferase
MSBRM_0956	1.317	0.397	Up	High	K16179 dimethylamine corrinoid protein	Dimethylamine methyltransferase corrinoid protein
MSBRM_1035	1.341	0.423	Up	High	K07321 CO dehydrogenase maturation factor	Nickel insertion protein
MSBRM_2623	1.312	0.391	Up	High	no KO assigned	hypothetical protein
MSBRM_1942	1.857	0.893	Up	High	no KO assigned	cell surface protein
MSBRM_0639	1.426	0.512	Up	High	K00205 4Fe-4S ferredoxin	Polyferredoxin protein MvhB
MSBRM_1742	0.785	-0.349	Down	High	no KO assigned	hypothetical protein
MSBRM_1851	0.787	-0.346	Down	High	K16177 monomethylamine corrinoid protein	Monomethylamine methyltransferase corrinoid protein
MSBRM_3049	1.449	0.535	Up	High	K03386 peroxiredoxin (alkyl hydroperoxide reductase subunit C) [EC:1.11.1.15]	putative peroxiredoxin
MSBRM_2756	1.586	0.665	Up	High	K00195 acetyl-CoA decarbonylase/synthase complex subunit epsilon	CO dehydrogenase/acetyl-CoA synthase subunit epsilon, CO dehydrogenase subcomplex
MSBRM_2487	1.428	0.514	Up	High	no KO assigned	S-layer family duplication domain protein
MSBRM_0357	1.28	0.357	Up	High	K00578 tetrahydromethanopterin S-methyltransferase subunit B [EC:2.1.1.86]	N5-methyltetrahydromethanopterin:coenzyme M methyltransferase subunit B
MSBRM_2600	0.774	-0.37	Down	High	K02931 large subunit ribosomal protein L5	LSU ribosomal protein L11e (L5p)
MSBRM_1948	1.296	0.374	Up	High	no KO assigned	hypothetical protein
MSBRM_0360	1.245	0.316	Up	High	K00581 tetrahydromethanopterin S-methyltransferase subunit E [EC:2.1.1.86]	N5-methyltetrahydromethanopterin:coenzyme M methyltransferase subunit E
MSBRM_1034	1.571	0.652	Up	High	no KO assigned	Fmn-binding protein
MSBRM_1033	1.604	0.682	Up	High	K01790 dTDP-4-dehydrorhamnose 3,5-epimerase [EC:5.1.3.13]	dTDP-4-dehydrorhamnose 3,5-epimerase
MSBRM_0708	1.487	0.572	Up	High	no KO assigned	hypothetical protein
MSBRM_2787	0.774	-0.369	Down	High	K02589 nitrogen regulatory protein PII 1	Nitrogen regulatory protein P-II
MSBRM_2609	0.749	-0.418	Down	High	K02886 large subunit ribosomal protein L2	LSU ribosomal protein L8e (L2p)
MSBRM_2354	1.607	0.684	Up	High	K14080 [methyl-Co(III) methanol-specific corrinoid protein]:coenzyme M methyltransferase [EC:2.1.1.2	Methylcobalamin:coenzyme M methyltransferase, methanol-specific
MSBRM_0880	1.217	0.283	Up	High	no KO assigned	hypothetical protein
MSBRM_0507	1.304	0.383	Up	High	no KO assigned	cell surface protein
MSBRM_0226	1.371	0.456	Up	High	no KO assigned	Chitin binding protein
MSBRM_0603	3.111	1.64	Up	High	no KO assigned	hypothetical protein
MSBRM_1141	0.763	-0.389	Down	High	K02936 large subunit ribosomal protein L7Ae	LSU ribosomal protein L7Ae
MSBRM_1081	1.231	0.3	Up	High	no KO assigned	hypothetical protein
MSBRM_2788	0.79	-0.34	Down	High	K02590 nitrogen regulatory protein PII 2	Nitrogen regulatory protein P-II
MSBRM_2580	0.783	-0.353	Down	High	K02952 small subunit ribosomal protein S13	SSU ribosomal protein S18e (S13p)
MSBRM_0823	1.265	0.339	Up	High	K02016 iron complex transport system substrate-binding protein	Iron(III) dicitrate-binding protein
MSBRM_0822	1.428	0.514	Up	High	K02016 iron complex transport system substrate-binding protein	Iron(III) dicitrate-binding protein
MSBRM_0644	1.498	0.583	Up	High	no KO assigned	Hemerythrin HHE cation binding domain protein
MSBRM_3110	0.776	-0.366	Down	High	K04773 protease IV [EC:3.4.21.-]	Periplasmic serine protease
MSBRM_0638	1.675	0.744	Up	High	no KO assigned	Molybdate-binding domain of ModE
MSBRM_0451	1.425	0.511	Up	High	no KO assigned	hypothetical protein
MSBRM_3122	1.572	0.653	Up	High	no KO assigned	hypothetical protein
MSBRM_3174	0.605	-0.724	Down	High	K02869 large subunit ribosomal protein L12	LSU ribosomal protein L12a (P1/P2)
MSBRM_1547	1.225	0.292	Up	High	no KO assigned	Chitin binding protein
MSBRM_2809	1.331	0.413	Up	High	K14089 ech hydrogenase subunit D	Energy-conserving hydrogenase (ferredoxin), subunit D
MSBRM_0220	1.345	0.428	Up	High	K02035 peptide/nickel transport system substrate-binding protein	Dipeptide-binding ABC transporter, periplasmic substrate-binding component
MSBRM_2608	0.796	-0.329	Down	High	K02965 small subunit ribosomal protein S19	SSU ribosomal protein S15e (S19p)
MSBRM_0815	1.225	0.293	Up	High	K09006 uncharacterized protein	hypothetical protein
MSBRM_0575	1.423	0.509	Up	High	K22011 sirohydrochlorin cobalto/nickelchelatase [EC:4.99.1.3 4.99.1.11]	Sirohydrochlorin cobaltochelatase
MSBRM_2596	0.793	-0.334	Down	High	K02912 large subunit ribosomal protein L32e	LSU ribosomal protein L32e
MSBRM_3266	1.278	0.354	Up	High	no KO assigned	hypothetical protein
MSBRM_0851	0.721	-0.471	Down	High	K02995 small subunit ribosomal protein S8e	SSU ribosomal protein S8e
MSBRM_1879	1.321	0.402	Up	High	no KO assigned	Pentapeptide repeat family protein
MSBRM_2602	0.775	-0.368	Down	High	K02895 large subunit ribosomal protein L24	LSU ribosomal protein L26e (L24p)
MSBRM_2811	1.326	0.407	Up	High	K14091 ech hydrogenase subunit F	Energy-conserving hydrogenase (ferredoxin), subunit F
MSBRM_1395	0.721	-0.471	Down	High	K02889 large subunit ribosomal protein L21e	LSU ribosomal protein L21e
MSBRM_1380	0.701	-0.512	Down	High	K03116 sec-independent protein translocase protein TatA	Twin-arginine translocation protein TatA
MSBRM_0584	1.814	0.859	Up	High	K02124 V/A-type H+/Na+-transporting ATPase subunit K	V-type ATP synthase subunit K
MSBRM_1938	1.571	0.652	Up	High	no KO assigned	Cell surface protein
MSBRM_0219	1.29	0.368	Up	High	K02035 peptide/nickel transport system substrate-binding protein	Dipeptide-binding ABC transporter, periplasmic substrate-binding component
MSBRM_2296	1.419	0.505	Up	High	no KO assigned	hypothetical protein
MSBRM_2848	1.543	0.626	Up	High	K02035 peptide/nickel transport system substrate-binding protein	Oligopeptide ABC transporter, periplasmic oligopeptide-binding protein OppA
MSBRM_3267	1.254	0.326	Up	High	no KO assigned	hypothetical protein
MSBRM_2510	1.407	0.492	Up	High	K09141 uncharacterized protein	hypothetical protein
MSBRM_0354	1.218	0.285	Up	High	K00583 tetrahydromethanopterin S-methyltransferase subunit G [EC:2.1.1.86]	N5-methyltetrahydromethanopterin:coenzyme M methyltransferase subunit G
MSBRM_1515	1.254	0.327	Up	High	K06910 uncharacterized protein	Phospholipid-binding protein
MSBRM_1328	1.374	0.459	Up	High	K01270 dipeptidase D [EC:3.4.13.-]	Aminoacyl-histidine dipeptidase (Peptidase D)
MSBRM_0286	0.754	-0.408	Down	High	no KO assigned	hypothetical protein
MSBRM_0547	0.745	-0.424	Down	High	no KO assigned	ABC transporter
MSBRM_0355	1.292	0.369	Up	High	K00582 tetrahydromethanopterin S-methyltransferase subunit F [EC:2.1.1.86]	N5-methyltetrahydromethanopterin:coenzyme M methyltransferase subunit F
MSBRM_0824	1.229	0.297	Up	High	K02016 iron complex transport system substrate-binding protein	Iron(III) dicitrate-binding protein
MSBRM_1151	1.303	0.382	Up	High	K05520 protease I [EC:3.5.1.124]	ThiJ/PfpI family protein
MSBRM_1195	0.757	-0.402	Down	High	K03232 elongation factor 1-beta	Translation elongation factor 1 beta subunit
MSBRM_2042	1.358	0.442	Up	High	no KO assigned	response regulator receiver
MSBRM_1426	1.27	0.344	Up	High	no KO assigned	O-linked N-acetylglucosamine transferase
MSBRM_2074	1.231	0.3	Up	High	no KO assigned	hypothetical protein
MSBRM_1849	1.392	0.477	Up	High	no KO assigned	hypothetical protein
MSBRM_0182	1.228	0.296	Up	High	no KO assigned	hypothetical protein
MSBRM_0285	0.703	-0.508	Down	High	no KO assigned	Ferredoxin
MSBRM_3251	1.426	0.512	Up	High	no KO assigned	ferredoxin
MSBRM_2889	0.756	-0.404	Down	High	K02929 large subunit ribosomal protein L44e	LSU ribosomal protein L44e
MSBRM_0706	1.422	0.508	Up	High	no KO assigned	Nitroreductase family protein
MSBRM_2808	1.416	0.502	Up	High	K14088 ech hydrogenase subunit C	Energy-conserving hydrogenase (ferredoxin), subunit C
MSBRM_3475	0.788	-0.343	Down	High	no KO assigned	translation initiation factor IF-2 subunit beta
MSBRM_3027	0.8	-0.322	Down	High	K02944 large subunit ribosomal protein LX	LSU ribosomal protein L18Ae
MSBRM_0889	0.791	-0.338	Down	High	K02908 large subunit ribosomal protein L30e	LSU ribosomal protein L30e
MSBRM_0482	1.246	0.317	Up	High	K06990 MEMO1 family protein	hypothetical protein
MSBRM_2003	1.236	0.306	Up	High	no KO assigned	hypothetical protein
MSBRM_1549	1.643	0.717	Up	High	no KO assigned	hypothetical protein
MSBRM_0252	1.274	0.349	Up	High	K09137 uncharacterized protein	hypothetical protein
MSBRM_2225	1.51	0.595	Up	High	no KO assigned	Cell surface protein
MSBRM_2806	1.211	0.276	Up	High	K14086 ech hydrogenase subunit A	Energy-conserving hydrogenase (ferredoxin), subunit A
MSBRM_2070	1.563	0.644	Up	High	no KO assigned	hypothetical protein
MSBRM_1196	0.773	-0.372	Down	High	K07580 Zn-ribbon RNA-binding protein	putative Zn-ribbon RNA-binding protein with a function in translation
MSBRM_2914	1.416	0.501	Up	High	no KO assigned	hypothetical protein
MSBRM_2433	0.793	-0.335	Down	High	K04800 replication factor C large subunit	Replication factor C large subunit
MSBRM_1182	1.234	0.304	Up	High	K01743 carbonic anhydrase [EC:4.2.1.1]	Carbonic anhydrase
MSBRM_2243	1.401	0.486	Up	High	no KO assigned	hypothetical protein
MSBRM_0755	0.771	-0.376	Down	High	no KO assigned	Transcriptional regulator
MSBRM_2259	1.286	0.363	Up	High	no KO assigned	Flavodoxin
MSBRM_0049	2.632	1.4	Up	High	no KO assigned	hypothetical protein
MSBRM_3354	1.248	0.319	Up	High	no KO assigned	hypothetical protein
MSBRM_2467	1.532	0.615	Up	High	no KO assigned	hypothetical protein
MSBRM_1140	0.749	-0.417	Down	High	K02979 small subunit ribosomal protein S28e	SSU ribosomal protein S28e
MSBRM_0178	0.79	-0.34	Down	High	no KO assigned	hypothetical protein
MSBRM_2908	0.797	-0.327	Down	High	K00759 adenine phosphoribosyltransferase [EC:2.4.2.7]	Adenine phosphoribosyltransferase
MSBRM_3132	2.08	1.06	Up	High	K02009 cobalt/nickel transport protein	Additional substrate-specific component NikN of nickel ECF transporter
MSBRM_2672	0.793	-0.334	Down	High	K02977 small subunit ribosomal protein S27Ae	SSU ribosomal protein S27Ae
MSBRM_3309	1.217	0.284	Up	High	K11443 two-component system, cell cycle response regulator DivK	Two-component response regulator
MSBRM_1339	1.248	0.319	Up	High	no KO assigned	hypothetical protein
MSBRM_0223	1.213	0.278	Up	High	K02031 peptide/nickel transport system ATP-binding protein	Dipeptide transport ATP-binding protein DppD
MSBRM_1039	1.262	0.336	Up	High	K08982 putative membrane protein	hypothetical protein
MSBRM_0710	1.286	0.363	Up	High	no KO assigned	hypothetical protein
MSBRM_2819	1.265	0.34	Up	High	K07095 uncharacterized protein	Phosphodiesterase
MSBRM_3131	1.489	0.574	Up	High	K02007 cobalt/nickel transport system permease protein	Substrate-specific component NikM of nickel ECF transporter
MSBRM_1233	1.315	0.395	Up	High	no KO assigned	Yip1 domain protein
MSBRM_0359	1.268	0.343	Up	High	K00580 tetrahydromethanopterin S-methyltransferase subunit D [EC:2.1.1.86]	N5-methyltetrahydromethanopterin:coenzyme M methyltransferase subunit D
MSBRM_1625	1.334	0.416	Up	High	no KO assigned	Putative heme iron utilization protein
MSBRM_1037	1.274	0.349	Up	High	no KO assigned	heavy-metal-associated protein
MSBRM_3195	1.211	0.276	Up	High	no KO assigned	Thioredoxin
MSBRM_0779	0.767	-0.384	Down	High	K01711 GDPmannose 4,6-dehydratase [EC:4.2.1.47]	GDP-mannose 4,6-dehydratase
MSBRM_1014	1.305	0.384	Up	High	no KO assigned	hypothetical protein
MSBRM_0661	1.208	0.272	Up	High	no KO assigned	Type II secretory pathway, ATPase PulE/Tfp pilus assembly pathway, ATPase PilB
MSBRM_1459	1.29	0.367	Up	High	no KO assigned	hypothetical protein
MSBRM_0736	1.575	0.656	Up	High	no KO assigned	hypothetical protein
MSBRM_1281	0.758	-0.399	Down	High	K02922 large subunit ribosomal protein L37e	LSU ribosomal protein L37e
MSBRM_0458	0.663	-0.592	Down	High	no KO assigned	hypothetical protein
MSBRM_1482	1.366	0.449	Up	High	no KO assigned	Rubredoxin
MSBRM_0922	1.706	0.77	Up	High	K07133 uncharacterized protein	hypothetical protein
MSBRM_1615	1.684	0.752	Up	High	no KO assigned	hypothetical protein
MSBRM_0854	1.287	0.364	Up	High	no KO assigned	Iron-sulfur flavoprotein
MSBRM_0502	1.287	0.364	Up	High	no KO assigned	Nitroreductase family protein
MSBRM_2552	1.554	0.636	Up	High	no KO assigned	carbonic anhydrase, family 3
MSBRM_0548	1.242	0.313	Up	High	K09690 lipopolysaccharide transport system permease protein	O-antigen export system permease protein RfbD
MSBRM_1932	1.204	0.268	Up	High	no KO assigned	hypothetical protein
MSBRM_0364	1.247	0.319	Up	High	no KO assigned	hypothetical protein
MSBRM_0013	1.243	0.314	Up	High	no KO assigned	hypothetical protein
MSBRM_1009	0.783	-0.353	Down	High	K06932 tRNA(Ile2)-agmatinylcytidine synthase [EC:6.3.4.22]	OB-fold nucleic acid binding domain protein
MSBRM_1029	1.431	0.517	Up	High	no KO assigned	hypothetical protein
MSBRM_2515	0.779	-0.361	Down	High	no KO assigned	Ferredoxin
MSBRM_0950	1.27	0.345	Up	High	no KO assigned	cell surface protein
MSBRM_2485	0.596	-0.747	Down	High	no KO assigned	hypothetical protein
MSBRM_0091	1.345	0.427	Up	High	no KO assigned	Cation transporter
MSBRM_2450	1.263	0.336	Up	High	no KO assigned	hypothetical protein
MSBRM_3024	0.613	-0.706	Down	High	K02924 large subunit ribosomal protein L39e	LSU ribosomal protein L39e
MSBRM_1168	0.792	-0.337	Down	High	no KO assigned	NADH oxidase
MSBRM_0918	1.278	0.354	Up	High	no KO assigned	hypothetical protein
MSBRM_1606	1.289	0.367	Up	High	K07113 UPF0716 protein FxsA	FxsA protein
MSBRM_1613	1.268	0.343	Up	High	K07079 uncharacterized protein	Aldo/keto reductase
MSBRM_0207	1.584	0.663	Up	High	no KO assigned	hypothetical protein
MSBRM_2028	1.221	0.288	Up	High	no KO assigned	hypothetical protein
MSBRM_0760	0.774	-0.369	Down	High	no KO assigned	LPS biosynthesis RfbU related protein
MSBRM_0676	1.307	0.387	Up	High	no KO assigned	1,4-alpha-glucan branching enzyme
MSBRM_0172	1.268	0.342	Up	High	no KO assigned	hypothetical protein
MSBRM_2985	1.829	0.871	Up	High	no KO assigned	hypothetical protein
MSBRM_0004	0.758	-0.4	Down	High	no KO assigned	hypothetical protein
MSBRM_2049	1.398	0.484	Up	High	no KO assigned	hypothetical protein
MSBRM_0253	1.332	0.414	Up	High	no KO assigned	hypothetical protein
MSBRM_2834	0.77	-0.377	Down	Medium	K09729 uncharacterized protein	polyprenyl synthetase
MSBRM_0501	1.207	0.271	Up	Medium	no KO assigned	hypothetical protein
MSBRM_1729	1.203	0.266	Up	Medium	no KO assigned	hypothetical protein
MSBRM_0558	0.8	-0.322	Down	Medium	no KO assigned	hypothetical protein
MSBRM_0198	0.779	-0.361	Down	Medium	no KO assigned	hypothetical protein
MSBRM_1486	1.761	0.817	Up	Medium	no KO assigned	O-methyltransferase
MSBRM_1318	1.21	0.275	Up	Medium	no KO assigned	Thioredoxin
MSBRM_2864	0.779	-0.36	Down	Medium	no KO assigned	tRNA:Cm32/Um32 methyltransferase
MSBRM_1944	2.218	1.15	Up	Medium	no KO assigned	cell surface protein
MSBRM_2065	0.794	-0.332	Down	Medium	no KO assigned	Ferredoxin
MSBRM_1135	1.919	0.94	Up	Medium	no KO assigned	hypothetical protein
MSBRM_3209	1.4	0.485	Up	Medium	no KO assigned	hypothetical protein
MSBRM_0012	1.632	0.707	Up	Medium	no KO assigned	Ribosomal protein S6
MSBRM_2922	1.454	0.54	Up	Medium	no KO assigned	STARP antigen
MSBRM_1985	0.689	-0.537	Down	Medium	K03426 NAD+ diphosphatase [EC:3.6.1.22]	NADH pyrophosphatase
MSBRM_2106	0.54	-0.89	Down	Medium	K07100 putative phosphoribosyl transferase	phosphoribosyltransferase
MSBRM_1040	1.313	0.393	Up	Medium	no KO assigned	hypothetical protein
MSBRM_0254	0.56	-0.836	Down	Medium	no KO assigned	cell surface protein
MSBRM_2026	1.235	0.304	Up	Medium	K00027 malate dehydrogenase (oxaloacetate-decarboxylating) [EC:1.1.1.38]	NAD-dependent malic enzyme
MSBRM_2653	0.665	-0.588	Down	Medium	K03790 [ribosomal protein S5]-alanine N-acetyltransferase [EC:2.3.1.267]	N-acetyltransferase
MSBRM_1327	1.227	0.295	Up	Low	no KO assigned	hypothetical protein
MSBRM_2546	0.68	-0.557	Down	Low	K03547 DNA repair protein SbcD/Mre11	DNA double-strand break repair protein Mre11
MSBRM_1923	1.201	0.265	Up	Low	K00927 phosphoglycerate kinase [EC:2.7.2.3]	Phosphoglycerate kinase
MSBRM_2129	1.227	0.295	Up	Low	K02108 F-type H+-transporting ATPase subunit a	Sodium-transporting ATPase subunit B
MSBRM_3080	0.785	-0.348	Down	Low	K02013 iron complex transport system ATP-binding protein [EC:3.6.3.34]	Iron(III) ABC transporter, ATP-binding protein
MSBRM_2743	0.718	-0.479	Down	Low	no KO assigned	hypothetical protein
MSBRM_1900	0.724	-0.466	Down	Low	no KO assigned	hypothetical protein
MSBRM_2015	1.225	0.293	Up	Low	K00180 indolepyruvate ferredoxin oxidoreductase, beta subunit [EC:1.2.7.8]	Indolepyruvate oxidoreductase subunit IorB
MSBRM_2451	1.222	0.289	Up	Low	no KO assigned	hypothetical protein
MSBRM_2705	0.751	-0.413	Down	Low	K07130 arylformamidase [EC:3.5.1.9]	Metal-dependent hydrolase
MSBRM_1365	1.25	0.322	Up	Low	no KO assigned	hypothetical protein
MSBRM_1359	0.786	-0.347	Down	Low	K02015 iron complex transport system permease protein	Vitamin B12 ABC transporter, permease component BtuC
MSBRM_0637	0.678	-0.561	Down	Low	K02018 molybdate transport system permease protein	Molybdenum transport system permease protein ModB
MSBRM_0662	1.343	0.425	Up	Low	no KO assigned	photosystem I assembly protein Ycf3
MSBRM_0703	0.716	-0.483	Down	Low	no KO assigned	hypothetical protein
MSBRM_2312	0.512	-0.965	Down	Low	no KO assigned	Clostripain
MSBRM_2520	1.78	0.832	Up	Low	no KO assigned	Phycocyanin alpha phycocyanobilin lyase
MSBRM_3242	0.796	-0.329	Down	Low	no KO assigned	hypothetical protein
MSBRM_1684	1.282	0.358	Up	Low	K07055 tRNA wybutosine-synthesizing protein 2 [EC:2.5.1.114]	tRNA methylase Trm12p Wyeosine biosynthesis
MSBRM_1152	0.676	-0.565	Down	Low	no KO assigned	hypothetical protein

## Sheet: up hypo-proteins in 50-I_10-I
Description: The hypothetical proteins belonging to upregulated DEPs in “50-I_10-I”.
Gene Locus	Signal peptide	Number of trans-membrane helices	Localization	From module
MSBRM_0632	Yes	1	Unknown	Blue
MSBRM_0603	No	0	Cell wall	Brown
MSBRM_2286	No	2	Cytoplasmic Membrane	Black
MSBRM_1365	No	0	Cytoplasmic	Green
MSBRM_3242	Yes	2	Unknown	Turquoise
MSBRM_0167	No	0	Cytoplasmic	Yellow

## Sheet: down hypo-proteins in 50-I_10-I
Description: The hypothetical proteins belonging to downregulated DEPs in “50-I_10-I”.
Gene Locus	Signal peptide	Number of trans-membrane helices	Localization	From module
MSBRM_1144	No	2	Unknown	Blue
MSBRM_0736	Yes	1	Unknown	Green
MSBRM_2854	No	0	Cytoplasmic	Yellow
MSBRM_2049	Yes	0	Cytoplasmic	Brown
MSBRM_0253	No	0	Cytoplasmic	Turquoise
MSBRM_3371	No	0	Unknown	Brown
MSBRM_0566	Yes	1	Unknown	Turquoise
MSBRM_0175	No	0	Cytoplasmic	Turquoise
MSBRM_0166	No	0	Cytoplasmic	Yellow
MSBRM_1432	No	0	Unknown	Blue
MSBRM_0931	No	0	Cytoplasmic	Turquoise
MSBRM_1901	No	0	Unknown	magenta
MSBRM_2438	No	0	Unknown	Blue
MSBRM_1832	No	8	Cytoplasmic Membrane	Green

## Sheet: up hypo-proteins in 50-T_50-I
Description: The hypothetical proteins belonging to upregulated DEPs in “50-T_50-I”.
Gene Locus	Signal peptide	Number of trans-membrane helices	Localization	From module
MSBRM_0952	No	0	Extracellular	Turquoise
MSBRM_0632	Yes	1	Unknown	Blue
MSBRM_0853	No	0	Cytoplasmic	Brown
MSBRM_2623	No	1	Unknown	Brown
MSBRM_1948	No	0	Cytoplasmic	Yellow
MSBRM_0708	No	0	Cytoplasmic	red
MSBRM_0880	Yes	0	Unknown	Green
MSBRM_0603	No	0	Cellwall	Brown
MSBRM_1081	No	0	Unknown	Greenyellow
MSBRM_0451	No	0	Cytoplasmic	Black
MSBRM_3122	No	1	Unknown	Yellow
MSBRM_0815	No	0	Cytoplasmic	Brown
MSBRM_3266	No	0	Unknown	Pink
MSBRM_2296	No	0	Unknown	Blue
MSBRM_3267	No	0	Cytoplasmic	Green
MSBRM_2510	No	0	Cytoplasmic	Green
MSBRM_2074	No	0	Cytoplasmic	Brown
MSBRM_1849	No	0	Cytoplasmic	Green
MSBRM_0182	No	0	Cytoplasmic	Blue
MSBRM_0482	No	0	Cytoplasmic	Green
MSBRM_2003	No	0	Unknown	Tan
MSBRM_1549	Yes	1	Unknown	Black
MSBRM_0252	No	0	Cytoplasmic	Purple
MSBRM_2070	No	0	Cytoplasmic	Brown
MSBRM_2914	No	0	Cytoplasmic	red
MSBRM_2243	No	0	Cytoplasmic	Turquoise
MSBRM_0049	No	0	Cytoplasmic	Green
MSBRM_3354	No	0	Cytoplasmic	Blue
MSBRM_2467	No	0	Cytoplasmic	Green
MSBRM_1339	No	0	Unknown	Turquoise
MSBRM_1039	No	1	Cytoplasmic Membrane	Green
MSBRM_0710	Yes	0	Unknown	red
MSBRM_1014	Yes	0	Extracellular	Yellow
MSBRM_1459	No	0	Cytoplasmic	red
MSBRM_0736	Yes	1	Unknown	Green
MSBRM_0922	No	0	Cytoplasmic	Green
MSBRM_1615	No	1	Unknown	Turquoise
MSBRM_1932	No	1	Cytoplasmic Membrane	Yellow
MSBRM_0364	Yes	2	Unknown	Blue
MSBRM_0013	No	0	Cytoplasmic	Grey
MSBRM_1029	No	2	Cytoplasmic Membrane	Yellow
MSBRM_2450	Yes	2	Unknown	Turquoise
MSBRM_0918	Yes	2	Unknown	Brown
MSBRM_0207	No	0	Cytoplasmic	Green
MSBRM_2028	No	0	Cytoplasmic	Pink
MSBRM_0172	No	1	Cytoplasmic	Green
MSBRM_2985	No	0	Cytoplasmic	Turquoise
MSBRM_2049	Yes	0	Cytoplasmic	Brown
MSBRM_0253	No	0	Cytoplasmic	Turquoise
MSBRM_0501	No	0	Cytoplasmic	Tan
MSBRM_1729	No	0	Cytoplasmic	Green
MSBRM_1135	Yes	0	Unknown	Turquoise
MSBRM_3209	No	0	Cytoplasmic	Green
MSBRM_1040	No	1	Unknown	Green
MSBRM_1327	No	2	Cytoplasmic Membrane	Brown
MSBRM_2451	Yes	2	Unknown	Green
MSBRM_1365	No	0	Cytoplasmic	Green

## Sheet: down hypo-proteins in 50-T_50-I
Description: The hypothetical proteins belonging to downregulated DEPs in “50-T_50-I”.
Gene Locus	Signal peptide	Number of trans-membrane helices	Localization	From module
MSBRM_1742	No	0	Cytoplasmic	Blue
MSBRM_0286	No	0	Unknown	Turquoise
MSBRM_0178	No	0	Cytoplasmic	Turquoise
MSBRM_0458	No	0	Cytoplasmic	Turquoise
MSBRM_2485	No	0	Unknown	Blue
MSBRM_0004	No	0	Cytoplasmic	Grey
MSBRM_0558	No	0	Cytoplasmic	Brown
MSBRM_0198	Yes	1	Unknown	Blue
MSBRM_2743	No	1	Unknown	Brown
MSBRM_1900	No	0	Cytoplasmic	Blue
MSBRM_0703	No	0	Cytoplasmic	Purple
MSBRM_3242	Yes	2	Unknown	Turquoise
MSBRM_1152	No	0	Cytoplasmic	red
